# Supplementary material for: Analysis of the effects of statin therapy on clonal dynamics in clonal haematopoiesis of indeterminate potential: insights from the English Longitudinal Study of Ageing
Source: medRxiv. 2025 Apr 19:2025.04.15.25325668. Preprint. [Version 1] doi: 10.1101/2025.04.15.25325668 (PMC12047959; doi:10.1101/2025.04.15.25325668)
Supplement: Supplement 2 [file media-2.xlsx]

## Sheet: Table S1
Table S1. Amplicon assays
Target Name	Assay ID	Assay Name	Inner Amplicon Coordinates	GC%	Unique Coverage
rs34002450	TXA0400313	rs34002450_1	chr5:1280748-1280941	0.64	0.041
ZBTB33	TXA0399622	ZBTB33_1	chrX:120253388-120253527	0.45	0
ZBTB33	TXA0399600	ZBTB33_2	chrX:120253394-120253584	0.45	0.016
ZBTB33	TXA0399594	ZBTB33_3	chrX:120253531-120253721	0.38	0.188
ZBTB33	TXA0399625	ZBTB33_4	chrX:120253621-120253768	0.36	0
ZBTB33	TXA0399596	ZBTB33_5	chrX:120253708-120253889	0.4	0
ZBTB33	TXA0399627	ZBTB33_6	chrX:120253750-120253921	0.41	0
ZBTB33	TXA0399616	ZBTB33_7	chrX:120253834-120253998	0.36	0
ZBTB33	TXA0399598	ZBTB33_8	chrX:120253887-120254080	0.39	0
ZBTB33	TXA0399618	ZBTB33_9	chrX:120253976-120254147	0.43	0
ZBTB33	TXA0399593	ZBTB33_10	chrX:120254051-120254220	0.44	0
ZBTB33	TXA0399623	ZBTB33_11	chrX:120254110-120254264	0.4	0
ZBTB33	TXA0399590	ZBTB33_12	chrX:120254150-120254334	0.39	0
ZBTB33	TXA0399621	ZBTB33_13	chrX:120254209-120254376	0.38	0
ZBTB33	TXA0399601	ZBTB33_14	chrX:120254310-120254490	0.43	0
ZBTB33	TXA0399630	ZBTB33_15	chrX:120254330-120254473	0.43	0
ZBTB33	TXA0399620	ZBTB33_16	chrX:120254436-120254609	0.38	0
ZBTB33	TXA0399591	ZBTB33_17	chrX:120254456-120254626	0.39	0
ZBTB33	TXA0399624	ZBTB33_18	chrX:120254554-120254675	0.34	0
ZBTB33	TXA0399597	ZBTB33_19	chrX:120254581-120254760	0.36	0
ZBTB33	TXA0399619	ZBTB33_20	chrX:120254669-120254797	0.41	0
ZBTB33	TXA0399603	ZBTB33_21	chrX:120254730-120254910	0.39	0
ZBTB33	TXA0399629	ZBTB33_22	chrX:120254773-120254937	0.4	0
ZBTB33	TXA0399599	ZBTB33_23	chrX:120254846-120255038	0.39	0
ZBTB33	TXA0399615	ZBTB33_24	chrX:120254908-120255076	0.42	0
ZBTB33	TXA0399602	ZBTB33_25	chrX:120254993-120255166	0.42	0
ZBTB33	TXA0399628	ZBTB33_26	chrX:120255058-120255217	0.39	0
ZBTB33	TXA0399595	ZBTB33_27	chrX:120255119-120255311	0.4	0
ZBTB33	TXA0399626	ZBTB33_28	chrX:120255197-120255332	0.41	0
ZBTB33	TXA0399592	ZBTB33_29	chrX:120255281-120255454	0.36	0
ZBTB33	TXA0399617	ZBTB33_30	chrX:120255297-120255436	0.35	0
KRAS_EXON2	TXA0405956	KRAS_EXON2_1	chr12:25245147-25245321	0.34	0.543
KRAS_EXON2	TXA0230740	KRAS_EXON2_2	chr12:25245287-25245460	0.36	0.701
TET2	TXA0399506	TET2_1	chr4:105233890-105234058	0.48	0
TET2	TXA0022405	TET2_2	chr4:105233923-105234077	0.52	0
TET2	TXA0399497	TET2_3	chr4:105234016-105234189	0.46	0
TET2	TXA0399474	TET2_4	chr4:105234062-105234255	0.44	0
TET2	TXA0399476	TET2_5	chr4:105234161-105234332	0.43	0
TET2	TXA0399471	TET2_6	chr4:105234178-105234350	0.42	0
TET2	TXA0399507	TET2_7	chr4:105234299-105234414	0.4	0
TET2	TXA0129597	TET2_8	chr4:105234314-105234494	0.41	0
TET2	TXA0248479	TET2_9	chr4:105234408-105234541	0.39	0
TET2	TXA0129601	TET2_10	chr4:105234456-105234641	0.42	0
TET2	TXA0399513	TET2_11	chr4:105234516-105234659	0.42	0
TET2	TXA0129602	TET2_12	chr4:105234582-105234770	0.45	0
TET2	TXA0399484	TET2_13	chr4:105234640-105234787	0.46	0
TET2	TXA0129592	TET2_14	chr4:105234731-105234921	0.46	0
TET2	TXA0399524	TET2_15	chr4:105234785-105234950	0.45	0
TET2	TXA0399529	TET2_16	chr4:105234838-105235007	0.43	0
TET2	TXA0022460	TET2_17	chr4:105234888-105235071	0.42	0
TET2	TXA0399496	TET2_18	chr4:105234965-105235110	0.44	0
TET2	TXA0129593	TET2_19	chr4:105234997-105235183	0.46	0
TET2	TXA0399498	TET2_20	chr4:105235100-105235265	0.46	0
TET2	TXA0248525	TET2_21	chr4:105235163-105235354	0.47	0
TET2	TXA0399475	TET2_22	chr4:105235223-105235390	0.44	0
TET2	TXA0022461	TET2_23	chr4:105235321-105235495	0.46	0
TET2	TXA0399505	TET2_24	chr4:105235363-105235513	0.45	0
TET2	TXA0022445	TET2_25	chr4:105235447-105235630	0.47	0
TET2	TXA0399504	TET2_26	chr4:105235487-105235613	0.47	0
TET2	TXA0399523	TET2_27	chr4:105235585-105235764	0.47	0
TET2	TXA0129608	TET2_28	chr4:105235596-105235784	0.48	0
TET2	TXA0022434	TET2_29	chr4:105235714-105235897	0.47	0
TET2	TXA0399518	TET2_30	chr4:105235738-105235866	0.47	0
TET2	TXA0399501	TET2_31	chr4:105235832-105235976	0.45	0
TET2	TXA0345946	TET2_32	chr4:105235846-105236039	0.44	0
TET2	TXA0399528	TET2_33	chr4:105235939-105236084	0.41	0
TET2	TXA0129600	TET2_34	chr4:105236020-105236207	0.41	0
TET2	TXA0399479	TET2_35	chr4:105236066-105236229	0.42	0
TET2	TXA0399472	TET2_36	chr4:105236150-105236336	0.39	0
TET2	TXA0399495	TET2_37	chr4:105236169-105236311	0.38	0
TET2	TXA0399499	TET2_38	chr4:105236292-105236422	0.37	0
TET2	TXA0399469	TET2_39	chr4:105236305-105236494	0.36	0
TET2	TXA0399514	TET2_40	chr4:105236417-105236578	0.38	0
TET2	TXA0022414	TET2_41	chr4:105236423-105236602	0.38	0
TET2	TXA0399486	TET2_42	chr4:105236532-105236656	0.39	0
TET2	TXA0129598	TET2_43	chr4:105236571-105236763	0.44	0
TET2	TXA0399489	TET2_44	chr4:105236604-105236717	0.42	0
TET2	TXA0399510	TET2_45	chr4:105236675-105236820	0.48	0
TET2	TXA0022463	TET2_46	chr4:105236708-105236884	0.49	0
TET2	TXA0399525	TET2_47	chr4:105236787-105236948	0.48	0
TET2	TXA0345950	TET2_48	chr4:105236826-105237019	0.47	0
TET2	TXA0018289	TET2_49	chr4:105236921-105237063	0.45	0
TET2	TXA0399468	TET2_50	chr4:105237003-105237195	0.44	0
TET2	TXA0399478	TET2_51	chr4:105237041-105237214	0.44	0
TET2	TXA0022421	TET2_52	chr4:105237128-105237299	0.39	0
TET2	TXA0399480	TET2_53	chr4:105237178-105237318	0.37	0
TET2	TXA0022436	TET2_54	chr4:105237277-105237465	0.34	0
TET2	TXA0399511	TET2_55	chr4:105237287-105237440	0.35	0
TET2	TXA0022409	TET2_56	chr4:105241262-105241439	0.36	0
TET2	TXA0399491	TET2_57	chr4:105241288-105241419	0.33	0
TET2	TXA0399485	TET2_58	chr4:105241382-105241497	0.39	0
TET2	TXA0128687	TET2_59	chr4:105242739-105242932	0.36	0
TET2	TXA0399512	TET2_60	chr4:105242810-105242953	0.38	0
TET2	TXA0128658	TET2_61	chr4:105243524-105243700	0.55	0
TET2	TXA0399482	TET2_62	chr4:105243533-105243673	0.55	0
TET2	TXA0128670	TET2_63	chr4:105243610-105243802	0.56	0
TET2	TXA0399522	TET2_64	chr4:105243658-105243836	0.53	0
TET2	TXA0399526	TET2_65	chr4:105259552-105259717	0.42	0
TET2	TXA0230130	TET2_66	chr4:105259581-105259754	0.45	0
TET2	TXA0248502	TET2_67	chr4:105259636-105259771	0.47	0
TET2	TXA0004123	TET2_68	chr4:105259684-105259868	0.37	0
TET2	TXA0128691	TET2_69	chr4:105261682-105261816	0.34	0
TET2	TXA0399503	TET2_70	chr4:105261723-105261855	0.32	0
TET2	TXA0004135	TET2_71	chr4:105261773-105261951	0.31	0
TET2	TXA0399487	TET2_72	chr4:105269487-105269661	0.36	0
TET2	TXA0128652	TET2_73	chr4:105269493-105269681	0.38	0
TET2	TXA0399527	TET2_74	chr4:105269634-105269744	0.52	0
TET2	TXA0345948	TET2_75	chr4:105269659-105269855	0.47	0
TET2	TXA0399516	TET2_76	chr4:105269675-105269803	0.49	0
TET2	TXA0128685	TET2_77	chr4:105272521-105272691	0.47	0
TET2	TXA0399492	TET2_78	chr4:105272537-105272660	0.46	0
TET2	TXA0399481	TET2_79	chr4:105272645-105272814	0.48	0
TET2	TXA0004157	TET2_80	chr4:105272665-105272849	0.46	0
TET2	TXA0399493	TET2_81	chr4:105272735-105272877	0.44	0
TET2	TXA0128688	TET2_82	chr4:105272768-105272939	0.41	0
TET2	TXA0399494	TET2_83	chr4:105272844-105273004	0.37	0
TET2	TXA0022439	TET2_84	chr4:105274989-105275176	0.5	0
TET2	TXA0399490	TET2_85	chr4:105274996-105275158	0.52	0
TET2	TXA0399477	TET2_86	chr4:105275133-105275301	0.5	0
TET2	TXA0129612	TET2_87	chr4:105275162-105275358	0.45	0
TET2	TXA0399502	TET2_88	chr4:105275256-105275427	0.42	0
TET2	TXA0129605	TET2_89	chr4:105275295-105275486	0.45	0
TET2	TXA0399519	TET2_90	chr4:105275367-105275505	0.46	0
TET2	TXA0399467	TET2_91	chr4:105275427-105275613	0.45	0
TET2	TXA0399488	TET2_92	chr4:105275464-105275584	0.44	0
TET2	TXA0399473	TET2_93	chr4:105275557-105275732	0.42	0
TET2	TXA0399521	TET2_94	chr4:105275578-105275749	0.41	0
TET2	TXA0036893	TET2_95	chr4:105275652-105275849	0.45	0
TET2	TXA0399500	TET2_96	chr4:105275709-105275880	0.45	0
TET2	TXA0399470	TET2_97	chr4:105275751-105275930	0.44	0
TET2	TXA0399520	TET2_98	chr4:105275794-105275965	0.44	0
TET2	TXA0399517	TET2_99	chr4:105275901-105276076	0.5	0
TET2	TXA0129610	TET2_100	chr4:105275931-105276114	0.51	0
TET2	TXA0399508	TET2_101	chr4:105276054-105276229	0.51	0
TET2	TXA0129595	TET2_102	chr4:105276079-105276274	0.51	0
TET2	TXA0399509	TET2_103	chr4:105276192-105276318	0.47	0
TET2	TXA0036896	TET2_104	chr4:105276217-105276400	0.48	0
TET2	TXA0399483	TET2_105	chr4:105276249-105276425	0.49	0
TET2	TXA0022423	TET2_106	chr4:105276367-105276549	0.48	0
TET2	TXA0399515	TET2_107	chr4:105276395-105276526	0.47	0
KRAS_EXON4	TXA0406004	KRAS_EXON4_1	chr12:25225493-25225675	0.31	0.716
KRAS_EXON4	TXA0406003	KRAS_EXON4_2	chr12:25225670-25225819	0.36	0.907
SRSF2	TXA0022301	SRSF2_1	chr17:76736739-76736938	0.76	0
SRSF2	TXA0423904	SRSF2_2	chr17:76736739-76736940	0.76	0
SRSF2	TXA0399385	SRSF2_3	chr17:76736845-76736966	0.71	0
SRSF2	TXA0399388	SRSF2_4	chr17:76736874-76737055	0.69	0
SRSF2	TXA0129584	SRSF2_5	chr17:76736900-76737102	0.67	0
SRSF2	TXA0399389	SRSF2_6	chr17:76736988-76737121	0.65	0
SRSF2	TXA0022303	SRSF2_7	chr17:76737016-76737200	0.68	0
SRSF2	TXA0399391	SRSF2_8	chr17:76737059-76737242	0.69	0
CBL	TXA0021470	CBL_1	chr11:119278060-119278234	0.28	0
CBL	TXA0398864	CBL_2	chr11:119278106-119278271	0.32	0
CBL	TXA0398827	CBL_3	chr11:119278199-119278387	0.41	0
CBL	TXA0398882	CBL_4	chr11:119278217-119278359	0.4	0
CBL	TXA0398822	CBL_5	chr11:119278407-119278604	0.4	0
CBL	TXA0398880	CBL_6	chr11:119278500-119278632	0.49	0
CBL	TXA0398824	CBL_7	chr11:119278540-119278728	0.48	0
CBL	TXA0398865	CBL_8	chr11:119278602-119278747	0.48	0
PPM1D	TXA0149076	PPM1D_1	chr17:60600331-60600505	0.66	0
PPM1D	TXA0025465	PPM1D_2	chr17:60600361-60600551	0.68	0
PPM1D	TXA0399191	PPM1D_3	chr17:60600476-60600642	0.7	0
PPM1D	TXA0260011	PPM1D_4	chr17:60600503-60600698	0.72	0
PPM1D	TXA0399188	PPM1D_5	chr17:60600603-60600770	0.72	0
PPM1D	TXA0230062	PPM1D_6	chr17:60600615-60600800	0.7	0
PPM1D	TXA0399184	PPM1D_7	chr17:60600715-60600899	0.61	0
PPM1D	TXA0230311	PPM1D_8	chr17:60600726-60600921	0.59	0
PPM1D	TXA0230056	PPM1D_9	chr17:60623456-60623648	0.43	0
PPM1D	TXA0399192	PPM1D_10	chr17:60623482-60623625	0.43	0
PPM1D	TXA0230057	PPM1D_11	chr17:60623570-60623759	0.49	0
PPM1D	TXA0399187	PPM1D_12	chr17:60623614-60623779	0.47	0
PPM1D	TXA0230054	PPM1D_13	chr17:60633721-60633901	0.3	0.188
PPM1D	TXA0230055	PPM1D_14	chr17:60633887-60634026	0.4	0.15
PPM1D	TXA0399196	PPM1D_15	chr17:60633923-60634058	0.38	0
PPM1D	TXA0025461	PPM1D_16	chr17:60647854-60647998	0.42	0
PPM1D	TXA0399185	PPM1D_17	chr17:60647871-60648018	0.45	0
PPM1D	TXA0260012	PPM1D_18	chr17:60647908-60648076	0.44	0
PPM1D	TXA0399193	PPM1D_19	chr17:60647937-60648053	0.44	0
PPM1D	TXA0025463	PPM1D_20	chr17:60648017-60648189	0.39	0
PPM1D	TXA0399189	PPM1D_21	chr17:60648041-60648167	0.37	0
PPM1D	TXA0399198	PPM1D_22	chr17:60656522-60656653	0.44	0
PPM1D	TXA0025468	PPM1D_23	chr17:60656576-60656751	0.46	0
PPM1D	TXA0399186	PPM1D_24	chr17:60656648-60656791	0.47	0
PPM1D	TXA0129317	PPM1D_25	chr17:60656720-60656893	0.4	0
PPM1D	TXA0399199	PPM1D_26	chr17:60656785-60656925	0.38	0
PPM1D	TXA0399197	PPM1D_27	chr17:60662949-60663117	0.4	0
PPM1D	TXA0230052	PPM1D_28	chr17:60662955-60663148	0.41	0
PPM1D	TXA0399194	PPM1D_29	chr17:60663072-60663240	0.41	0
PPM1D	TXA0025464	PPM1D_30	chr17:60663117-60663302	0.41	0
PPM1D	TXA0399190	PPM1D_31	chr17:60663200-60663339	0.38	0
PPM1D	TXA0129327	PPM1D_32	chr17:60663244-60663436	0.44	0
PPM1D	TXA0399183	PPM1D_33	chr17:60663312-60663454	0.46	0
PPM1D	TXA0230064	PPM1D_34	chr17:60663390-60663559	0.45	0
PPM1D	TXA0399195	PPM1D_35	chr17:60663420-60663593	0.43	0
IDH2	TXA0399126	IDH2_1	chr15:90088565-90088732	0.59	0.435
IDH2	TXA0399127	IDH2_2	chr15:90088660-90088788	0.51	0.116
STAT3_exon19	TXA0405954	STAT3_exon19_1	chr17:42322902-42323086	0.57	0.524
STAT3_exon19	TXA0405955	STAT3_exon19_2	chr17:42323051-42323245	0.53	0.672
ZRSR2	TXA0128604	ZRSR2_1	chrX:15790394-15790591	0.65	0
ZRSR2	TXA0399585	ZRSR2_2	chrX:15790460-15790608	0.64	0
ZRSR2	TXA0022506	ZRSR2_3	chrX:15790865-15791043	0.5	0
ZRSR2	TXA0399576	ZRSR2_4	chrX:15790914-15791063	0.48	0
ZRSR2	TXA0022496	ZRSR2_5	chrX:15799837-15800016	0.36	0
ZRSR2	TXA0399579	ZRSR2_6	chrX:15799852-15799998	0.35	0
ZRSR2	TXA0128594	ZRSR2_7	chrX:15803628-15803803	0.39	0
ZRSR2	TXA0399589	ZRSR2_8	chrX:15803662-15803834	0.38	0
ZRSR2	TXA0128607	ZRSR2_9	chrX:15804059-15804246	0.39	0
ZRSR2	TXA0399588	ZRSR2_10	chrX:15804068-15804207	0.4	0
ZRSR2	TXA0128597	ZRSR2_11	chrX:15808142-15808333	0.36	0
ZRSR2	TXA0399582	ZRSR2_12	chrX:15808202-15808352	0.35	0
ZRSR2	TXA0399583	ZRSR2_13	chrX:15809163-15809329	0.39	0
ZRSR2	TXA0128595	ZRSR2_14	chrX:15809177-15809360	0.4	0
ZRSR2	TXA0037047	ZRSR2_15	chrX:15815620-15815802	0.43	0
ZRSR2	TXA0399581	ZRSR2_16	chrX:15815631-15815770	0.4	0
ZRSR2	TXA0022498	ZRSR2_17	chrX:15815757-15815937	0.52	0
ZRSR2	TXA0399584	ZRSR2_18	chrX:15815764-15815908	0.52	0
ZRSR2	TXA0399587	ZRSR2_19	chrX:15818510-15818649	0.42	0
ZRSR2	TXA0022501	ZRSR2_20	chrX:15818516-15818691	0.41	0
ZRSR2	TXA0399586	ZRSR2_21	chrX:15820122-15820248	0.37	0.11
ZRSR2	TXA0399573	ZRSR2_22	chrX:15820221-15820338	0.46	0
ZRSR2	TXA0128599	ZRSR2_23	chrX:15820227-15820398	0.44	0
ZRSR2	TXA0399578	ZRSR2_24	chrX:15822671-15822829	0.39	0
ZRSR2	TXA0022502	ZRSR2_25	chrX:15822681-15822857	0.41	0
ZRSR2	TXA0399577	ZRSR2_26	chrX:15822788-15822961	0.51	0
ZRSR2	TXA0022507	ZRSR2_27	chrX:15822819-15822996	0.51	0
ZRSR2	TXA0399574	ZRSR2_28	chrX:15822884-15823027	0.53	0
ZRSR2	TXA0037049	ZRSR2_29	chrX:15822968-15823159	0.61	0
ZRSR2	TXA0399580	ZRSR2_30	chrX:15823027-15823178	0.64	0
ZRSR2	TXA0399575	ZRSR2_31	chrX:15823076-15823217	0.64	0
ZRSR2	TXA0128602	ZRSR2_32	chrX:15823088-15823286	0.55	0
ZRSR2	TXA0399572	ZRSR2_33	chrX:15823182-15823306	0.41	0
KRAS	TXA0001609	KRAS_1	chr12:25225548-25225729	0.34	0.33
KRAS	TXA0377733	KRAS_2	chr12:25225674-25225846	0.35	0.254
STAT5B_exon16	TXA0405962	STAT5B_exon16_1	chr17:42207455-42207640	0.44	0.753
STAT5B_exon16	TXA0405963	STAT5B_exon16_2	chr17:42207634-42207825	0.39	0.828
GNAS_exon8	TXA0406005	GNAS_exon8_1	chr20:58909306-58909500	0.45	0.518
NRAS_exon3	TXA0405958	NRAS_exon3_1	chr1:114713699-114713876	0.4	0.264
NRAS_exon3	TXA0405959	NRAS_exon3_2	chr1:114713794-114713963	0.43	0.171
NRAS_exon3	TXA0405957	NRAS_exon3_3	chr1:114713906-114714094	0.44	0.466
MYD88	TXA0399144	MYD88_1	chr3:38140352-38140528	0.55	0
MYD88	TXA0230007	MYD88_2	chr3:38140365-38140553	0.54	0
MYD88	TXA0084066	MYD88_3	chr3:38140426-38140620	0.55	0
MYD88	TXA0399140	MYD88_4	chr3:38140458-38140604	0.55	0
MYD88	TXA0084069	MYD88_5	chr3:38140702-38140874	0.55	0
MYD88	TXA0399139	MYD88_6	chr3:38140719-38140853	0.56	0
MYD88	TXA0173070	MYD88_7	chr3:38141084-38141225	0.55	0
MYD88	TXA0230002	MYD88_8	chr3:38141105-38141302	0.56	0
MYD88	TXA0399142	MYD88_9	chr3:38141177-38141320	0.54	0
EZH2	TXA0129507	EZH2_1	chr7:148807596-148807781	0.51	0
EZH2	TXA0014954	EZH2_2	chr7:148807623-148807762	0.51	0
EZH2	TXA0127506	EZH2_3	chr7:148809017-148809203	0.44	0
EZH2	TXA0014946	EZH2_4	chr7:148809041-148809178	0.44	0
EZH2	TXA0399068	EZH2_5	chr7:148809262-148809396	0.41	0
EZH2	TXA0127514	EZH2_6	chr7:148809270-148809460	0.36	0
EZH2	TXA0229946	EZH2_7	chr7:148810264-148810451	0.44	0
EZH2	TXA0184183	EZH2_8	chr7:148810311-148810423	0.39	0
EZH2	TXA0399070	EZH2_9	chr7:148811551-148811696	0.38	0
EZH2	TXA0021695	EZH2_10	chr7:148811562-148811751	0.38	0
EZH2	TXA0399052	EZH2_11	chr7:148811675-148811808	0.41	0
EZH2	TXA0399056	EZH2_12	chr7:148813906-148814050	0.46	0
EZH2	TXA0021697	EZH2_13	chr7:148813912-148814088	0.49	0
EZH2	TXA0127519	EZH2_14	chr7:148813962-148814151	0.53	0
EZH2	TXA0399054	EZH2_15	chr7:148814031-148814173	0.54	0
EZH2	TXA0399069	EZH2_16	chr7:148814827-148814999	0.37	0.058
EZH2	TXA0211337	EZH2_17	chr7:148814924-148815064	0.42	0
EZH2	TXA0127510	EZH2_18	chr7:148814937-148815121	0.43	0
EZH2	TXA0127499	EZH2_19	chr7:148815432-148815609	0.38	0
EZH2	TXA0399055	EZH2_20	chr7:148815442-148815565	0.36	0
EZH2	TXA0399050	EZH2_21	chr7:148816618-148816792	0.48	0
EZH2	TXA0129506	EZH2_22	chr7:148816654-148816839	0.44	0
EZH2	TXA0127508	EZH2_23	chr7:148817172-148817351	0.38	0
EZH2	TXA0399060	EZH2_24	chr7:148817193-148817334	0.39	0
EZH2	TXA0127507	EZH2_25	chr7:148817275-148817455	0.39	0
EZH2	TXA0211333	EZH2_26	chr7:148817292-148817409	0.41	0
EZH2	TXA0010470	EZH2_27	chr7:148817828-148818013	0.45	0
EZH2	TXA0399065	EZH2_28	chr7:148817857-148818032	0.48	0
EZH2	TXA0229948	EZH2_29	chr7:148817962-148818129	0.52	0
EZH2	TXA0399051	EZH2_30	chr7:148817978-148818109	0.53	0
EZH2	TXA0399058	EZH2_31	chr7:148818077-148818198	0.4	0
EZH2	TXA0010471	EZH2_32	chr7:148819546-148819738	0.39	0
EZH2	TXA0399057	EZH2_33	chr7:148819565-148819677	0.41	0
EZH2	TXA0399066	EZH2_34	chr7:148819649-148819784	0.32	0
EZH2	TXA0127511	EZH2_35	chr7:148826409-148826577	0.38	0
EZH2	TXA0399067	EZH2_36	chr7:148826432-148826546	0.35	0
EZH2	TXA0184187	EZH2_37	chr7:148826483-148826607	0.44	0
EZH2	TXA0399015	EZH2_38	chr7:148826513-148826701	0.37	0
EZH2	TXA0399064	EZH2_39	chr7:148826578-148826720	0.36	0
EZH2	TXA0399063	EZH2_40	chr7:148827098-148827247	0.38	0
EZH2	TXA0127517	EZH2_41	chr7:148827141-148827316	0.36	0
EZH2	TXA0399049	EZH2_42	chr7:148827224-148827335	0.33	0
EZH2	TXA0022726	EZH2_43	chr7:148828711-148828833	0.4	0
EZH2	TXA0010490	EZH2_44	chr7:148828718-148828896	0.4	0
EZH2	TXA0399048	EZH2_45	chr7:148828795-148828936	0.36	0
EZH2	TXA0229947	EZH2_46	chr7:148829666-148829832	0.35	0.09
EZH2	TXA0127496	EZH2_47	chr7:148829743-148829937	0.31	0.082
EZH2	TXA0399059	EZH2_48	chr7:148832557-148832697	0.31	0
EZH2	TXA0021707	EZH2_49	chr7:148832565-148832723	0.34	0
EZH2	TXA0022725	EZH2_50	chr7:148832657-148832786	0.38	0
EZH2	TXA0129508	EZH2_51	chr7:148832670-148832857	0.36	0
EZH2	TXA0014972	EZH2_52	chr7:148846407-148846542	0.41	0
EZH2	TXA0127518	EZH2_53	chr7:148846422-148846612	0.37	0
EZH2	TXA0399053	EZH2_54	chr7:148846543-148846667	0.32	0
EZH2	TXA0399061	EZH2_55	chr7:148847139-148847253	0.39	0
EZH2	TXA0127498	EZH2_56	chr7:148847145-148847329	0.38	0
EZH2	TXA0399062	EZH2_57	chr7:148847225-148847360	0.42	0
CUX1	TXA0127534	CUX1_1	chr7:102178399-102178591	0.61	0
CUX1	TXA0398967	CUX1_2	chr7:102178412-102178549	0.61	0
CUX1	TXA0398970	CUX1_3	chr7:102178519-102178700	0.64	0
CUX1	TXA0050204	CUX1_4	chr7:102178544-102178733	0.64	0
CUX1	TXA0127616	CUX1_5	chr7:102189726-102189914	0.54	0
CUX1	TXA0398986	CUX1_6	chr7:102189761-102189887	0.51	0
CUX1	TXA0127631	CUX1_7	chr7:102193837-102193970	0.55	0.037
CUX1	TXA0398969	CUX1_8	chr7:102193847-102193987	0.56	0
JAK2	TXA0067891	JAK2_1	chr9:5073615-5073807	0.36	0.456
ASXL1	TXA0423903	ASXL1_1	chr20:32432579-32432756	0.38	0
ASXL1	TXA0260147	ASXL1_2	chr20:32433216-32433408	0.48	0
ASXL1	TXA0398750	ASXL1_3	chr20:32433261-32433437	0.53	0
ASXL1	TXA0398745	ASXL1_4	chr20:32433343-32433484	0.53	0
ASXL1	TXA0260148	ASXL1_5	chr20:32433357-32433545	0.51	0
ASXL1	TXA0398742	ASXL1_6	chr20:32433464-32433601	0.54	0
ASXL1	TXA0398739	ASXL1_7	chr20:32433509-32433674	0.58	0
ASXL1	TXA0127032	ASXL1_8	chr20:32433520-32433706	0.58	0
ASXL1	TXA0260150	ASXL1_9	chr20:32433648-32433829	0.54	0
ASXL1	TXA0398752	ASXL1_10	chr20:32433665-32433790	0.54	0
ASXL1	TXA0021252	ASXL1_11	chr20:32433767-32433948	0.53	0
ASXL1	TXA0398727	ASXL1_12	chr20:32433785-32433923	0.53	0
ASXL1	TXA0398749	ASXL1_13	chr20:32434386-32434544	0.49	0
ASXL1	TXA0127008	ASXL1_14	chr20:32434407-32434599	0.54	0
ASXL1	TXA0398733	ASXL1_15	chr20:32434503-32434678	0.69	0
ASXL1	TXA0021248	ASXL1_16	chr20:32434520-32434705	0.69	0
ASXL1	TXA0398758	ASXL1_17	chr20:32434636-32434813	0.66	0
ASXL1	TXA0127038	ASXL1_18	chr20:32434685-32434883	0.61	0
ASXL1	TXA0398754	ASXL1_19	chr20:32434794-32434940	0.54	0
ASXL1	TXA0129488	ASXL1_20	chr20:32434820-32434995	0.59	0
ASXL1	TXA0398743	ASXL1_21	chr20:32434873-32435032	0.58	0
ASXL1	TXA0127036	ASXL1_22	chr20:32434939-32435130	0.56	0
ASXL1	TXA0398755	ASXL1_23	chr20:32435011-32435150	0.53	0
ASXL1	TXA0398725	ASXL1_24	chr20:32435082-32435246	0.5	0
ASXL1	TXA0021210	ASXL1_25	chr20:32435097-32435282	0.5	0
ASXL1	TXA0129482	ASXL1_26	chr20:32435202-32435395	0.47	0
ASXL1	TXA0352589	ASXL1_27	chr20:32435224-32435371	0.47	0
ASXL1	TXA0398736	ASXL1_28	chr20:32435338-32435515	0.49	0
ASXL1	TXA0129486	ASXL1_29	chr20:32435378-32435569	0.5	0
ASXL1	TXA0398751	ASXL1_30	chr20:32435444-32435586	0.53	0
ASXL1	TXA0260146	ASXL1_31	chr20:32435482-32435675	0.53	0
ASXL1	TXA0398722	ASXL1_32	chr20:32435563-32435706	0.5	0
ASXL1	TXA0260153	ASXL1_33	chr20:32435659-32435834	0.51	0
ASXL1	TXA0398741	ASXL1_34	chr20:32435687-32435867	0.53	0
ASXL1	TXA0398723	ASXL1_35	chr20:32435768-32435934	0.53	0
ASXL1	TXA0127020	ASXL1_36	chr20:32435789-32435986	0.54	0
ASXL1	TXA0398738	ASXL1_37	chr20:32435894-32436072	0.58	0
ASXL1	TXA0021227	ASXL1_38	chr20:32435922-32436103	0.57	0
ASXL1	TXA0398747	ASXL1_39	chr20:32436045-32436159	0.51	0
ASXL1	TXA0129483	ASXL1_40	chr20:32436060-32436256	0.51	0
ASXL1	TXA0398721	ASXL1_41	chr20:32436143-32436282	0.52	0
ASXL1	TXA0127137	ASXL1_42	chr20:32436201-32436377	0.5	0
ASXL1	TXA0398744	ASXL1_43	chr20:32436263-32436410	0.49	0
ASXL1	TXA0260143	ASXL1_44	chr20:32436334-32436505	0.45	0
ASXL1	TXA0398726	ASXL1_45	chr20:32436356-32436488	0.44	0
ASXL1	TXA0398731	ASXL1_46	chr20:32436434-32436607	0.49	0
ASXL1	TXA0260151	ASXL1_47	chr20:32436451-32436649	0.51	0
ASXL1	TXA0260149	ASXL1_48	chr20:32436556-32436730	0.56	0
ASXL1	TXA0398734	ASXL1_49	chr20:32436576-32436748	0.57	0
ASXL1	TXA0260152	ASXL1_50	chr20:32436666-32436851	0.56	0
ASXL1	TXA0398753	ASXL1_51	chr20:32436712-32436830	0.53	0
ASXL1	TXA0260145	ASXL1_52	chr20:32436751-32436929	0.52	0
ASXL1	TXA0398718	ASXL1_53	chr20:32436826-32437002	0.55	0
ASXL1	TXA0127040	ASXL1_54	chr20:32436887-32437078	0.52	0
ASXL1	TXA0398720	ASXL1_55	chr20:32436963-32437116	0.52	0
ASXL1	TXA0260144	ASXL1_56	chr20:32436999-32437173	0.5	0
ASXL1	TXA0398735	ASXL1_57	chr20:32437076-32437210	0.51	0
ASXL1	TXA0021215	ASXL1_58	chr20:32437102-32437286	0.54	0
ASXL1	TXA0398748	ASXL1_59	chr20:32437205-32437371	0.46	0
ASXL1	TXA0021240	ASXL1_60	chr20:32437251-32437430	0.4	0
cosm211504	TXA0406001	cosm211504_1	chr17:76736798-76736974	0.72	0.006
JAK2_exon14	TXA0423902	JAK2_exon14_1	chr9:5073582-5073771	0.35	0.384
JAK2_exon14	TXA0000871	JAK2_exon14_2	chr9:5073675-5073851	0.35	0
JAK2_exon14	TXA0415678	JAK2_exon14_3	chr9:5073727-5073914	0.35	0
RAD21	TXA0399259	RAD21_1	chr8:116847436-116847615	0.43	0
RAD21	TXA0399272	RAD21_2	chr8:116847446-116847589	0.43	0
RAD21	TXA0399275	RAD21_3	chr8:116847558-116847701	0.4	0
RAD21	TXA0129569	RAD21_4	chr8:116847572-116847740	0.38	0
RAD21	TXA0050289	RAD21_5	chr8:116848868-116849046	0.42	0
RAD21	TXA0399279	RAD21_6	chr8:116848905-116849063	0.42	0
RAD21	TXA0128243	RAD21_7	chr8:116850585-116850755	0.39	0
RAD21	TXA0399267	RAD21_8	chr8:116850595-116850722	0.37	0
RAD21	TXA0399280	RAD21_9	chr8:116850658-116850823	0.37	0
RAD21	TXA0399260	RAD21_10	chr8:116850672-116850840	0.36	0
RAD21	TXA0128270	RAD21_11	chr8:116851891-116852072	0.47	0
RAD21	TXA0015202	RAD21_12	chr8:116851902-116852025	0.45	0
RAD21	TXA0050272	RAD21_13	chr8:116851960-116852111	0.48	0
RAD21	TXA0399269	RAD21_14	chr8:116851999-116852125	0.47	0
RAD21	TXA0128245	RAD21_15	chr8:116852441-116852636	0.39	0
RAD21	TXA0399277	RAD21_16	chr8:116852541-116852669	0.43	0
RAD21	TXA0230082	RAD21_17	chr8:116852597-116852767	0.34	0
RAD21	TXA0399266	RAD21_18	chr8:116852609-116852755	0.32	0
RAD21	TXA0399263	RAD21_19	chr8:116854222-116854345	0.37	0.081
RAD21	TXA0129570	RAD21_20	chr8:116854255-116854429	0.4	0
RAD21	TXA0399268	RAD21_21	chr8:116854273-116854383	0.41	0
RAD21	TXA0128248	RAD21_22	chr8:116854325-116854510	0.4	0
RAD21	TXA0399265	RAD21_23	chr8:116854364-116854492	0.37	0
RAD21	TXA0387396	RAD21_24	chr8:116856123-116856272	0.41	0
RAD21	TXA0399278	RAD21_25	chr8:116856137-116856250	0.39	0
RAD21	TXA0128256	RAD21_26	chr8:116856186-116856352	0.38	0
RAD21	TXA0399276	RAD21_27	chr8:116856233-116856376	0.37	0
RAD21	TXA0015203	RAD21_28	chr8:116856606-116856728	0.46	0
RAD21	TXA0128269	RAD21_29	chr8:116856619-116856807	0.41	0
RAD21	TXA0399273	RAD21_30	chr8:116856683-116856824	0.41	0
RAD21	TXA0399258	RAD21_31	chr8:116857216-116857379	0.33	0
RAD21	TXA0399261	RAD21_32	chr8:116857247-116857421	0.36	0
RAD21	TXA0015196	RAD21_33	chr8:116857362-116857502	0.36	0
RAD21	TXA0128251	RAD21_34	chr8:116857370-116857562	0.34	0
RAD21	TXA0128242	RAD21_35	chr8:116858282-116858450	0.33	0
RAD21	TXA0015204	RAD21_36	chr8:116858296-116858417	0.31	0
RAD21	TXA0399262	RAD21_37	chr8:116858360-116858469	0.35	0
RAD21	TXA0128271	RAD21_38	chr8:116858390-116858559	0.33	0
RAD21	TXA0399264	RAD21_39	chr8:116861802-116861971	0.38	0
RAD21	TXA0050282	RAD21_40	chr8:116861815-116861989	0.38	0
RAD21	TXA0399274	RAD21_41	chr8:116863079-116863209	0.36	0
RAD21	TXA0230080	RAD21_42	chr8:116863092-116863277	0.35	0
RAD21	TXA0399271	RAD21_43	chr8:116863156-116863294	0.38	0
RAD21	TXA0050281	RAD21_44	chr8:116866509-116866702	0.4	0.072
RAD21	TXA0399270	RAD21_45	chr8:116866600-116866730	0.45	0
RAD21	TXA0129568	RAD21_46	chr8:116866616-116866750	0.45	0
BCOR	TXA0398712	BCOR_1	chrX:40052075-40052237	0.49	0
BCOR	TXA0386962	BCOR_2	chrX:40052104-40052279	0.5	0
BCOR	TXA0398713	BCOR_3	chrX:40052139-40052318	0.48	0
BCOR	TXA0021335	BCOR_4	chrX:40052235-40052405	0.43	0
BCOR	TXA0398672	BCOR_5	chrX:40052262-40052432	0.43	0
BCOR	TXA0014882	BCOR_6	chrX:40053847-40053967	0.46	0
BCOR	TXA0021300	BCOR_7	chrX:40053866-40054047	0.46	0
BCOR	TXA0398706	BCOR_8	chrX:40053914-40054076	0.44	0
BCOR	TXA0021317	BCOR_9	chrX:40054193-40054377	0.44	0
BCOR	TXA0398697	BCOR_10	chrX:40054218-40054358	0.43	0
BCOR	TXA0126991	BCOR_11	chrX:40055292-40055481	0.39	0
BCOR	TXA0398707	BCOR_12	chrX:40055307-40055441	0.38	0
BCOR	TXA0014904	BCOR_13	chrX:40055418-40055536	0.48	0
BCOR	TXA0229857	BCOR_14	chrX:40055431-40055620	0.49	0
BCOR	TXA0398686	BCOR_15	chrX:40057093-40057241	0.54	0
BCOR	TXA0021338	BCOR_16	chrX:40057119-40057298	0.51	0
BCOR	TXA0129466	BCOR_17	chrX:40057166-40057335	0.52	0
BCOR	TXA0398677	BCOR_18	chrX:40057210-40057355	0.51	0
BCOR	TXA0126974	BCOR_19	chrX:40062073-40062272	0.65	0.06
BCOR	TXA0398673	BCOR_20	chrX:40062151-40062327	0.59	0
BCOR	TXA0021298	BCOR_21	chrX:40062215-40062397	0.58	0
BCOR	TXA0398667	BCOR_22	chrX:40062241-40062418	0.59	0
BCOR	TXA0126964	BCOR_23	chrX:40062665-40062857	0.57	0
BCOR	TXA0398670	BCOR_24	chrX:40062724-40062906	0.57	0
BCOR	TXA0398660	BCOR_25	chrX:40062838-40063036	0.55	0
BCOR	TXA0398683	BCOR_26	chrX:40062876-40063014	0.55	0
BCOR	TXA0398682	BCOR_27	chrX:40062935-40063076	0.56	0
BCOR	TXA0126994	BCOR_28	chrX:40062945-40063138	0.57	0
BCOR	TXA0127006	BCOR_29	chrX:40063547-40063739	0.55	0
BCOR	TXA0398708	BCOR_30	chrX:40063587-40063766	0.57	0
BCOR	TXA0398665	BCOR_31	chrX:40063695-40063870	0.53	0
BCOR	TXA0398681	BCOR_32	chrX:40063705-40063844	0.55	0
BCOR	TXA0398694	BCOR_33	chrX:40063792-40063965	0.46	0
BCOR	TXA0021304	BCOR_34	chrX:40063819-40063996	0.46	0
BCOR	TXA0126980	BCOR_35	chrX:40064296-40064498	0.65	0
BCOR	TXA0398678	BCOR_36	chrX:40064304-40064457	0.64	0
BCOR	TXA0126999	BCOR_37	chrX:40064437-40064625	0.58	0
BCOR	TXA0398698	BCOR_38	chrX:40064445-40064605	0.58	0
BCOR	TXA0126965	BCOR_39	chrX:40070931-40071124	0.5	0
BCOR	TXA0398700	BCOR_40	chrX:40070951-40071081	0.5	0
BCOR	TXA0126976	BCOR_41	chrX:40071003-40071189	0.46	0
BCOR	TXA0398693	BCOR_42	chrX:40071044-40071164	0.47	0
BCOR	TXA0036935	BCOR_43	chrX:40071565-40071700	0.34	0
BCOR	TXA0398689	BCOR_44	chrX:40071598-40071734	0.31	0
BCOR	TXA0127000	BCOR_45	chrX:40072292-40072484	0.49	0
BCOR	TXA0398685	BCOR_46	chrX:40072328-40072465	0.51	0
BCOR	TXA0398668	BCOR_47	chrX:40072417-40072539	0.49	0
BCOR	TXA0127005	BCOR_48	chrX:40072448-40072646	0.52	0
BCOR	TXA0398711	BCOR_49	chrX:40072523-40072669	0.54	0
BCOR	TXA0398703	BCOR_50	chrX:40072565-40072739	0.51	0
BCOR	TXA0021334	BCOR_51	chrX:40072597-40072780	0.51	0
BCOR	TXA0398709	BCOR_52	chrX:40072683-40072818	0.55	0
BCOR	TXA0126962	BCOR_53	chrX:40072717-40072899	0.54	0
BCOR	TXA0014887	BCOR_54	chrX:40072795-40072938	0.55	0
BCOR	TXA0021324	BCOR_55	chrX:40072867-40073042	0.49	0
BCOR	TXA0398676	BCOR_56	chrX:40072919-40073064	0.48	0
BCOR	TXA0126966	BCOR_57	chrX:40073003-40073188	0.53	0
BCOR	TXA0398702	BCOR_58	chrX:40073036-40073171	0.53	0
BCOR	TXA0398688	BCOR_59	chrX:40073115-40073288	0.56	0
BCOR	TXA0126978	BCOR_60	chrX:40073128-40073320	0.55	0
BCOR	TXA0398705	BCOR_61	chrX:40073263-40073406	0.55	0
BCOR	TXA0021325	BCOR_62	chrX:40073273-40073450	0.53	0
BCOR	TXA0398687	BCOR_63	chrX:40073357-40073504	0.55	0
BCOR	TXA0021310	BCOR_64	chrX:40073395-40073567	0.56	0
BCOR	TXA0398690	BCOR_65	chrX:40073497-40073672	0.6	0
BCOR	TXA0229858	BCOR_66	chrX:40073539-40073742	0.61	0
BCOR	TXA0398704	BCOR_67	chrX:40073627-40073759	0.59	0
BCOR	TXA0398661	BCOR_68	chrX:40073678-40073856	0.53	0
BCOR	TXA0398692	BCOR_69	chrX:40073692-40073827	0.55	0
BCOR	TXA0126997	BCOR_70	chrX:40073797-40073974	0.5	0
BCOR	TXA0398714	BCOR_71	chrX:40073806-40073939	0.51	0
BCOR	TXA0398691	BCOR_72	chrX:40073848-40074020	0.48	0
BCOR	TXA0398663	BCOR_73	chrX:40073935-40074133	0.54	0
BCOR	TXA0398666	BCOR_74	chrX:40073977-40074098	0.48	0
BCOR	TXA0021333	BCOR_75	chrX:40074065-40074234	0.58	0
BCOR	TXA0398669	BCOR_76	chrX:40074074-40074213	0.6	0
BCOR	TXA0398680	BCOR_77	chrX:40074165-40074350	0.62	0
BCOR	TXA0398664	BCOR_78	chrX:40074179-40074376	0.62	0
BCOR	TXA0398675	BCOR_79	chrX:40074316-40074488	0.64	0
BCOR	TXA0126979	BCOR_80	chrX:40074329-40074531	0.65	0
BCOR	TXA0398674	BCOR_81	chrX:40074438-40074618	0.6	0
BCOR	TXA0126985	BCOR_82	chrX:40074469-40074662	0.61	0
BCOR	TXA0398696	BCOR_83	chrX:40074593-40074761	0.56	0
BCOR	TXA0021297	BCOR_84	chrX:40074618-40074801	0.55	0
BCOR	TXA0398715	BCOR_85	chrX:40074686-40074821	0.54	0
BCOR	TXA0398662	BCOR_86	chrX:40074742-40074938	0.54	0
BCOR	TXA0398699	BCOR_87	chrX:40074805-40074955	0.52	0
BCOR	TXA0021321	BCOR_88	chrX:40074882-40075055	0.5	0
BCOR	TXA0398684	BCOR_89	chrX:40074924-40075093	0.54	0
BCOR	TXA0021299	BCOR_90	chrX:40075021-40075198	0.57	0
BCOR	TXA0398710	BCOR_91	chrX:40075032-40075177	0.59	0
BCOR	TXA0398679	BCOR_92	chrX:40075143-40075274	0.52	0
BCOR	TXA0398671	BCOR_93	chrX:40076396-40076567	0.38	0
BCOR	TXA0127002	BCOR_94	chrX:40076428-40076597	0.41	0
BCOR	TXA0129468	BCOR_95	chrX:40077758-40077946	0.61	0
BCOR	TXA0398701	BCOR_96	chrX:40077813-40077991	0.56	0
STAT3_exon20	TXA0405987	STAT3_exon20_1	chr17:42322153-42322323	0.44	0.023
STAT3_exon20	TXA0405985	STAT3_exon20_2	chr17:42322240-42322415	0.45	0.222
STAT3_exon20	TXA0405986	STAT3_exon20_3	chr17:42322363-42322554	0.46	0.547
SF3B1	TXA0128406	SF3B1_1	chr2:197402484-197402679	0.39	0.01
SF3B1	TXA0399328	SF3B1_2	chr2:197402558-197402697	0.4	0
SF3B1	TXA0018420	SF3B1_3	chr2:197402601-197402725	0.45	0
SF3B1	TXA0022344	SF3B1_4	chr2:197402660-197402841	0.44	0
SF3B1	TXA0399340	SF3B1_5	chr2:197402703-197402872	0.4	0
SF3B1	TXA0022367	SF3B1_6	chr2:197402865-197403051	0.33	0
SF3B1	TXA0399335	SF3B1_7	chr2:197402894-197403027	0.32	0
SF3B1	TXA0399356	SF3B1_8	chr2:197402998-197403131	0.35	0
PTPN11	TXA0399203	PTPN11_1	chr12:112450248-112450429	0.42	0
PTPN11	TXA0399220	PTPN11_2	chr12:112450316-112450470	0.42	0
PTPN11	TXA0399202	PTPN11_3	chr12:112450352-112450526	0.43	0
PTPN11	TXA0399212	PTPN11_4	chr12:112450453-112450585	0.44	0
PTPN11	TXA0399210	PTPN11_5	chr12:112488986-112489127	0.44	0
PTPN11	TXA0002946	PTPN11_6	chr12:112489000-112489184	0.49	0
PTPN11	TXA0248375	PTPN11_7	chr12:112489059-112489201	0.5	0
NRAS_exon2	TXA0405988	NRAS_exon2_1	chr1:114715940-114716127	0.44	0.176
NRAS_exon2	TXA0405989	NRAS_exon2_2	chr1:114716056-114716233	0.44	0.5
DNMT3A	TXA0398901	DNMT3A_1	chr2:25234191-25234367	0.5	0
DNMT3A	TXA0018085	DNMT3A_2	chr2:25234254-25234426	0.55	0
DNMT3A	TXA0398897	DNMT3A_3	chr2:25234296-25234445	0.58	0
DNMT3A	TXA0127481	DNMT3A_4	chr2:25235669-25235859	0.47	0
DNMT3A	TXA0398925	DNMT3A_5	chr2:25235677-25235835	0.47	0
DNMT3A	TXA0127484	DNMT3A_6	chr2:25236829-25237022	0.57	0
DNMT3A	TXA0398902	DNMT3A_7	chr2:25236898-25237044	0.57	0
DNMT3A	TXA0127469	DNMT3A_8	chr2:25239028-25239221	0.59	0
DNMT3A	TXA0398907	DNMT3A_9	chr2:25239102-25239240	0.55	0
DNMT3A	TXA0127446	DNMT3A_10	chr2:25240263-25240459	0.55	0
DNMT3A	TXA0398905	DNMT3A_11	chr2:25240273-25240410	0.54	0
DNMT3A	TXA0398894	DNMT3A_12	chr2:25240344-25240486	0.58	0
DNMT3A	TXA0021650	DNMT3A_13	chr2:25240595-25240772	0.58	0
DNMT3A	TXA0398911	DNMT3A_14	chr2:25240601-25240735	0.59	0
DNMT3A	TXA0014853	DNMT3A_15	chr2:25241498-25241638	0.61	0
DNMT3A	TXA0127489	DNMT3A_16	chr2:25241532-25241729	0.62	0
DNMT3A	TXA0398913	DNMT3A_17	chr2:25241609-25241748	0.62	0
DNMT3A	TXA0127459	DNMT3A_18	chr2:25243818-25243988	0.57	0
DNMT3A	TXA0398906	DNMT3A_19	chr2:25243878-25244022	0.6	0
DNMT3A	TXA0021645	DNMT3A_20	chr2:25244082-25244259	0.62	0
DNMT3A	TXA0398892	DNMT3A_21	chr2:25244125-25244276	0.63	0
DNMT3A	TXA0127483	DNMT3A_22	chr2:25244196-25244392	0.63	0
DNMT3A	TXA0398915	DNMT3A_23	chr2:25244215-25244346	0.64	0
DNMT3A	TXA0398917	DNMT3A_24	chr2:25244456-25244599	0.66	0
DNMT3A	TXA0129495	DNMT3A_25	chr2:25244520-25244711	0.61	0
DNMT3A	TXA0398922	DNMT3A_26	chr2:25244543-25244666	0.58	0
DNMT3A	TXA0127457	DNMT3A_27	chr2:25245151-25245345	0.59	0
DNMT3A	TXA0398914	DNMT3A_28	chr2:25245209-25245362	0.6	0
DNMT3A	TXA0014859	DNMT3A_29	chr2:25245951-25246074	0.57	0
DNMT3A	TXA0127476	DNMT3A_30	chr2:25245970-25246157	0.6	0
DNMT3A	TXA0398912	DNMT3A_31	chr2:25246131-25246257	0.59	0
DNMT3A	TXA0127487	DNMT3A_32	chr2:25246140-25246330	0.56	0
DNMT3A	TXA0398893	DNMT3A_33	chr2:25246201-25246353	0.57	0
DNMT3A	TXA0014832	DNMT3A_34	chr2:25246577-25246706	0.63	0
DNMT3A	TXA0021629	DNMT3A_35	chr2:25246600-25246792	0.65	0
DNMT3A	TXA0398898	DNMT3A_36	chr2:25246683-25246824	0.64	0
DNMT3A	TXA0127448	DNMT3A_37	chr2:25247014-25247209	0.59	0
DNMT3A	TXA0398908	DNMT3A_38	chr2:25247025-25247186	0.58	0
DNMT3A	TXA0398895	DNMT3A_39	chr2:25247551-25247691	0.62	0
DNMT3A	TXA0021639	DNMT3A_40	chr2:25247562-25247757	0.61	0
DNMT3A	TXA0398924	DNMT3A_41	chr2:25247641-25247793	0.65	0
DNMT3A	TXA0398904	DNMT3A_42	chr2:25247994-25248169	0.66	0
DNMT3A	TXA0229951	DNMT3A_43	chr2:25248007-25248205	0.64	0
DNMT3A	TXA0021637	DNMT3A_44	chr2:25248083-25248268	0.59	0
DNMT3A	TXA0398923	DNMT3A_45	chr2:25248150-25248301	0.55	0
DNMT3A	TXA0398909	DNMT3A_46	chr2:25249607-25249743	0.49	0
DNMT3A	TXA0021648	DNMT3A_47	chr2:25249632-25249814	0.49	0
DNMT3A	TXA0129496	DNMT3A_48	chr2:25251827-25252023	0.69	0
DNMT3A	TXA0398920	DNMT3A_49	chr2:25251871-25252040	0.71	0
DNMT3A	TXA0129498	DNMT3A_50	chr2:25251916-25252100	0.71	0
DNMT3A	TXA0398921	DNMT3A_51	chr2:25251948-25252128	0.71	0
DNMT3A	TXA0248524	DNMT3A_52	chr2:25252108-25252284	0.69	0
DNMT3A	TXA0398910	DNMT3A_53	chr2:25252119-25252248	0.68	0
DNMT3A	TXA0398918	DNMT3A_54	chr2:25274895-25275032	0.66	0
DNMT3A	TXA0036850	DNMT3A_55	chr2:25274905-25275098	0.66	0
DNMT3A	TXA0398899	DNMT3A_56	chr2:25274997-25275133	0.67	0
DNMT3A	TXA0127474	DNMT3A_57	chr2:25275401-25275572	0.56	0
DNMT3A	TXA0398916	DNMT3A_58	chr2:25275479-25275611	0.54	0
DNMT3A	TXA0398896	DNMT3A_59	chr2:25282364-25282513	0.63	0.12
DNMT3A	TXA0129493	DNMT3A_60	chr2:25282406-25282604	0.67	0
DNMT3A	TXA0398900	DNMT3A_61	chr2:25282472-25282621	0.66	0
DNMT3A	TXA0229950	DNMT3A_62	chr2:25282548-25282733	0.61	0
DNMT3A	TXA0398919	DNMT3A_63	chr2:25282588-25282765	0.57	0
DNMT3A	TXA0127455	DNMT3A_64	chr2:25300080-25300273	0.64	0
DNMT3A	TXA0014851	DNMT3A_65	chr2:25300102-25300249	0.66	0
DNMT3A	TXA0129497	DNMT3A_66	chr2:25313841-25314033	0.69	0
DNMT3A	TXA0398903	DNMT3A_67	chr2:25313877-25314054	0.7	0
U2AF1	TXA0399612	U2AF1_1	chr21:43094650-43094816	0.5	0.06
U2AF1	TXA0385180	U2AF1_2	chr21:43094665-43094846	0.48	0
U2AF1	TXA0399608	U2AF1_3	chr21:43104241-43104400	0.35	0.538
GNB1	TXA0399072	GNB1_1	chr1:1806439-1806553	0.5	0
GNB1	TXA0229981	GNB1_2	chr1:1806454-1806624	0.49	0
GNB1	TXA0399073	GNB1_3	chr1:1815702-1815874	0.51	0
GNB1	TXA0229976	GNB1_4	chr1:1815736-1815912	0.49	0
TP53	TXA0399565	TP53_1	chr17:7669552-7669709	0.52	0
TP53	TXA0081020	TP53_2	chr17:7669559-7669749	0.52	0
TP53	TXA0399564	TP53_3	chr17:7670554-7670727	0.58	0
TP53	TXA0030514	TP53_4	chr17:7670565-7670754	0.56	0
TP53	TXA0001568	TP53_5	chr17:7673166-7673356	0.34	0
TP53	TXA0289513	TP53_6	chr17:7673178-7673322	0.34	0
TP53	TXA0122182	TP53_7	chr17:7673285-7673400	0.36	0
TP53	TXA0001562	TP53_8	chr17:7673458-7673637	0.45	0
TP53	TXA0076332	TP53_9	chr17:7673480-7673615	0.45	0
TP53	TXA0013343	TP53_10	chr17:7673662-7673853	0.55	0
TP53	TXA0399571	TP53_11	chr17:7673695-7673839	0.56	0
TP53	TXA0001560	TP53_12	chr17:7674134-7674296	0.58	0
TP53	TXA0115359	TP53_13	chr17:7674164-7674327	0.58	0
TP53	TXA0260066	TP53_14	chr17:7674794-7674985	0.55	0
TP53	TXA0399566	TP53_15	chr17:7674831-7675014	0.55	0
TP53	TXA0341451	TP53_16	chr17:7675021-7675201	0.63	0
TP53	TXA0399569	TP53_17	chr17:7675030-7675166	0.65	0
TP53	TXA0260061	TP53_18	chr17:7675054-7675257	0.61	0
TP53	TXA0399562	TP53_19	chr17:7675130-7675282	0.56	0
TP53	TXA0399570	TP53_20	chr17:7675961-7676124	0.61	0
TP53	TXA0260092	TP53_21	chr17:7675974-7676170	0.62	0
TP53	TXA0260696	TP53_22	chr17:7676077-7676269	0.59	0
TP53	TXA0399567	TP53_23	chr17:7676102-7676283	0.6	0
TP53	TXA0260056	TP53_24	chr17:7676293-7676489	0.61	0
TP53	TXA0399568	TP53_25	chr17:7676307-7676421	0.57	0
BRCC3_exon4	TXA0405960	BRCC3_exon4_1	chrX:155077055-155077227	0.34	0.329
BRCC3_exon4	TXA0405961	BRCC3_exon4_2	chrX:155077191-155077361	0.47	0.608
TERT_5_1280826	TXA0400312	TERT_5_1280826_1	chr5:1280612-1280796	0.64	0.541

## Sheet: Table S2
Sample	Gene.refGene	Chr	Start	End	Ref	Alt	Func.refGene	GeneDetail.refGene	ExonicFunc.refGene	AAChange.refGene	cosmic70	Otherinfo1	Otherinfo2	Otherinfo3	Otherinfo4	Otherinfo5	Otherinfo6	Otherinfo7	Otherinfo8	Otherinfo9	Otherinfo10	Otherinfo11	Otherinfo12	GT	AD1	AD2	AF	DP	F1R2	F2R1	Accession	transcriptOI	NonsynOI	whitelist	wl.mis	wl.lof	wl.splice	wl.exception	manualreview	Otherinfo13_2	SB_1	SB_2	SB_3	SB_4	no_strand	AD_copy	low_alt_depth	AF_copy	lowvaf
S1-12	DNMT3A	chr2	25245299	25245299	-	T	exonic	.	frameshift insertion	DNMT3A:NM_001320893:exon8:c.1051dupA:p.T351Nfs*43,DNMT3A:NM_001375819:exon8:c.838dupA:p.T280Nfs*43,DNMT3A:NM_153759:exon9:c.940dupA:p.T314Nfs*43,DNMT3A:NM_022552:exon13:c.1507dupA:p.T503Nfs*43,DNMT3A:NM_175629:exon13:c.1507dupA:p.T503Nfs*43	.	0.5	.	1163	chr2	25245299	.	G	GT	.	PASS	AS_FilterStatus=SITE;AS_SB_TABLE=266,805|30,62;DP=1163;ECNT=1;GERMQ=93;MBQ=26,20;MFRL=238,190;MMQ=60,60;MPOS=67;POPAF=7.30;RPA=1,2;RU=T;STR;STRQ=93;TLOD=117.86	GT:AD:AF:DP:F1R2:F2R1:SB	0/1	1071	92	0.07	1163	1062,90	0,0	NM_022552	DNMT3A:NM_022552:exon13:c.1507dupA:p.T503Nfs*43	T503Nfs*43	TRUE	FALSE	TRUE	FALSE	FALSE	FALSE	0/1:1071,92:0.070:1163:1062,90:0,0:266,805,30,62	266	805	30	62	FALSE	1071,92	FALSE	0.07	FALSE
S1-12	DNMT3A	chr2	25240347	25240351	CACCA	-	exonic	.	frameshift deletion	DNMT3A:NM_001320893:exon14:c.1817_1821del:p.V606Gfs*5,DNMT3A:NM_001375819:exon14:c.1604_1608del:p.V535Gfs*5,DNMT3A:NM_153759:exon15:c.1706_1710del:p.V569Gfs*5,DNMT3A:NM_022552:exon19:c.2273_2277del:p.V758Gfs*5,DNMT3A:NM_175629:exon19:c.2273_2277del:p.V758Gfs*5	.	0.5	.	2137	chr2	25240346	.	CCACCA	C	.	PASS	AS_FilterStatus=SITE;AS_SB_TABLE=1256,821|38,22;DP=2137;ECNT=2;GERMQ=93;MBQ=20,20;MFRL=186,184;MMQ=60,60;MPOS=53;POPAF=7.30;TLOD=193.66	GT:AD:AF:DP:F1R2:F2R1:PGT:PID:PS:SB	0|1	2077	60	0.03	2137	2055,59	0,0	NM_022552	DNMT3A:NM_022552:exon19:c.2273_2277del:p.V758Gfs*5	V758Gfs*5	TRUE	FALSE	TRUE	FALSE	FALSE	FALSE	0|1:2077,60:0.030:2137:2055,59:0,0:0|1:25240346_CCACCA_C:25240346:1256,821,38,22	1256	821	38	22	FALSE	2077,60	FALSE	0.03	FALSE
S1-12	DNMT3A	chr2	25240355	25240356	TC	-	exonic	.	frameshift deletion	DNMT3A:NM_001320893:exon14:c.1812_1813del:p.N605Cfs*7,DNMT3A:NM_001375819:exon14:c.1599_1600del:p.N534Cfs*7,DNMT3A:NM_153759:exon15:c.1701_1702del:p.N568Cfs*7,DNMT3A:NM_022552:exon19:c.2268_2269del:p.N757Cfs*7,DNMT3A:NM_175629:exon19:c.2268_2269del:p.N757Cfs*7	.	0.5	.	2137	chr2	25240354	.	TTC	T	.	PASS	AS_FilterStatus=SITE;AS_SB_TABLE=1256,821|38,22;DP=2141;ECNT=2;GERMQ=93;MBQ=20,20;MFRL=186,184;MMQ=60,60;MPOS=50;POPAF=7.30;RPA=2,1;RU=TC;STR;STRQ=93;TLOD=193.66	GT:AD:AF:DP:F1R2:F2R1:PGT:PID:PS:SB	0|1	2077	60	0.03	2137	1951,60	0,0	NM_022552	DNMT3A:NM_022552:exon19:c.2268_2269del:p.N757Cfs*7	N757Cfs*7	TRUE	FALSE	TRUE	FALSE	FALSE	FALSE	0|1:2077,60:0.030:2137:1951,60:0,0:0|1:25240346_CCACCA_C:25240346:1256,821,38,22	1256	821	38	22	FALSE	2077,60	FALSE	0.03	FALSE
S1-18	TET2	chr4	105276216	105276216	C	-	exonic	.	frameshift deletion	TET2:NM_001127208:exon11:c.5706delC:p.Q1903Sfs*5	.	0.5	.	3070	chr4	105276215	.	AC	A	.	strand_bias	AS_FilterStatus=strand_bias;AS_SB_TABLE=1362,1645|60,3;DP=3070;ECNT=1;GERMQ=93;MBQ=24,24;MFRL=230,230;MMQ=60,60;MPOS=21;POPAF=7.30;RPA=2,1;RU=C;STR;STRQ=93;TLOD=100.31	GT:AD:AF:DP:F1R2:F2R1:SB	0/1	3007	63	0.023	3070	3003,63	0,0	NM_001127208	TET2:NM_001127208:exon11:c.5706delC:p.Q1903Sfs*5	Q1903Sfs*5	TRUE	FALSE	TRUE	FALSE	FALSE	FALSE	0/1:3007,63:0.023:3070:3003,63:0,0:1362,1645,60,3	1362	1645	60	3	FALSE	3007,63	FALSE	0.023	FALSE
S1-19	TET2	chr4	105276216	105276216	C	-	exonic	.	frameshift deletion	TET2:NM_001127208:exon11:c.5706delC:p.Q1903Sfs*5	.	0.5	.	2653	chr4	105276215	.	AC	A	.	strand_bias	AS_FilterStatus=strand_bias;AS_SB_TABLE=1342,1259|46,6;DP=2653;ECNT=1;GERMQ=93;MBQ=26,26;MFRL=230,230;MMQ=60,60;MPOS=21;POPAF=7.30;RPA=2,1;RU=C;STR;STRQ=93;TLOD=84.49	GT:AD:AF:DP:F1R2:F2R1:SB	0/1	2601	52	0.022	2653	2598,52	0,0	NM_001127208	TET2:NM_001127208:exon11:c.5706delC:p.Q1903Sfs*5	Q1903Sfs*5	TRUE	FALSE	TRUE	FALSE	FALSE	FALSE	0/1:2601,52:0.022:2653:2598,52:0,0:1342,1259,46,6	1342	1259	46	6	FALSE	2601,52	FALSE	0.022	FALSE
S1-20	TET2	chr4	105275217	105275217	C	A	exonic	.	stopgain	TET2:NM_001127208:exon11:c.C4707A:p.Y1569X	.	0.5	.	1324	chr4	105275217	.	C	A	.	PASS	AS_FilterStatus=SITE;AS_SB_TABLE=840,381|66,37;DP=1326;ECNT=2;GERMQ=93;MBQ=20,20;MFRL=208,208;MMQ=60,60;MPOS=49;POPAF=7.30;TLOD=173.70	GT:AD:AF:DP:F1R2:F2R1:SB	0/1	1221	103	0.073	1324	1203100	0,0	NM_001127208	TET2:NM_001127208:exon11:c.C4707A:p.Y1569X	Y1569X	TRUE	FALSE	TRUE	FALSE	FALSE	FALSE	0/1:1221,103:0.073:1324:1203,100:0,0:840,381,66,37	840	381	66	37	FALSE	1221103	FALSE	0.073	FALSE
S1-21	DNMT3A	chr2	25244559	25244559	C	T	exonic	.	nonsynonymous SNV	DNMT3A:NM_001320893:exon9:c.G1192A:p.G398R,DNMT3A:NM_001375819:exon9:c.G979A:p.G327R,DNMT3A:NM_153759:exon10:c.G1081A:p.G361R,DNMT3A:NM_022552:exon14:c.G1648A:p.G550R,DNMT3A:NM_175629:exon14:c.G1648A:p.G550R	ID=COSM256035;OCCURENCE=4(haematopoietic_and_lymphoid_tissue)	0.5	.	1082	chr2	25244559	.	C	T	.	PASS	AS_FilterStatus=SITE;AS_SB_TABLE=399,146|413,124;DP=1082;ECNT=2;GERMQ=8;MBQ=20,28;MFRL=178,231;MMQ=60,60;MPOS=59;POPAF=7.30;TLOD=1308.71	GT:AD:AF:DP:F1R2:F2R1:SB	0/1	545	537	0.509	1082	397536	0,0	NM_022552	DNMT3A:NM_022552:exon14:c.G1648A:p.G550R	G550R	TRUE	TRUE	FALSE	FALSE	FALSE	FALSE	0/1:545,537:0.509:1082:397,536:0,0:399,146,413,124	399	146	413	124	FALSE	545537	FALSE	0.509	FALSE
S1-21	DNMT3A	chr2	25246159	25246159	C	T	splicing	NM_022552:exon11:c.1429+1G>A;NM_175629:exon11:c.1429+1G>A;NM_153759:exon7:c.862+1G>A;NM_001320893:exon6:c.973+1G>A;NM_001375819:exon6:c.760+1G>A	.	.	.	0.5	.	2041	chr2	25246159	.	C	T	.	strand_bias	AS_FilterStatus=strand_bias;AS_SB_TABLE=955,1036|40,10;DP=2041;ECNT=1;GERMQ=93;MBQ=24,29;MFRL=232,232;MMQ=60,60;MPOS=37;POPAF=7.30;TLOD=64.48	GT:AD:AF:DP:F1R2:F2R1:SB	0/1	1991	50	0.022	2041	1982,50	0,0	NM_022552	NM_022552:exon11:c.1429+1G>A;NM_175629:exon11:c.1429+1G>A;NM_153759:exon7:c.862+1G>A;NM_001320893:exon6:c.973+1G>A;NM_001375819:exon6:c.760+1G>A	nan	TRUE	FALSE	FALSE	TRUE	FALSE	FALSE	0/1:1991,50:0.022:2041:1982,50:0,0:955,1036,40,10	955	1036	40	10	FALSE	1991,50	FALSE	0.022	FALSE
S1-26	DNMT3A	chr2	25234307	25234307	G	A	exonic	.	nonsynonymous SNV	DNMT3A:NM_001320893:exon18:c.C2255T:p.P752L,DNMT3A:NM_001375819:exon18:c.C2042T:p.P681L,DNMT3A:NM_153759:exon19:c.C2144T:p.P715L,DNMT3A:NM_022552:exon23:c.C2711T:p.P904L,DNMT3A:NM_175629:exon23:c.C2711T:p.P904L	ID=COSM87007;OCCURENCE=6(haematopoietic_and_lymphoid_tissue)	0.5	.	5081	chr2	25234307	.	G	A	.	PASS	AS_FilterStatus=SITE;AS_SB_TABLE=2624,2310|62,85;DP=5086;ECNT=1;GERMQ=93;MBQ=20,20;MFRL=220,220;MMQ=60,60;MPOS=8;POPAF=4.61;TLOD=188.87	GT:AD:AF:DP:F1R2:F2R1:SB	0/1	4934	147	0.028	5081	2929146	0,0	NM_022552	DNMT3A:NM_022552:exon23:c.C2711T:p.P904L	P904L	TRUE	TRUE	FALSE	FALSE	FALSE	FALSE	0/1:4934,147:0.028:5081:2929,146:0,0:2624,2310,62,85	2624	2310	62	85	FALSE	4934147	FALSE	0.028	FALSE
S1-28	TET2	chr4	105276230	105276230	T	C	exonic	.	nonsynonymous SNV	TET2:NM_001127208:exon11:c.T5720C:p.M1907T	.	0.5	.	431	chr4	105276230	.	T	C	.	PASS	AS_FilterStatus=SITE;AS_SB_TABLE=335,69|26,1;DP=433;ECNT=2;GERMQ=93;MBQ=30,26;MFRL=230,230;MMQ=60,60;MPOS=36;POPAF=7.30;TLOD=39.15	GT:AD:AF:DP:F1R2:F2R1:PGT:PID:PS:SB	1|0	404	27	0.069	431	399,27	0,0	NM_001127208	TET2:NM_001127208:exon11:c.T5720C:p.M1907T	M1907T	TRUE	TRUE	FALSE	FALSE	TRUE	FALSE	1|0:404,27:0.069:431:399,27:0,0:1|0:105276229_A_G:105276229:335,69,26,1	335	69	26	1	FALSE	404,27	FALSE	0.069	FALSE
S1-34	TET2	chr4	105276160	105276160	A	G	exonic	.	nonsynonymous SNV	TET2:NM_001127208:exon11:c.A5650G:p.T1884A	.	0.5	.	2512	chr4	105276160	.	A	G	.	PASS	AS_FilterStatus=SITE;AS_SB_TABLE=1209,1220|41,42;DP=2516;ECNT=1;GERMQ=93;MBQ=20,20;MFRL=220,239;MMQ=60,60;MPOS=20;POPAF=7.30;TLOD=122.23	GT:AD:AF:DP:F1R2:F2R1:SB	0/1	2429	83	0.034	2512	2346,83	0,0	NM_001127208	TET2:NM_001127208:exon11:c.A5650G:p.T1884A	T1884A	TRUE	TRUE	FALSE	FALSE	TRUE	FALSE	0/1:2429,83:0.034:2512:2346,83:0,0:1209,1220,41,42	1209	1220	41	42	FALSE	2429,83	FALSE	0.034	FALSE
S1-35	BCOR	chrX	40054281	40054281	C	T	exonic	.	stopgain	BCOR:NM_001123384:exon12:c.G4638A:p.W1546X,BCOR:NM_001123383:exon13:c.G4692A:p.W1564X,BCOR:NM_001123385:exon13:c.G4794A:p.W1598X,BCOR:NM_017745:exon13:c.G4692A:p.W1564X	.	0.5	.	832	chrX	40054281	.	C	T	.	PASS	AS_FilterStatus=SITE;AS_SB_TABLE=403,391|19,19;DP=832;ECNT=2;GERMQ=93;MBQ=20,20;MFRL=231,231;MMQ=60,60;MPOS=32;POPAF=7.30;TLOD=56.37	GT:AD:AF:DP:F1R2:F2R1:SB	0/1	794	38	0.047	832	760,37	0,0	NM_001123385	BCOR:NM_001123385:exon13:c.G4794A:p.W1598X	W1598X	TRUE	FALSE	TRUE	FALSE	FALSE	FALSE	0/1:794,38:0.047:832:760,37:0,0:403,391,19,19	403	391	19	19	FALSE	794,38	FALSE	0.047	FALSE
S1-35	DNMT3A	chr2	25245251	25245251	A	G	splicing	NM_022552:exon13:c.1554+2T>C;NM_175629:exon13:c.1554+2T>C;NM_153759:exon9:c.987+2T>C;NM_001320893:exon8:c.1098+2T>C;NM_001375819:exon8:c.885+2T>C	.	.	.	0.5	.	1505	chr2	25245251	.	A	G	.	clustered_events	AS_FilterStatus=SITE;AS_SB_TABLE=748,727|15,15;DP=1509;ECNT=3;GERMQ=93;MBQ=20,20;MFRL=238,190;MMQ=60,60;MPOS=30;POPAF=7.30;TLOD=38.69	GT:AD:AF:DP:F1R2:F2R1:SB	0/1	1475	30	0.021	1505	1414,29	0,0	NM_022552	NM_022552:exon13:c.1554+2T>C;NM_175629:exon13:c.1554+2T>C;NM_153759:exon9:c.987+2T>C;NM_001320893:exon8:c.1098+2T>C;NM_001375819:exon8:c.885+2T>C	nan	TRUE	FALSE	FALSE	TRUE	FALSE	FALSE	0/1:1475,30:0.021:1505:1414,29:0,0:748,727,15,15	748	727	15	15	FALSE	1475,30	FALSE	0.021	FALSE
S1-38	TET2	chr4	105276316	105276316	G	A	exonic	.	nonsynonymous SNV	TET2:NM_001127208:exon11:c.G5806A:p.G1936S	.	0.5	.	775	chr4	105276316	.	G	A	.	clustered_events	AS_FilterStatus=SITE;AS_SB_TABLE=380,365|15,15;DP=775;ECNT=8;GERMQ=93;MBQ=20,20;MFRL=230,230;MMQ=60,60;MPOS=35;POPAF=7.30;TLOD=44.36	GT:AD:AF:DP:F1R2:F2R1:SB	0/1	745	30	0.039	775	734,30	0,0	NM_001127208	TET2:NM_001127208:exon11:c.G5806A:p.G1936S	G1936S	TRUE	TRUE	FALSE	FALSE	TRUE	FALSE	0/1:745,30:0.039:775:734,30:0,0:380,365,15,15	380	365	15	15	FALSE	745,30	FALSE	0.039	FALSE
S1-38	TET2	chr4	105276334	105276334	C	T	exonic	.	stopgain	TET2:NM_001127208:exon11:c.C5824T:p.Q1942X	.	0.5	.	636	chr4	105276334	.	C	T	.	clustered_events	AS_FilterStatus=SITE;AS_SB_TABLE=237,359|19,21;DP=637;ECNT=8;GERMQ=93;MBQ=20,20;MFRL=230,230;MMQ=60,60;MPOS=9;POPAF=7.30;TLOD=54.51	GT:AD:AF:DP:F1R2:F2R1:SB	0/1	596	40	0.052	636	591,39	0,0	NM_001127208	TET2:NM_001127208:exon11:c.C5824T:p.Q1942X	Q1942X	TRUE	FALSE	TRUE	FALSE	FALSE	FALSE	0/1:596,40:0.052:636:591,39:0,0:237,359,19,21	237	359	19	21	FALSE	596,40	FALSE	0.052	FALSE
S1-49	DNMT3A	chr2	25234373	25234373	C	T	exonic	.	nonsynonymous SNV	DNMT3A:NM_001320893:exon18:c.G2189A:p.R730H,DNMT3A:NM_001375819:exon18:c.G1976A:p.R659H,DNMT3A:NM_153759:exon19:c.G2078A:p.R693H,DNMT3A:NM_022552:exon23:c.G2645A:p.R882H,DNMT3A:NM_175629:exon23:c.G2645A:p.R882H	ID=COSM52944,COSM442676;OCCURENCE=1(breast),410(haematopoietic_and_lymphoid_tissue)	0.5	.	1435	chr2	25234373	.	C	T	.	PASS	AS_FilterStatus=SITE;AS_SB_TABLE=467,814|73,81;DP=1436;ECNT=1;GERMQ=93;MBQ=20,20;MFRL=220,220;MMQ=60,60;MPOS=60;POPAF=3.35;TLOD=240.21	GT:AD:AF:DP:F1R2:F2R1:SB	0/1	1281	154	0.09	1435	1246140	0,0	NM_022552	DNMT3A:NM_022552:exon23:c.G2645A:p.R882H	R882H	TRUE	TRUE	FALSE	FALSE	FALSE	FALSE	0/1:1281,154:0.090:1435:1246,140:0,0:467,814,73,81	467	814	73	81	FALSE	1281154	FALSE	0.09	FALSE
S1-62	DNMT3A	chr2	25244164	25244165	GT	-	exonic	.	frameshift deletion	DNMT3A:NM_001320893:exon10:c.1385_1386del:p.D462Afs*4,DNMT3A:NM_001375819:exon10:c.1172_1173del:p.D391Afs*4,DNMT3A:NM_153759:exon11:c.1274_1275del:p.D425Afs*4,DNMT3A:NM_022552:exon15:c.1841_1842del:p.D614Afs*4,DNMT3A:NM_175629:exon15:c.1841_1842del:p.D614Afs*4	.	0.5	.	1335	chr2	25244163	.	GGT	G	.	PASS	AS_FilterStatus=SITE;AS_SB_TABLE=653,656|13,13;DP=1335;ECNT=1;GERMQ=93;MBQ=20,20;MFRL=221,221;MMQ=60,60;MPOS=40;POPAF=7.30;TLOD=48.03	GT:AD:AF:DP:F1R2:F2R1:SB	0/1	1309	26	0.02	1335	1295,26	0,0	NM_022552	DNMT3A:NM_022552:exon15:c.1841_1842del:p.D614Afs*4	D614Afs*4	TRUE	FALSE	TRUE	FALSE	FALSE	FALSE	0/1:1309,26:0.020:1335:1295,26:0,0:653,656,13,13	653	656	13	13	FALSE	1309,26	FALSE	0.02	FALSE
S1-75	DNMT3A	chr2	25245299	25245299	-	T	exonic	.	frameshift insertion	DNMT3A:NM_001320893:exon8:c.1051dupA:p.T351Nfs*43,DNMT3A:NM_001375819:exon8:c.838dupA:p.T280Nfs*43,DNMT3A:NM_153759:exon9:c.940dupA:p.T314Nfs*43,DNMT3A:NM_022552:exon13:c.1507dupA:p.T503Nfs*43,DNMT3A:NM_175629:exon13:c.1507dupA:p.T503Nfs*43	.	0.5	.	6321	chr2	25245299	.	G	GT	.	PASS	AS_FilterStatus=SITE;AS_SB_TABLE=948,4576|135,662;DP=6321;ECNT=1;GERMQ=93;MBQ=26,26;MFRL=238,238;MMQ=60,60;MPOS=67;POPAF=7.30;RPA=1,2;RU=T;STR;STRQ=93;TLOD=1571.21	GT:AD:AF:DP:F1R2:F2R1:SB	0/1	5524	797	0.125	6321	5484790	0,0	NM_022552	DNMT3A:NM_022552:exon13:c.1507dupA:p.T503Nfs*43	T503Nfs*43	TRUE	FALSE	TRUE	FALSE	FALSE	FALSE	0/1:5524,797:0.125:6321:5484,790:0,0:948,4576,135,662	948	4576	135	662	FALSE	5524797	FALSE	0.125	FALSE
S10-18	DNMT3A	chr2	25239148	25239148	T	C	exonic	.	nonsynonymous SNV	DNMT3A:NM_001320893:exon15:c.A1934G:p.N645S,DNMT3A:NM_001375819:exon15:c.A1721G:p.N574S,DNMT3A:NM_153759:exon16:c.A1823G:p.N608S,DNMT3A:NM_022552:exon20:c.A2390G:p.N797S,DNMT3A:NM_175629:exon20:c.A2390G:p.N797S	.	0.5	.	1096	chr2	25239148	.	T	C	.	clustered_events	AS_FilterStatus=SITE;AS_SB_TABLE=542,530|12,12;DP=1099;ECNT=5;GERMQ=93;MBQ=20,20;MFRL=239,239;MMQ=60,60;MPOS=44;POPAF=7.30;TLOD=33.77	GT:AD:AF:DP:F1R2:F2R1:SB	0/1	1072	24	0.023	1096	1044,24	0,0	NM_022552	DNMT3A:NM_022552:exon20:c.A2390G:p.N797S	N797S	TRUE	TRUE	FALSE	FALSE	FALSE	FALSE	0/1:1072,24:0.023:1096:1044,24:0,0:542,530,12,12	542	530	12	12	FALSE	1072,24	FALSE	0.023	FALSE
S10-18	TET2	chr4	105234701	105234704	CAGT	-	exonic	.	frameshift deletion	TET2:NM_001127208:exon3:c.759_762del:p.S254Rfs*38,TET2:NM_017628:exon3:c.759_762del:p.S254Rfs*38	.	0.5	.	899	chr4	105234700	.	ACAGT	A	.	PASS	AS_FilterStatus=SITE;AS_SB_TABLE=442,434|12,11;DP=899;ECNT=2;GERMQ=93;MBQ=20,20;MFRL=233,233;MMQ=60,60;MPOS=8;POPAF=7.30;TLOD=74.18	GT:AD:AF:DP:F1R2:F2R1:SB	0/1	876	23	0.028	899	861,23	0,0	NM_001127208	TET2:NM_001127208:exon3:c.759_762del:p.S254Rfs*38	S254Rfs*38	TRUE	FALSE	TRUE	FALSE	FALSE	FALSE	0/1:876,23:0.028:899:861,23:0,0:442,434,12,11	442	434	12	11	FALSE	876,23	FALSE	0.028	FALSE
S10-19	DNMT3A	chr2	25244214	25244214	G	A	exonic	.	stopgain	DNMT3A:NM_001320893:exon10:c.C1336T:p.R446X,DNMT3A:NM_001375819:exon10:c.C1123T:p.R375X,DNMT3A:NM_153759:exon11:c.C1225T:p.R409X,DNMT3A:NM_022552:exon15:c.C1792T:p.R598X,DNMT3A:NM_175629:exon15:c.C1792T:p.R598X	ID=COSM133736;OCCURENCE=4(haematopoietic_and_lymphoid_tissue)	0.5	.	693	chr2	25244214	.	G	A	.	PASS	AS_FilterStatus=SITE;AS_SB_TABLE=379,276|18,20;DP=700;ECNT=2;GERMQ=93;MBQ=19,27;MFRL=221,221;MMQ=60,60;MPOS=67;POPAF=7.30;TLOD=56.32	GT:AD:AF:DP:F1R2:F2R1:PGT:PID:PS:SB	0|1	655	38	0.059	693	276,37	0,0	NM_022552	DNMT3A:NM_022552:exon15:c.C1792T:p.R598X	R598X	TRUE	FALSE	TRUE	FALSE	FALSE	FALSE	0|1:655,38:0.059:693:276,37:0,0:0|1:25244214_G_A:25244214:379,276,18,20	379	276	18	20	FALSE	655,38	FALSE	0.059	FALSE
S10-22	TET2	chr4	105234621	105234621	-	A	exonic	.	frameshift insertion	TET2:NM_001127208:exon3:c.680dupA:p.T229Nfs*25,TET2:NM_017628:exon3:c.680dupA:p.T229Nfs*25	.	0.5	.	4885	chr4	105234621	.	G	GA	.	clustered_events	AS_FilterStatus=SITE;AS_SB_TABLE=3140,1354|280,111;DP=4888;ECNT=5;GERMQ=93;MBQ=24,24;MFRL=232,233;MMQ=60,60;MPOS=62;POPAF=7.30;RPA=6,7;RU=A;STR;STRQ=93;TLOD=409.82	GT:AD:AF:DP:F1R2:F2R1:SB	0/1	4494	391	0.074	4885	4451386	0,0	NM_001127208	TET2:NM_001127208:exon3:c.680dupA:p.T229Nfs*25	T229Nfs*25	TRUE	FALSE	TRUE	FALSE	FALSE	FALSE	0/1:4494,391:0.074:4885:4451,386:0,0:3140,1354,280,111	3140	1354	280	111	FALSE	4494391	FALSE	0.074	FALSE
S10-26	DNMT3A	chr2	25234374	25234374	G	A	exonic	.	nonsynonymous SNV	DNMT3A:NM_001320893:exon18:c.C2188T:p.R730C,DNMT3A:NM_001375819:exon18:c.C1975T:p.R659C,DNMT3A:NM_153759:exon19:c.C2077T:p.R693C,DNMT3A:NM_022552:exon23:c.C2644T:p.R882C,DNMT3A:NM_175629:exon23:c.C2644T:p.R882C	ID=COSM1166704,COSM53042;OCCURENCE=161(haematopoietic_and_lymphoid_tissue)	0.5	.	1979	chr2	25234374	.	G	A	.	PASS	AS_FilterStatus=SITE;AS_SB_TABLE=653,1003|162,161;DP=1986;ECNT=1;GERMQ=93;MBQ=20,20;MFRL=220,190;MMQ=60,60;MPOS=48;POPAF=3.61;TLOD=581.42	GT:AD:AF:DP:F1R2:F2R1:SB	0/1	1656	323	0.139	1979	1297319	0,0	NM_022552	DNMT3A:NM_022552:exon23:c.C2644T:p.R882C	R882C	TRUE	TRUE	FALSE	FALSE	FALSE	FALSE	0/1:1656,323:0.139:1979:1297,319:0,0:653,1003,162,161	653	1003	162	161	FALSE	1656323	FALSE	0.139	FALSE
S10-26	DNMT3A	chr2	25235800	25235800	G	A	exonic	.	nonsynonymous SNV	DNMT3A:NM_001320893:exon17:c.C2048T:p.T683M,DNMT3A:NM_001375819:exon17:c.C1835T:p.T612M,DNMT3A:NM_153759:exon18:c.C1937T:p.T646M,DNMT3A:NM_022552:exon22:c.C2504T:p.T835M,DNMT3A:NM_175629:exon22:c.C2504T:p.T835M	ID=COSM1583146;OCCURENCE=1(haematopoietic_and_lymphoid_tissue)	0.5	.	856	chr2	25235800	.	G	A	.	PASS	AS_FilterStatus=SITE;AS_SB_TABLE=366,465|13,12;DP=856;ECNT=1;GERMQ=93;MBQ=20,20;MFRL=203,203;MMQ=60,60;MPOS=5;POPAF=7.30;TLOD=36.84	GT:AD:AF:DP:F1R2:F2R1:SB	0/1	831	25	0.027	856	807,25	0,0	NM_022552	DNMT3A:NM_022552:exon22:c.C2504T:p.T835M	T835M	TRUE	TRUE	FALSE	FALSE	FALSE	FALSE	0/1:831,25:0.027:856:807,25:0,0:366,465,13,12	366	465	13	12	FALSE	831,25	FALSE	0.027	FALSE
S10-26	DNMT3A	chr2	25246695	25246695	G	A	exonic	.	stopgain	DNMT3A:NM_001320893:exon5:c.C748T:p.Q250X,DNMT3A:NM_001375819:exon5:c.C535T:p.Q179X,DNMT3A:NM_153759:exon6:c.C637T:p.Q213X,DNMT3A:NM_022552:exon10:c.C1204T:p.Q402X,DNMT3A:NM_175629:exon10:c.C1204T:p.Q402X	.	0.5	.	1243	chr2	25246695	.	G	A	.	clustered_events	AS_FilterStatus=SITE;AS_SB_TABLE=607,597|20,19;DP=1243;ECNT=3;GERMQ=93;MBQ=20,20;MFRL=181,171;MMQ=60,60;MPOS=12;POPAF=7.30;TLOD=56.00	GT:AD:AF:DP:F1R2:F2R1:SB	0/1	1204	39	0.032	1243	1192,39	0,0	NM_022552	DNMT3A:NM_022552:exon10:c.C1204T:p.Q402X	Q402X	TRUE	FALSE	TRUE	FALSE	FALSE	FALSE	0/1:1204,39:0.032:1243:1192,39:0,0:607,597,20,19	607	597	20	19	FALSE	1204,39	FALSE	0.032	FALSE
S10-26	PPM1D	chr17	60662996	60662996	C	G	exonic	.	stopgain	PPM1D:NM_003620:exon6:c.C1262G:p.S421X	.	0.5	.	1285	chr17	60662996	.	C	G	.	PASS	AS_FilterStatus=SITE;AS_SB_TABLE=748,285|175,77;DP=1285;ECNT=1;GERMQ=93;MBQ=20,20;MFRL=218,218;MMQ=60,60;MPOS=64;POPAF=7.30;TLOD=507.24	GT:AD:AF:DP:F1R2:F2R1:SB	0/1	1033	252	0.189	1285	1015244	0,0	NM_003620	PPM1D:NM_003620:exon6:c.C1262G:p.S421X	S421X	TRUE	FALSE	TRUE	FALSE	TRUE	FALSE	0/1:1033,252:0.189:1285:1015,244:0,0:748,285,175,77	748	285	175	77	FALSE	1033252	FALSE	0.189	FALSE
S10-27	TET2	chr4	105276434	105276434	C	T	exonic	.	nonsynonymous SNV	TET2:NM_001127208:exon11:c.C5924T:p.T1975I	.	0.5	.	1087	chr4	105276434	.	C	T	.	PASS	AS_FilterStatus=SITE;AS_SB_TABLE=480,584|11,12;DP=1088;ECNT=1;GERMQ=93;MBQ=20,20;MFRL=220,229;MMQ=60,60;MPOS=10;POPAF=7.30;TLOD=29.26	GT:AD:AF:DP:F1R2:F2R1:SB	0/1	1064	23	0.021	1087	1057,23	0,0	NM_001127208	TET2:NM_001127208:exon11:c.C5924T:p.T1975I	T1975I	TRUE	TRUE	FALSE	FALSE	TRUE	FALSE	0/1:1064,23:0.021:1087:1057,23:0,0:480,584,11,12	480	584	11	12	FALSE	1064,23	FALSE	0.021	FALSE
S10-32	DNMT3A	chr2	25246630	25246630	-	T	exonic	.	frameshift insertion	DNMT3A:NM_001320893:exon5:c.812dupA:p.P272Afs*21,DNMT3A:NM_001375819:exon5:c.599dupA:p.P201Afs*21,DNMT3A:NM_153759:exon6:c.701dupA:p.P235Afs*21,DNMT3A:NM_022552:exon10:c.1268dupA:p.P424Afs*21,DNMT3A:NM_175629:exon10:c.1268dupA:p.P424Afs*21	.	0.5	.	2237	chr2	25246630	.	C	CT	.	clustered_events	AS_FilterStatus=SITE;AS_SB_TABLE=1260,849|80,48;DP=2237;ECNT=3;GERMQ=93;MBQ=20,20;MFRL=171,171;MMQ=60,60;MPOS=50;POPAF=7.30;RPA=1,2;RU=T;STR;STRQ=93;TLOD=148.84	GT:AD:AF:DP:F1R2:F2R1:SB	0/1	2109	128	0.059	2237	2105128	0,0	NM_022552	DNMT3A:NM_022552:exon10:c.1268dupA:p.P424Afs*21	P424Afs*21	TRUE	FALSE	TRUE	FALSE	FALSE	FALSE	0/1:2109,128:0.059:2237:2105,128:0,0:1260,849,80,48	1260	849	80	48	FALSE	2109128	FALSE	0.059	FALSE
S10-33	ZRSR2	chrX	15809266	15809266	C	T	exonic	.	stopgain	ZRSR2:NM_005089:exon7:c.C505T:p.R169X	ID=COSM1716885;OCCURENCE=1(haematopoietic_and_lymphoid_tissue)	0.5	.	1064	chrX	15809266	.	C	T	.	clustered_events	AS_FilterStatus=SITE;AS_SB_TABLE=516,527|10,11;DP=1064;ECNT=3;GERMQ=93;MBQ=20,20;MFRL=230,230;MMQ=60,60;MPOS=32;POPAF=7.30;TLOD=30.48	GT:AD:AF:DP:F1R2:F2R1:SB	0/1	1043	21	0.021	1064	790,21	0,0	NM_005089	ZRSR2:NM_005089:exon7:c.C505T:p.R169X	R169X	TRUE	FALSE	TRUE	FALSE	FALSE	FALSE	0/1:1043,21:0.021:1064:790,21:0,0:516,527,10,11	516	527	10	11	FALSE	1043,21	FALSE	0.021	FALSE
S10-34	TET2	chr4	105237144	105237144	C	T	exonic	.	stopgain	TET2:NM_001127208:exon3:c.C3202T:p.Q1068X,TET2:NM_017628:exon3:c.C3202T:p.Q1068X	ID=COSM96522;OCCURENCE=2(haematopoietic_and_lymphoid_tissue)	0.5	.	1154	chr4	105237144	.	C	T	.	PASS	AS_FilterStatus=SITE;AS_SB_TABLE=595,532|12,15;DP=1157;ECNT=1;GERMQ=93;MBQ=20,20;MFRL=218,218;MMQ=60,60;MPOS=56;POPAF=7.30;TLOD=32.98	GT:AD:AF:DP:F1R2:F2R1:SB	0/1	1127	27	0.02	1154	1058,27	0,0	NM_001127208	TET2:NM_001127208:exon3:c.C3202T:p.Q1068X	Q1068X	TRUE	FALSE	TRUE	FALSE	FALSE	FALSE	0/1:1127,27:0.020:1154:1058,27:0,0:595,532,12,15	595	532	12	15	FALSE	1127,27	FALSE	0.02	FALSE
S10-34	TET2	chr4	105242920	105242920	C	T	exonic	.	nonsynonymous SNV	TET2:NM_001127208:exon5:c.C3587T:p.A1196V	.	0.5	.	687	chr4	105242920	.	C	T	.	PASS	AS_FilterStatus=SITE;AS_SB_TABLE=239,428|10,10;DP=687;ECNT=1;GERMQ=93;MBQ=20,20;MFRL=192,192;MMQ=60,60;MPOS=35;POPAF=7.30;TLOD=26.72	GT:AD:AF:DP:F1R2:F2R1:SB	0/1	667	20	0.025	687	656,20	0,0	NM_001127208	TET2:NM_001127208:exon5:c.C3587T:p.A1196V	A1196V	TRUE	TRUE	FALSE	FALSE	TRUE	FALSE	0/1:667,20:0.025:687:656,20:0,0:239,428,10,10	239	428	10	10	FALSE	667,20	FALSE	0.025	FALSE
S10-35	TET2	chr4	105259627	105259627	G	T	exonic	.	nonsynonymous SNV	TET2:NM_001127208:exon7:c.G3812T:p.C1271F	.	0.5	.	1400	chr4	105259627	.	G	T	.	PASS	AS_FilterStatus=SITE;AS_SB_TABLE=989,372|19,20;DP=1701;ECNT=2;GERMQ=93;MBQ=20,20;MFRL=215,215;MMQ=60,60;MPOS=43;POPAF=7.30;TLOD=70.80	GT:AD:AF:DP:F1R2:F2R1:PGT:PID:PS:SB	0|1	1361	39	0.02	1400	1331,38	0,0	NM_001127208	TET2:NM_001127208:exon7:c.G3812T:p.C1271F	C1271F	TRUE	TRUE	FALSE	FALSE	TRUE	FALSE	0|1:1361,39:0.020:1400:1331,38:0,0:0|1:105259627_G_T:105259627:989,372,19,20	989	372	19	20	FALSE	1361,39	FALSE	0.02	FALSE
S10-43	TET2	chr4	105237091	105237091	C	G	exonic	.	stopgain	TET2:NM_001127208:exon3:c.C3149G:p.S1050X,TET2:NM_017628:exon3:c.C3149G:p.S1050X	.	0.5	.	1867	chr4	105237091	.	C	G	.	PASS	AS_FilterStatus=SITE;AS_SB_TABLE=793,862|101,111;DP=1879;ECNT=1;GERMQ=93;MBQ=20,20;MFRL=218,218;MMQ=60,60;MPOS=19;POPAF=7.30;TLOD=344.71	GT:AD:AF:DP:F1R2:F2R1:SB	0/1	1655	212	0.114	1867	1459194	0,0	NM_001127208	TET2:NM_001127208:exon3:c.C3149G:p.S1050X	S1050X	TRUE	FALSE	TRUE	FALSE	FALSE	FALSE	0/1:1655,212:0.114:1867:1459,194:0,0:793,862,101,111	793	862	101	111	FALSE	1655212	FALSE	0.114	FALSE
S10-49	TET2	chr4	105269710	105269710	A	G	exonic	.	nonsynonymous SNV	TET2:NM_001127208:exon9:c.A4145G:p.H1382R	.	0.5	.	883	chr4	105269710	.	A	G	.	PASS	AS_FilterStatus=SITE;AS_SB_TABLE=544,313|15,11;DP=887;ECNT=1;GERMQ=93;MBQ=20,20;MFRL=173,160;MMQ=60,60;MPOS=55;POPAF=7.30;TLOD=32.60	GT:AD:AF:DP:F1R2:F2R1:SB	0/1	857	26	0.028	883	852,25	0,0	NM_001127208	TET2:NM_001127208:exon9:c.A4145G:p.H1382R	H1382R	TRUE	TRUE	FALSE	FALSE	TRUE	FALSE	0/1:857,26:0.028:883:852,25:0,0:544,313,15,11	544	313	15	11	FALSE	857,26	FALSE	0.028	FALSE
S10-51	DNMT3A	chr2	25245268	25245268	C	-	exonic	.	frameshift deletion	DNMT3A:NM_001320893:exon8:c.1083delG:p.M361Ifs*138,DNMT3A:NM_001375819:exon8:c.870delG:p.M290Ifs*138,DNMT3A:NM_153759:exon9:c.972delG:p.M324Ifs*138,DNMT3A:NM_022552:exon13:c.1539delG:p.M513Ifs*138,DNMT3A:NM_175629:exon13:c.1539delG:p.M513Ifs*138	.	0.5	.	866	chr2	25245267	.	AC	A	.	PASS	AS_FilterStatus=SITE;AS_SB_TABLE=389,363|60,54;DP=866;ECNT=1;GERMQ=93;MBQ=20,20;MFRL=238,238;MMQ=60,60;MPOS=35;POPAF=7.30;TLOD=154.56	GT:AD:AF:DP:F1R2:F2R1:SB	0/1	752	114	0.133	866	745109	0,0	NM_022552	DNMT3A:NM_022552:exon13:c.1539delG:p.M513Ifs*138	M513Ifs*138	TRUE	FALSE	TRUE	FALSE	FALSE	FALSE	0/1:752,114:0.133:866:745,109:0,0:389,363,60,54	389	363	60	54	FALSE	752114	FALSE	0.133	FALSE
S10-54	TET2	chr4	105242868	105242868	A	G	exonic	.	nonsynonymous SNV	TET2:NM_001127208:exon5:c.A3535G:p.R1179G	.	0.5	.	476	chr4	105242868	.	A	G	.	clustered_events	AS_FilterStatus=SITE;AS_SB_TABLE=168,285|11,12;DP=476;ECNT=3;GERMQ=93;MBQ=20,20;MFRL=192,192;MMQ=60,60;MPOS=61;POPAF=7.30;TLOD=32.78	GT:AD:AF:DP:F1R2:F2R1:SB	0/1	453	23	0.043	476	451,23	0,0	NM_001127208	TET2:NM_001127208:exon5:c.A3535G:p.R1179G	R1179G	TRUE	TRUE	FALSE	FALSE	TRUE	FALSE	0/1:453,23:0.043:476:451,23:0,0:168,285,11,12	168	285	11	12	FALSE	453,23	FALSE	0.043	FALSE
S10-6	DNMT3A	chr2	25246306	25246306	T	-	exonic	.	frameshift deletion	DNMT3A:NM_001320893:exon6:c.827delA:p.E276Gfs*223,DNMT3A:NM_001375819:exon6:c.614delA:p.E205Gfs*223,DNMT3A:NM_153759:exon7:c.716delA:p.E239Gfs*223,DNMT3A:NM_022552:exon11:c.1283delA:p.E428Gfs*223,DNMT3A:NM_175629:exon11:c.1283delA:p.E428Gfs*223	.	0.5	.	903	chr2	25246305	.	CT	C	.	PASS	AS_FilterStatus=SITE;AS_SB_TABLE=448,435|10,10;DP=903;ECNT=1;GERMQ=93;MBQ=20,20;MFRL=190,190;MMQ=60,60;MPOS=45;POPAF=7.30;TLOD=8.64	GT:AD:AF:DP:F1R2:F2R1:SB	0/1	883	20	0.023	903	857,19	0,0	NM_022552	DNMT3A:NM_022552:exon11:c.1283delA:p.E428Gfs*223	E428Gfs*223	TRUE	FALSE	TRUE	FALSE	FALSE	FALSE	0/1:883,20:0.023:903:857,19:0,0:448,435,10,10	448	435	10	10	FALSE	883,20	FALSE	0.023	FALSE
S10-62	TET2	chr4	105261793	105261793	C	T	exonic	.	nonsynonymous SNV	TET2:NM_001127208:exon8:c.C3989T:p.S1330F	.	0.5	.	797	chr4	105261793	.	C	T	.	PASS	AS_FilterStatus=SITE;AS_SB_TABLE=478,296|14,9;DP=801;ECNT=1;GERMQ=93;MBQ=20,20;MFRL=181,181;MMQ=60,60;MPOS=46;POPAF=7.30;TLOD=30.19	GT:AD:AF:DP:F1R2:F2R1:SB	0/1	774	23	0.028	797	764,22	0,0	NM_001127208	TET2:NM_001127208:exon8:c.C3989T:p.S1330F	S1330F	TRUE	TRUE	FALSE	FALSE	TRUE	FALSE	0/1:774,23:0.028:797:764,22:0,0:478,296,14,9	478	296	14	9	FALSE	774,23	FALSE	0.028	FALSE
S10-66	TET2	chr4	105272811	105272811	A	-	exonic	.	frameshift deletion	TET2:NM_001127208:exon10:c.4430delA:p.K1478Sfs*93	.	0.5	.	780	chr4	105272810	.	GA	G	.	PASS	AS_FilterStatus=SITE;AS_SB_TABLE=184,343|101,152;DP=844;ECNT=1;GERMQ=93;MBQ=20,20;MFRL=188,188;MMQ=60,60;MPOS=61;POPAF=7.30;RPA=4,3;RU=A;STR;STRQ=93;TLOD=388.82	GT:AD:AF:DP:F1R2:F2R1:SB	0/1	527	253	0.322	780	517249	0,0	NM_001127208	TET2:NM_001127208:exon10:c.4430delA:p.K1478Sfs*93	K1478Sfs*93	TRUE	FALSE	TRUE	FALSE	FALSE	FALSE	0/1:527,253:0.322:780:517,249:0,0:184,343,101,152	184	343	101	152	FALSE	527253	FALSE	0.322	FALSE
S100-10	TET2	chr4	105275725	105275725	-	GATTACCACCCAATCT	exonic	.	frameshift insertion	TET2:NM_001127208:exon11:c.5215_5216insGATTACCACCCAATCT:p.S1745Ifs*13	.	0.5	.	1399	chr4	105275725	.	A	AGATTACCACCCAATCT	.	PASS	AS_FilterStatus=SITE;AS_SB_TABLE=388,540|185,286;DP=1399;ECNT=1;GERMQ=93;MBQ=27,29;MFRL=222,216;MMQ=60,60;MPOS=46;POPAF=7.30;RPA=1,2;RU=GATTACCACCCAATCT;STR;STRQ=93;TLOD=1762.60	GT:AD:AF:DP:F1R2:F2R1:SB	0/1	928	471	0.352	1399	922419	0,0	NM_001127208	TET2:NM_001127208:exon11:c.5215_5216insGATTACCACCCAATCT:p.S1745Ifs*13	S1745Ifs*13	TRUE	FALSE	TRUE	FALSE	FALSE	FALSE	0/1:928,471:0.352:1399:922,419:0,0:388,540,185,286	388	540	185	286	FALSE	928471	FALSE	0.352	FALSE
S100-17	BCOR	chrX	40072832	40072832	G	-	exonic	.	frameshift deletion	BCOR:NM_001123383:exon4:c.2514delC:p.K839Sfs*17,BCOR:NM_001123384:exon4:c.2514delC:p.K839Sfs*17,BCOR:NM_001123385:exon4:c.2514delC:p.K839Sfs*17,BCOR:NM_017745:exon4:c.2514delC:p.K839Sfs*17	ID=COSM1467918;OCCURENCE=1(large_intestine)	0.5	.	823	chrX	40072831	.	TG	T	.	PASS	AS_FilterStatus=SITE;AS_SB_TABLE=403,397|13,10;DP=859;ECNT=2;GERMQ=93;MBQ=20,20;MFRL=229,229;MMQ=60,60;MPOS=20;POPAF=7.30;RPA=6,5;RU=G;STR;STRQ=93;TLOD=3.92	GT:AD:AF:DP:F1R2:F2R1:SB	0/1	800	23	0.023	823	774,22	0,0	NM_001123385	BCOR:NM_001123385:exon4:c.2514delC:p.K839Sfs*17	K839Sfs*17	TRUE	FALSE	TRUE	FALSE	FALSE	FALSE	0/1:800,23:0.023:823:774,22:0,0:403,397,13,10	403	397	13	10	FALSE	800,23	FALSE	0.023	FALSE
S100-18	PPM1D	chr17	60662996	60662996	C	A	exonic	.	stopgain	PPM1D:NM_003620:exon6:c.C1262A:p.S421X	.	0.5	.	1886	chr17	60662996	.	C	A	.	PASS	AS_FilterStatus=SITE;AS_SB_TABLE=1304,517|50,15;DP=1889;ECNT=2;GERMQ=93;MBQ=20,25;MFRL=218,240;MMQ=60,60;MPOS=64;POPAF=7.30;TLOD=77.56	GT:AD:AF:DP:F1R2:F2R1:SB	0/1	1821	65	0.036	1886	1811,61	0,0	NM_003620	PPM1D:NM_003620:exon6:c.C1262A:p.S421X	S421X	TRUE	FALSE	TRUE	FALSE	TRUE	FALSE	0/1:1821,65:0.036:1886:1811,61:0,0:1304,517,50,15	1304	517	50	15	FALSE	1821,65	FALSE	0.036	FALSE
S100-23	DNMT3A	chr2	25234374	25234374	G	A	exonic	.	nonsynonymous SNV	DNMT3A:NM_001320893:exon18:c.C2188T:p.R730C,DNMT3A:NM_001375819:exon18:c.C1975T:p.R659C,DNMT3A:NM_153759:exon19:c.C2077T:p.R693C,DNMT3A:NM_022552:exon23:c.C2644T:p.R882C,DNMT3A:NM_175629:exon23:c.C2644T:p.R882C	ID=COSM1166704,COSM53042;OCCURENCE=161(haematopoietic_and_lymphoid_tissue)	0.5	.	828	chr2	25234374	.	G	A	.	PASS	AS_FilterStatus=SITE;AS_SB_TABLE=253,543|16,16;DP=829;ECNT=1;GERMQ=93;MBQ=20,20;MFRL=220,190;MMQ=60,60;MPOS=55;POPAF=3.61;TLOD=49.48	GT:AD:AF:DP:F1R2:F2R1:SB	0/1	796	32	0.03	828	540,32	0,0	NM_022552	DNMT3A:NM_022552:exon23:c.C2644T:p.R882C	R882C	TRUE	TRUE	FALSE	FALSE	FALSE	FALSE	0/1:796,32:0.030:828:540,32:0,0:253,543,16,16	253	543	16	16	FALSE	796,32	FALSE	0.03	FALSE
S100-26	TET2	chr4	105234543	105234543	A	-	exonic	.	frameshift deletion	TET2:NM_001127208:exon3:c.601delA:p.N202Tfs*5,TET2:NM_017628:exon3:c.601delA:p.N202Tfs*5	ID=COSM293694;OCCURENCE=1(large_intestine)	0.5	.	576	chr4	105234542	.	TA	T	.	PASS	AS_FilterStatus=SITE;AS_SB_TABLE=235,317|12,12;DP=576;ECNT=1;GERMQ=93;MBQ=20,20;MFRL=183,232;MMQ=60,60;MPOS=34;POPAF=7.30;RPA=5,4;RU=A;STR;STRQ=93;TLOD=7.22	GT:AD:AF:DP:F1R2:F2R1:SB	0/1	552	24	0.035	576	543,24	0,0	NM_001127208	TET2:NM_001127208:exon3:c.601delA:p.N202Tfs*5	N202Tfs*5	TRUE	FALSE	TRUE	FALSE	FALSE	FALSE	0/1:552,24:0.035:576:543,24:0,0:235,317,12,12	235	317	12	12	FALSE	552,24	FALSE	0.035	FALSE
S100-26	TET2	chr4	105276179	105276179	A	G	exonic	.	nonsynonymous SNV	TET2:NM_001127208:exon11:c.A5669G:p.N1890S	.	0.5	.	761	chr4	105276179	.	A	G	.	PASS	AS_FilterStatus=SITE;AS_SB_TABLE=483,258|10,10;DP=761;ECNT=1;GERMQ=93;MBQ=20,20;MFRL=239,220;MMQ=60,60;MPOS=37;POPAF=7.30;TLOD=24.74	GT:AD:AF:DP:F1R2:F2R1:SB	0/1	741	20	0.022	761	727,20	0,0	NM_001127208	TET2:NM_001127208:exon11:c.A5669G:p.N1890S	N1890S	TRUE	TRUE	FALSE	FALSE	TRUE	FALSE	0/1:741,20:0.022:761:727,20:0,0:483,258,10,10	483	258	10	10	FALSE	741,20	FALSE	0.022	FALSE
S100-26	TP53	chr17	7675149	7675149	T	C	exonic	.	nonsynonymous SNV	TP53:NM_001126115:exon1:c.A67G:p.T23A,TP53:NM_001126116:exon1:c.A67G:p.T23A,TP53:NM_001126117:exon1:c.A67G:p.T23A,TP53:NM_001126118:exon4:c.A346G:p.T116A,TP53:NM_000546:exon5:c.A463G:p.T155A,TP53:NM_001126112:exon5:c.A463G:p.T155A,TP53:NM_001126113:exon5:c.A463G:p.T155A,TP53:NM_001126114:exon5:c.A463G:p.T155A,TP53:NM_001276695:exon5:c.A346G:p.T116A,TP53:NM_001276696:exon5:c.A346G:p.T116A,TP53:NM_…	ID=COSM117052,COSM117051,COSM117049,COSM117050,COSM44303;OCCURENCE=1(ovary),1(prostate),2(oesophagus),1(bone),1(central_nervous_system),2(lung)	0.5	.	1183	chr17	7675149	.	T	C	.	clustered_events	AS_FilterStatus=SITE;AS_SB_TABLE=642,502|20,19;DP=1185;ECNT=3;GERMQ=93;MBQ=20,20;MFRL=220,220;MMQ=60,60;MPOS=6;POPAF=7.30;TLOD=53.76	GT:AD:AF:DP:F1R2:F2R1:SB	0/1	1144	39	0.031	1183	1133,20	0,0	NM_001126112	TP53:NM_001126112:exon5:c.A463G:p.T155A	T155A	TRUE	TRUE	FALSE	FALSE	FALSE	FALSE	0/1:1144,39:0.031:1183:1133,20:0,0:642,502,20,19	642	502	20	19	FALSE	1144,39	FALSE	0.031	FALSE
S100-3	DNMT3A	chr2	25240359	25240360	AA	-	exonic	.	stopgain	DNMT3A:NM_001320893:exon14:c.1808_1809del:p.F603*,DNMT3A:NM_001375819:exon14:c.1595_1596del:p.F532*,DNMT3A:NM_153759:exon15:c.1697_1698del:p.F566*,DNMT3A:NM_022552:exon19:c.2264_2265del:p.F755*,DNMT3A:NM_175629:exon19:c.2264_2265del:p.F755*	.	0.5	.	4271	chr2	25240358	.	CAA	C	.	PASS	AS_FilterStatus=SITE;AS_SB_TABLE=2134,2051|43,43;DP=4272;ECNT=1;GERMQ=93;MBQ=20,20;MFRL=186,240;MMQ=60,60;MPOS=31;POPAF=7.30;RPA=3,1;RU=A;STR;STRQ=93;TLOD=104.42	GT:AD:AF:DP:F1R2:F2R1:SB	0/1	4185	86	0.02	4271	3561,84	0,0	NM_022552	DNMT3A:NM_022552:exon19:c.2264_2265del:p.F755*	F755*	FALSE	FALSE	FALSE	FALSE	FALSE	FALSE	0/1:4185,86:0.020:4271:3561,84:0,0:2134,2051,43,43	2134	2051	43	43	FALSE	4185,86	FALSE	0.02	FALSE
S100-33	DNMT3A	chr2	25240418	25240418	G	A	exonic	.	nonsynonymous SNV	DNMT3A:NM_001320893:exon14:c.C1750T:p.R584C,DNMT3A:NM_001375819:exon14:c.C1537T:p.R513C,DNMT3A:NM_153759:exon15:c.C1639T:p.R547C,DNMT3A:NM_022552:exon19:c.C2206T:p.R736C,DNMT3A:NM_175629:exon19:c.C2206T:p.R736C	ID=COSM231560;OCCURENCE=5(haematopoietic_and_lymphoid_tissue)	0.5	.	381	chr2	25240418	.	G	A	.	PASS	AS_FilterStatus=SITE;AS_SB_TABLE=98,263|10,10;DP=381;ECNT=1;GERMQ=93;MBQ=20,20;MFRL=186,186;MMQ=60,60;MPOS=57;POPAF=4.13;TLOD=29.05	GT:AD:AF:DP:F1R2:F2R1:SB	0/1	361	20	0.04	381	261,20	0,0	NM_022552	DNMT3A:NM_022552:exon19:c.C2206T:p.R736C	R736C	TRUE	TRUE	FALSE	FALSE	FALSE	FALSE	0/1:361,20:0.040:381:261,20:0,0:98,263,10,10	98	263	10	10	FALSE	361,20	FALSE	0.04	FALSE
S100-34	TET2	chr4	105234826	105234826	C	-	exonic	.	frameshift deletion	TET2:NM_001127208:exon3:c.884delC:p.C296Vfs*12,TET2:NM_017628:exon3:c.884delC:p.C296Vfs*12	.	0.5	.	437	chr4	105234825	.	GC	G	.	clustered_events	AS_FilterStatus=SITE;AS_SB_TABLE=244,169|12,12;DP=437;ECNT=5;GERMQ=93;MBQ=20,20;MFRL=237,237;MMQ=60,60;MPOS=31;POPAF=7.30;RPA=2,1;RU=C;STR;STRQ=93;TLOD=19.13	GT:AD:AF:DP:F1R2:F2R1:SB	0/1	413	24	0.05	437	406,23	0,0	NM_001127208	TET2:NM_001127208:exon3:c.884delC:p.C296Vfs*12	C296Vfs*12	TRUE	FALSE	TRUE	FALSE	FALSE	FALSE	0/1:413,24:0.050:437:406,23:0,0:244,169,12,12	244	169	12	12	FALSE	413,24	FALSE	0.05	FALSE
S100-34	TET2	chr4	105276143	105276143	G	A	exonic	.	nonsynonymous SNV	TET2:NM_001127208:exon11:c.G5633A:p.R1878H	.	0.5	.	267	chr4	105276143	.	G	A	.	PASS	AS_FilterStatus=SITE;AS_SB_TABLE=171,76|10,10;DP=267;ECNT=1;GERMQ=93;MBQ=20,20;MFRL=220,220;MMQ=60,60;MPOS=40;POPAF=7.30;TLOD=31.29	GT:AD:AF:DP:F1R2:F2R1:SB	0/1	247	20	0.06	267	245,20	0,0	NM_001127208	TET2:NM_001127208:exon11:c.G5633A:p.R1878H	R1878H	TRUE	TRUE	FALSE	FALSE	TRUE	FALSE	0/1:247,20:0.060:267:245,20:0,0:171,76,10,10	171	76	10	10	FALSE	247,20	FALSE	0.06	FALSE
S100-43	DNMT3A	chr2	25240312	25240312	C	T	exonic	.	nonsynonymous SNV	DNMT3A:NM_001320893:exon14:c.G1856A:p.R619Q,DNMT3A:NM_001375819:exon14:c.G1643A:p.R548Q,DNMT3A:NM_153759:exon15:c.G1745A:p.R582Q,DNMT3A:NM_022552:exon19:c.G2312A:p.R771Q,DNMT3A:NM_175629:exon19:c.G2312A:p.R771Q	ID=COSM720760,COSM133732;OCCURENCE=1(lung),3(haematopoietic_and_lymphoid_tissue),1(endometrium)	0.5	.	510	chr2	25240312	.	C	T	.	PASS	AS_FilterStatus=SITE;AS_SB_TABLE=386,100|19,5;DP=510;ECNT=1;GERMQ=93;MBQ=26,31;MFRL=240,240;MMQ=60,60;MPOS=71;POPAF=7.30;TLOD=38.33	GT:AD:AF:DP:F1R2:F2R1:SB	0/1	486	24	0.049	510	473,23	0,0	NM_022552	DNMT3A:NM_022552:exon19:c.G2312A:p.R771Q	R771Q	TRUE	TRUE	FALSE	FALSE	FALSE	FALSE	0/1:486,24:0.049:510:473,23:0,0:386,100,19,5	386	100	19	5	FALSE	486,24	FALSE	0.049	FALSE
S100-52	TET2	chr4	105269658	105269658	G	A	exonic	.	nonsynonymous SNV	TET2:NM_001127208:exon9:c.G4093A:p.G1365S	.	0.5	.	7372	chr4	105269658	.	G	A	.	clustered_events;strand_bias	AS_FilterStatus=strand_bias;AS_SB_TABLE=2602,2042|778,1950;DP=7376;ECNT=3;GERMQ=93;MBQ=24,20;MFRL=173,160;MMQ=60,60;MPOS=43;POPAF=7.30;TLOD=6030.60	GT:AD:AF:DP:F1R2:F2R1:SB	0/1	4644	2728	0.342	7372	45992714	0,0	NM_001127208	TET2:NM_001127208:exon9:c.G4093A:p.G1365S	G1365S	TRUE	TRUE	FALSE	FALSE	TRUE	FALSE	0/1:4644,2728:0.342:7372:4599,2714:0,0:2602,2042,778,1950	2602	2042	778	1950	FALSE	46442728	FALSE	0.342	FALSE
S100-55	DNMT3A	chr2	25240431	25240431	G	-	exonic	.	frameshift deletion	DNMT3A:NM_001320893:exon14:c.1737delC:p.F580Lfs*47,DNMT3A:NM_001375819:exon14:c.1524delC:p.F509Lfs*47,DNMT3A:NM_153759:exon15:c.1626delC:p.F543Lfs*47,DNMT3A:NM_022552:exon19:c.2193delC:p.F732Lfs*47,DNMT3A:NM_175629:exon19:c.2193delC:p.F732Lfs*47	.	0.5	.	2657	chr2	25240430	.	AG	A	.	PASS	AS_FilterStatus=SITE;AS_SB_TABLE=648,1947|15,47;DP=2657;ECNT=2;GERMQ=93;MBQ=28,26;MFRL=186,240;MMQ=60,60;MPOS=49;POPAF=7.30;TLOD=83.98	GT:AD:AF:DP:F1R2:F2R1:PGT:PID:PS:SB	1|0	2595	62	0.023	2657	2542,62	0,0	NM_022552	DNMT3A:NM_022552:exon19:c.2193delC:p.F732Lfs*47	F732Lfs*47	TRUE	FALSE	TRUE	FALSE	FALSE	FALSE	1|0:2595,62:0.023:2657:2542,62:0,0:1|0:25240418_G_A:25240418:648,1947,15,47	648	1947	15	47	FALSE	2595,62	FALSE	0.023	FALSE
S100-60	TET2	chr4	105236639	105236639	T	G	exonic	.	stopgain	TET2:NM_001127208:exon3:c.T2697G:p.Y899X,TET2:NM_017628:exon3:c.T2697G:p.Y899X	.	0.5	.	6921	chr4	105236639	.	T	G	.	PASS	AS_FilterStatus=SITE;AS_SB_TABLE=2466,2492|978,985;DP=6924;ECNT=1;GERMQ=93;MBQ=20,20;MFRL=169,169;MMQ=60,60;MPOS=38;POPAF=7.30;TLOD=3793.57	GT:AD:AF:DP:F1R2:F2R1:SB	0/1	4958	1963	0.285	6921	48631920	0,0	NM_001127208	TET2:NM_001127208:exon3:c.T2697G:p.Y899X	Y899X	TRUE	FALSE	TRUE	FALSE	FALSE	FALSE	0/1:4958,1963:0.285:6921:4863,1920:0,0:2466,2492,978,985	2466	2492	978	985	FALSE	49581963	FALSE	0.285	FALSE
S100-69	DNMT3A	chr2	25243931	25243931	G	A	exonic	.	nonsynonymous SNV	DNMT3A:NM_001320893:exon11:c.C1447T:p.R483W,DNMT3A:NM_001375819:exon11:c.C1234T:p.R412W,DNMT3A:NM_153759:exon12:c.C1336T:p.R446W,DNMT3A:NM_022552:exon16:c.C1903T:p.R635W,DNMT3A:NM_175629:exon16:c.C1903T:p.R635W	ID=COSM1407108,COSM87012;OCCURENCE=1(large_intestine),8(haematopoietic_and_lymphoid_tissue)	0.5	.	894	chr2	25243931	.	G	A	.	PASS	AS_FilterStatus=SITE;AS_SB_TABLE=443,428|12,11;DP=896;ECNT=1;GERMQ=93;MBQ=20,20;MFRL=217,217;MMQ=60,60;MPOS=40;POPAF=7.30;TLOD=29.27	GT:AD:AF:DP:F1R2:F2R1:SB	0/1	871	23	0.028	894	846,22	0,0	NM_022552	DNMT3A:NM_022552:exon16:c.C1903T:p.R635W	R635W	TRUE	TRUE	FALSE	FALSE	FALSE	FALSE	0/1:871,23:0.028:894:846,22:0,0:443,428,12,11	443	428	12	11	FALSE	871,23	FALSE	0.028	FALSE
S100-73	EZH2	chr7	148815518	148815518	-	T	exonic	.	frameshift insertion	EZH2:NM_152998:exon12:c.1401dupA:p.Q468Tfs*9,EZH2:NM_001203247:exon13:c.1518dupA:p.Q507Tfs*9,EZH2:NM_001203248:exon13:c.1491dupA:p.Q498Tfs*9,EZH2:NM_001203249:exon13:c.1491dupA:p.Q498Tfs*33,EZH2:NM_004456:exon13:c.1533dupA:p.Q512Tfs*9	.	0.5	.	1465	chr7	148815518	.	G	GT	.	PASS	AS_FilterStatus=SITE;AS_SB_TABLE=733,703|16,13;DP=1465;ECNT=1;GERMQ=93;MBQ=20,20;MFRL=226,226;MMQ=60,60;MPOS=38;POPAF=7.30;RPA=1,2;RU=T;STR;STRQ=93;TLOD=14.59	GT:AD:AF:DP:F1R2:F2R1:SB	0/1	1436	29	0.02	1465	1392,27	0,0	NM_001203247	EZH2:NM_001203247:exon13:c.1518dupA:p.Q507Tfs*9	Q507Tfs*9	TRUE	FALSE	TRUE	FALSE	FALSE	FALSE	0/1:1436,29:0.020:1465:1392,27:0,0:733,703,16,13	733	703	16	13	FALSE	1436,29	FALSE	0.02	FALSE
S100-73	TET2	chr4	105235887	105235887	C	T	exonic	.	stopgain	TET2:NM_001127208:exon3:c.C1945T:p.Q649X,TET2:NM_017628:exon3:c.C1945T:p.Q649X	ID=COSM1716884,COSM1716883;OCCURENCE=1(haematopoietic_and_lymphoid_tissue)	0.5	.	2169	chr4	105235887	.	C	T	.	strand_bias	AS_FilterStatus=strand_bias;AS_SB_TABLE=996,1110|52,11;DP=2480;ECNT=1;GERMQ=93;MBQ=25,29;MFRL=230,240;MMQ=60,60;MPOS=64;POPAF=7.30;TLOD=84.49	GT:AD:AF:DP:F1R2:F2R1:SB	0/1	2106	63	0.03	2169	2045,62	0,0	NM_001127208	TET2:NM_001127208:exon3:c.C1945T:p.Q649X	Q649X	TRUE	FALSE	TRUE	FALSE	FALSE	FALSE	0/1:2106,63:0.030:2169:2045,62:0,0:996,1110,52,11	996	1110	52	11	FALSE	2106,63	FALSE	0.03	FALSE
S100-76	TET2	chr4	105259734	105259734	A	G	exonic	.	nonsynonymous SNV	TET2:NM_001127208:exon7:c.A3919G:p.R1307G	.	0.5	.	2066	chr4	105259734	.	A	G	.	PASS	AS_FilterStatus=SITE;AS_SB_TABLE=742,1128|112,84;DP=2068;ECNT=1;GERMQ=93;MBQ=32,25;MFRL=215,220;MMQ=60,60;MPOS=63;POPAF=7.30;TLOD=312.02	GT:AD:AF:DP:F1R2:F2R1:SB	0/1	1870	196	0.087	2066	1853195	0,0	NM_001127208	TET2:NM_001127208:exon7:c.A3919G:p.R1307G	R1307G	TRUE	TRUE	FALSE	FALSE	TRUE	FALSE	0/1:1870,196:0.087:2066:1853,195:0,0:742,1128,112,84	742	1128	112	84	FALSE	1870196	FALSE	0.087	FALSE
S101-18	GNB1	chr1	1815790	1815790	T	C	exonic	.	nonsynonymous SNV	GNB1:NM_001282539:exon4:c.A169G:p.K57E,GNB1:NM_002074:exon5:c.A169G:p.K57E	ID=COSM211450;OCCURENCE=1(haematopoietic_and_lymphoid_tissue)	0.5	.	2478	chr1	1815790	.	T	C	.	PASS	AS_FilterStatus=SITE;AS_SB_TABLE=1226,1196|29,27;DP=2480;ECNT=1;GERMQ=93;MBQ=20,20;MFRL=220,223;MMQ=60,60;MPOS=40;POPAF=3.76;TLOD=85.52	GT:AD:AF:DP:F1R2:F2R1:SB	0/1	2422	56	0.023	2478	2341,29	0,0	NM_002074	GNB1:NM_002074:exon5:c.A169G:p.K57E	K57E	TRUE	TRUE	FALSE	FALSE	FALSE	FALSE	0/1:2422,56:0.023:2478:2341,29:0,0:1226,1196,29,27	1226	1196	29	27	FALSE	2422,56	FALSE	0.023	FALSE
S101-24	ZRSR2	chrX	15803731	15803731	C	T	exonic	.	stopgain	ZRSR2:NM_005089:exon4:c.C247T:p.Q83X	.	0.5	.	870	chrX	15803731	.	C	T	.	PASS	AS_FilterStatus=SITE;AS_SB_TABLE=421,429|10,10;DP=870;ECNT=1;GERMQ=93;MBQ=20,20;MFRL=223,223;MMQ=60,60;MPOS=37;POPAF=7.30;TLOD=26.92	GT:AD:AF:DP:F1R2:F2R1:SB	0/1	850	20	0.025	870	834,20	0,0	NM_005089	ZRSR2:NM_005089:exon4:c.C247T:p.Q83X	Q83X	TRUE	FALSE	TRUE	FALSE	FALSE	FALSE	0/1:850,20:0.025:870:834,20:0,0:421,429,10,10	421	429	10	10	FALSE	850,20	FALSE	0.025	FALSE
S101-24	ZRSR2	chrX	15818632	15818632	C	T	exonic	.	stopgain	ZRSR2:NM_005089:exon9:c.C817T:p.Q273X	.	0.5	.	692	chrX	15818632	.	C	T	.	PASS	AS_FilterStatus=SITE;AS_SB_TABLE=338,334|10,10;DP=693;ECNT=1;GERMQ=93;MBQ=20,20;MFRL=222,189;MMQ=60,60;MPOS=20;POPAF=7.30;TLOD=17.81	GT:AD:AF:DP:F1R2:F2R1:SB	0/1	672	20	0.031	692	669,20	0,0	NM_005089	ZRSR2:NM_005089:exon9:c.C817T:p.Q273X	Q273X	TRUE	FALSE	TRUE	FALSE	FALSE	FALSE	0/1:672,20:0.031:692:669,20:0,0:338,334,10,10	338	334	10	10	FALSE	672,20	FALSE	0.031	FALSE
S101-25	ZRSR2	chrX	15818638	15818638	C	T	exonic	.	stopgain	ZRSR2:NM_005089:exon9:c.C823T:p.Q275X	.	0.5	.	301	chrX	15818638	.	C	T	.	clustered_events	AS_FilterStatus=SITE;AS_SB_TABLE=123,158|10,10;DP=301;ECNT=3;GERMQ=93;MBQ=20,20;MFRL=222,222;MMQ=60,60;MPOS=39;POPAF=7.30;TLOD=31.33	GT:AD:AF:DP:F1R2:F2R1:SB	0/1	281	20	0.064	301	280,20	0,0	NM_005089	ZRSR2:NM_005089:exon9:c.C823T:p.Q275X	Q275X	TRUE	FALSE	TRUE	FALSE	FALSE	FALSE	0/1:281,20:0.064:301:280,20:0,0:123,158,10,10	123	158	10	10	FALSE	281,20	FALSE	0.064	FALSE
S101-26	DNMT3A	chr2	25239164	25239164	G	-	exonic	.	frameshift deletion	DNMT3A:NM_001320893:exon15:c.1918delC:p.R640Afs*10,DNMT3A:NM_001375819:exon15:c.1705delC:p.R569Afs*10,DNMT3A:NM_153759:exon16:c.1807delC:p.R603Afs*10,DNMT3A:NM_022552:exon20:c.2374delC:p.R792Afs*10,DNMT3A:NM_175629:exon20:c.2374delC:p.R792Afs*10	.	0.5	.	1253	chr2	25239163	.	CG	C	.	clustered_events	AS_FilterStatus=SITE;AS_SB_TABLE=320,885|24,24;DP=1253;ECNT=3;GERMQ=93;MBQ=20,20;MFRL=179,179;MMQ=60,60;MPOS=60;POPAF=7.30;RPA=3,2;RU=G;STR;STRQ=93;TLOD=30.53	GT:AD:AF:DP:F1R2:F2R1:SB	0/1	1205	48	0.026	1253	1185,48	0,0	NM_022552	DNMT3A:NM_022552:exon20:c.2374delC:p.R792Afs*10	R792Afs*10	TRUE	FALSE	TRUE	FALSE	FALSE	FALSE	0/1:1205,48:0.026:1253:1185,48:0,0:320,885,24,24	320	885	24	24	FALSE	1205,48	FALSE	0.026	FALSE
S101-26	RAD21	chr8	116848948	116848948	G	A	exonic	.	stopgain	RAD21:NM_006265:exon13:c.C1702T:p.Q568X	.	0.5	.	1742	chr8	116848948	.	G	A	.	clustered_events	AS_FilterStatus=SITE;AS_SB_TABLE=830,857|27,28;DP=1746;ECNT=7;GERMQ=93;MBQ=20,20;MFRL=226,226;MMQ=60,60;MPOS=27;POPAF=7.30;TLOD=78.59	GT:AD:AF:DP:F1R2:F2R1:SB	0/1	1687	55	0.031	1742	1633,55	0,0	NM_006265	RAD21:NM_006265:exon13:c.C1702T:p.Q568X	Q568X	TRUE	FALSE	TRUE	FALSE	FALSE	FALSE	0/1:1687,55:0.031:1742:1633,55:0,0:830,857,27,28	830	857	27	28	FALSE	1687,55	FALSE	0.031	FALSE
S101-26	RAD21	chr8	116852709	116852709	C	T	splicing	NM_006265:exon10:c.1162-1G>A	.	.	.	0.5	.	665	chr8	116852709	.	C	T	.	PASS	AS_FilterStatus=SITE;AS_SB_TABLE=363,277|16,9;DP=667;ECNT=2;GERMQ=93;MBQ=20,20;MFRL=219,219;MMQ=60,60;MPOS=13;POPAF=7.30;TLOD=32.12	GT:AD:AF:DP:F1R2:F2R1:SB	0/1	640	25	0.043	665	551,25	0,0	NM_006265	NM_006265:exon10:c.1162-1G>A	nan	TRUE	FALSE	FALSE	TRUE	FALSE	FALSE	0/1:640,25:0.043:665:551,25:0,0:363,277,16,9	363	277	16	9	FALSE	640,25	FALSE	0.043	FALSE
S101-26	TET2	chr4	105236520	105236520	C	T	exonic	.	stopgain	TET2:NM_001127208:exon3:c.C2578T:p.Q860X,TET2:NM_017628:exon3:c.C2578T:p.Q860X	.	0.5	.	1658	chr4	105236520	.	C	T	.	clustered_events	AS_FilterStatus=SITE;AS_SB_TABLE=870,737|26,25;DP=1659;ECNT=6;GERMQ=93;MBQ=20,20;MFRL=226,226;MMQ=60,60;MPOS=29;POPAF=7.30;TLOD=69.74	GT:AD:AF:DP:F1R2:F2R1:SB	0/1	1607	51	0.029	1658	1576,49	0,0	NM_001127208	TET2:NM_001127208:exon3:c.C2578T:p.Q860X	Q860X	TRUE	FALSE	TRUE	FALSE	FALSE	FALSE	0/1:1607,51:0.029:1658:1576,49:0,0:870,737,26,25	870	737	26	25	FALSE	1607,51	FALSE	0.029	FALSE
S101-26	TET2	chr4	105236688	105236688	C	T	exonic	.	stopgain	TET2:NM_001127208:exon3:c.C2746T:p.Q916X,TET2:NM_017628:exon3:c.C2746T:p.Q916X	ID=COSM43417;OCCURENCE=12(haematopoietic_and_lymphoid_tissue)	0.5	.	1688	chr4	105236688	.	C	T	.	PASS	AS_FilterStatus=SITE;AS_SB_TABLE=1112,516|31,29;DP=1688;ECNT=2;GERMQ=93;MBQ=20,20;MFRL=223,240;MMQ=60,60;MPOS=37;POPAF=7.30;TLOD=84.85	GT:AD:AF:DP:F1R2:F2R1:SB	0/1	1628	60	0.028	1688	1611,59	0,0	NM_001127208	TET2:NM_001127208:exon3:c.C2746T:p.Q916X	Q916X	TRUE	FALSE	TRUE	FALSE	FALSE	FALSE	0/1:1628,60:0.028:1688:1611,59:0,0:1112,516,31,29	1112	516	31	29	FALSE	1628,60	FALSE	0.028	FALSE
S101-26	TP53	chr17	7674872	7674872	T	C	exonic	.	nonsynonymous SNV	TP53:NM_001126115:exon2:c.A263G:p.Y88C,TP53:NM_001126116:exon2:c.A263G:p.Y88C,TP53:NM_001126117:exon2:c.A263G:p.Y88C,TP53:NM_001276697:exon2:c.A182G:p.Y61C,TP53:NM_001276698:exon2:c.A182G:p.Y61C,TP53:NM_001276699:exon2:c.A182G:p.Y61C,TP53:NM_001126118:exon5:c.A542G:p.Y181C,TP53:NM_000546:exon6:c.A659G:p.Y220C,TP53:NM_001126112:exon6:c.A659G:p.Y220C,TP53:NM_001126113:exon6:c.A659G:p.Y220C,TP53:NM_…	ID=COSM99718,COSM3355993,COSM99719,COSM1644277,COSM99720,COSM10758;OCCURENCE=18(oesophagus),1(bone),27(upper_aerodigestive_tract),20(central_nervous_system),12(stomach),12(haematopoietic_and_lymphoid_tissue),1(peritoneum),27(lung),4(endometrium),44(ovary),7(soft_tissue),17(large_intestine),1(biliary_tract),1(prostate),8(liver),5(pancreas),16(urinary_tract),3(small_intestine),33(breast),1(skin)	0.5	.	967	chr17	7674872	.	T	C	.	clustered_events	AS_FilterStatus=SITE;AS_SB_TABLE=670,264|16,17;DP=969;ECNT=3;GERMQ=93;MBQ=20,20;MFRL=233,233;MMQ=60,60;MPOS=17;POPAF=7.30;TLOD=45.21	GT:AD:AF:DP:F1R2:F2R1:SB	0/1	934	33	0.026	967	920,33	0,0	NM_001126112	TP53:NM_001126112:exon6:c.A659G:p.Y220C	Y220C	TRUE	TRUE	FALSE	FALSE	FALSE	FALSE	0/1:934,33:0.026:967:920,33:0,0:670,264,16,17	670	264	16	17	FALSE	934,33	FALSE	0.026	FALSE
S101-27	DNMT3A	chr2	25243930	25243930	C	T	exonic	.	nonsynonymous SNV	DNMT3A:NM_001320893:exon11:c.G1448A:p.R483Q,DNMT3A:NM_001375819:exon11:c.G1235A:p.R412Q,DNMT3A:NM_153759:exon12:c.G1337A:p.R446Q,DNMT3A:NM_022552:exon16:c.G1904A:p.R635Q,DNMT3A:NM_175629:exon16:c.G1904A:p.R635Q	ID=COSM1583088;OCCURENCE=1(haematopoietic_and_lymphoid_tissue)	0.5	.	866	chr2	25243930	.	C	T	.	clustered_events	AS_FilterStatus=SITE;AS_SB_TABLE=426,414|13,13;DP=866;ECNT=7;GERMQ=93;MBQ=20,20;MFRL=217,179;MMQ=60,60;MPOS=54;POPAF=4.61;TLOD=37.68	GT:AD:AF:DP:F1R2:F2R1:SB	0/1	840	26	0.032	866	838,24	0,0	NM_022552	DNMT3A:NM_022552:exon16:c.G1904A:p.R635Q	R635Q	TRUE	TRUE	FALSE	FALSE	FALSE	FALSE	0/1:840,26:0.032:866:838,24:0,0:426,414,13,13	426	414	13	13	FALSE	840,26	FALSE	0.032	FALSE
S101-27	TET2	chr4	105272813	105272813	A	G	exonic	.	nonsynonymous SNV	TET2:NM_001127208:exon10:c.A4432G:p.K1478E	.	0.5	.	551	chr4	105272813	.	A	G	.	PASS	AS_FilterStatus=SITE;AS_SB_TABLE=164,362|8,17;DP=551;ECNT=2;GERMQ=93;MBQ=20,20;MFRL=213,188;MMQ=60,60;MPOS=59;POPAF=7.30;TLOD=32.55	GT:AD:AF:DP:F1R2:F2R1:SB	0/1	526	25	0.045	551	519,24	0,0	NM_001127208	TET2:NM_001127208:exon10:c.A4432G:p.K1478E	K1478E	TRUE	TRUE	FALSE	FALSE	TRUE	FALSE	0/1:526,25:0.045:551:519,24:0,0:164,362,8,17	164	362	8	17	FALSE	526,25	FALSE	0.045	FALSE
S101-27	TET2	chr4	105276286	105276286	C	T	exonic	.	nonsynonymous SNV	TET2:NM_001127208:exon11:c.C5776T:p.R1926C	.	0.5	.	967	chr4	105276286	.	C	T	.	PASS	AS_FilterStatus=SITE;AS_SB_TABLE=466,470|15,16;DP=967;ECNT=1;GERMQ=93;MBQ=20,20;MFRL=220,230;MMQ=60,60;MPOS=12;POPAF=7.30;TLOD=42.41	GT:AD:AF:DP:F1R2:F2R1:SB	0/1	936	31	0.029	967	562,31	0,0	NM_001127208	TET2:NM_001127208:exon11:c.C5776T:p.R1926C	R1926C	TRUE	TRUE	FALSE	FALSE	TRUE	FALSE	0/1:936,31:0.029:967:562,31:0,0:466,470,15,16	466	470	15	16	FALSE	936,31	FALSE	0.029	FALSE
S101-27	TP53	chr17	7669668	7669668	G	A	exonic	.	stopgain	TP53:NM_001126115:exon7:c.C727T:p.Q243X,TP53:NM_001276697:exon7:c.C646T:p.Q216X,TP53:NM_001126118:exon10:c.C1006T:p.Q336X,TP53:NM_000546:exon11:c.C1123T:p.Q375X,TP53:NM_001126112:exon11:c.C1123T:p.Q375X,TP53:NM_001276760:exon11:c.C1006T:p.Q336X,TP53:NM_001276761:exon11:c.C1006T:p.Q336X	ID=COSM1303396,COSM307348;OCCURENCE=2(urinary_tract)	0.5	.	769	chr17	7669668	.	G	A	.	clustered_events	AS_FilterStatus=SITE;AS_SB_TABLE=377,368|12,12;DP=769;ECNT=3;GERMQ=93;MBQ=20,20;MFRL=236,205;MMQ=60,60;MPOS=37;POPAF=7.30;TLOD=37.91	GT:AD:AF:DP:F1R2:F2R1:SB	0/1	745	24	0.033	769	744,24	0,0	NM_001126112	TP53:NM_001126112:exon11:c.C1123T:p.Q375X	Q375X	TRUE	FALSE	TRUE	FALSE	FALSE	FALSE	0/1:745,24:0.033:769:744,24:0,0:377,368,12,12	377	368	12	12	FALSE	745,24	FALSE	0.033	FALSE
S101-49	TET2	chr4	105275566	105275569	AGCC	-	exonic	.	frameshift deletion	TET2:NM_001127208:exon11:c.5056_5059del:p.S1686Rfs*8	.	0.5	.	3852	chr4	105275565	.	TAGCC	T	.	PASS	AS_FilterStatus=SITE;AS_SB_TABLE=2420,1120|171,141;DP=3852;ECNT=1;GERMQ=93;MBQ=31,28;MFRL=222,222;MMQ=60,60;MPOS=31;POPAF=7.30;TLOD=957.93	GT:AD:AF:DP:F1R2:F2R1:SB	0/1	3540	312	0.081	3852	3489306	0,0	NM_001127208	TET2:NM_001127208:exon11:c.5056_5059del:p.S1686Rfs*8	S1686Rfs*8	TRUE	FALSE	TRUE	FALSE	FALSE	FALSE	0/1:3540,312:0.081:3852:3489,306:0,0:2420,1120,171,141	2420	1120	171	141	FALSE	3540312	FALSE	0.081	FALSE
S101-66	JAK2	chr9	5073770	5073770	G	T	exonic	.	nonsynonymous SNV	JAK2:NM_001322204:exon11:c.G1402T:p.V468F,JAK2:NM_001322195:exon13:c.G1849T:p.V617F,JAK2:NM_001322196:exon13:c.G1849T:p.V617F,JAK2:NM_001322194:exon14:c.G1849T:p.V617F,JAK2:NM_001322198:exon14:c.G634T:p.V212F,JAK2:NM_001322199:exon14:c.G634T:p.V212F,JAK2:NM_004972:exon14:c.G1849T:p.V617F	ID=COSM12600;OCCURENCE=1(central_nervous_system),3(lung),33324(haematopoietic_and_lymphoid_tissue)	0.5	.	7922	chr9	5073770	.	G	T	.	clustered_events	AS_FilterStatus=SITE;AS_SB_TABLE=2420,4716|261,525;DP=7930;ECNT=4;GERMQ=93;MBQ=28,32;MFRL=234,234;MMQ=60,60;MPOS=45;POPAF=3.40;TLOD=1560.00	GT:AD:AF:DP:F1R2:F2R1:SB	0/1	7136	786	0.098	7922	7031761	0,0	NM_004972	JAK2:NM_004972:exon14:c.G1849T:p.V617F	V617F	TRUE	TRUE	FALSE	FALSE	FALSE	FALSE	0/1:7136,786:0.098:7922:7031,761:0,0:2420,4716,261,525	2420	4716	261	525	FALSE	7136786	FALSE	0.098	FALSE
S101-73	DNMT3A	chr2	25246777	25246777	C	G	splicing	NM_022552:exon10:c.1123-1G>C;NM_175629:exon10:c.1123-1G>C;NM_153759:exon6:c.556-1G>C;NM_001320893:exon5:c.667-1G>C;NM_001375819:exon5:c.454-1G>C	.	.	.	0.5	.	1408	chr2	25246777	.	C	G	.	PASS	AS_FilterStatus=SITE;AS_SB_TABLE=418,919|17,54;DP=1408;ECNT=1;GERMQ=93;MBQ=20,26;MFRL=181,229;MMQ=60,60;MPOS=34;POPAF=7.30;TLOD=103.87	GT:AD:AF:DP:F1R2:F2R1:SB	0/1	1337	71	0.056	1408	1321,70	0,0	NM_022552	NM_022552:exon10:c.1123-1G>C;NM_175629:exon10:c.1123-1G>C;NM_153759:exon6:c.556-1G>C;NM_001320893:exon5:c.667-1G>C;NM_001375819:exon5:c.454-1G>C	nan	TRUE	FALSE	FALSE	TRUE	FALSE	FALSE	0/1:1337,71:0.056:1408:1321,70:0,0:418,919,17,54	418	919	17	54	FALSE	1337,71	FALSE	0.056	FALSE
S102-100	TET2	chr4	105259626	105259626	T	G	exonic	.	nonsynonymous SNV	TET2:NM_001127208:exon7:c.T3811G:p.C1271G	ID=COSM1018324;OCCURENCE=1(haematopoietic_and_lymphoid_tissue)	0.5	.	9695	chr4	105259626	.	T	G	.	PASS	AS_FilterStatus=SITE;AS_SB_TABLE=6667,2260|553,215;DP=12493;ECNT=1;GERMQ=93;MBQ=20,20;MFRL=215,215;MMQ=60,60;MPOS=49;POPAF=7.30;TLOD=1384.41	GT:AD:AF:DP:F1R2:F2R1:SB	0/1	8927	768	0.076	9695	8861762	0,0	NM_001127208	TET2:NM_001127208:exon7:c.T3811G:p.C1271G	C1271G	TRUE	TRUE	FALSE	FALSE	TRUE	FALSE	0/1:8927,768:0.076:9695:8861,762:0,0:6667,2260,553,215	6667	2260	553	215	FALSE	8927768	FALSE	0.076	FALSE
S102-16	TET2	chr4	105275493	105275493	T	A	exonic	.	stopgain	TET2:NM_001127208:exon11:c.T4983A:p.Y1661X	.	0.5	.	1029	chr4	105275493	.	T	A	.	PASS	AS_FilterStatus=SITE;AS_SB_TABLE=442,561|7,19;DP=1042;ECNT=1;GERMQ=93;MBQ=20,20;MFRL=185,185;MMQ=60,60;MPOS=35;POPAF=7.30;TLOD=36.66	GT:AD:AF:DP:F1R2:F2R1:SB	0/1	1003	26	0.033	1029	994,26	0,0	NM_001127208	TET2:NM_001127208:exon11:c.T4983A:p.Y1661X	Y1661X	TRUE	FALSE	TRUE	FALSE	FALSE	FALSE	0/1:1003,26:0.033:1029:994,26:0,0:442,561,7,19	442	561	7	19	FALSE	1003,26	FALSE	0.033	FALSE
S102-2	DNMT3A	chr2	25247628	25247628	C	T	exonic	.	nonsynonymous SNV	DNMT3A:NM_001320893:exon3:c.G521A:p.R174H,DNMT3A:NM_001375819:exon3:c.G308A:p.R103H,DNMT3A:NM_153759:exon4:c.G410A:p.R137H,DNMT3A:NM_022552:exon8:c.G977A:p.R326H,DNMT3A:NM_175629:exon8:c.G977A:p.R326H	ID=COSM477214;OCCURENCE=1(kidney)	0.5	.	3018	chr2	25247628	.	C	T	.	PASS	AS_FilterStatus=SITE;AS_SB_TABLE=1191,901|512,414;DP=3019;ECNT=1;GERMQ=93;MBQ=20,20;MFRL=179,179;MMQ=60,60;MPOS=61;POPAF=7.30;TLOD=1838.75	GT:AD:AF:DP:F1R2:F2R1:SB	0/1	2092	926	0.297	3018	1186888	0,0	NM_022552	DNMT3A:NM_022552:exon8:c.G977A:p.R326H	R326H	TRUE	TRUE	FALSE	FALSE	FALSE	FALSE	0/1:2092,926:0.297:3018:1186,888:0,0:1191,901,512,414	1191	901	512	414	FALSE	2092926	FALSE	0.297	FALSE
S102-21	BRCC3	chrX	155077168	155077168	A	G	splicing	NM_024332:exon4:c.196-2A>G;NM_001242640:exon4:c.199-2A>G;NM_001018055:exon4:c.196-2A>G	.	.	.	0.5	.	942	chrX	155077168	.	A	G	.	PASS	AS_FilterStatus=SITE;AS_SB_TABLE=463,457|11,11;DP=1175;ECNT=1;GERMQ=93;MBQ=20,20;MFRL=222,222;MMQ=60,60;MPOS=37;POPAF=7.30;TLOD=27.58	GT:AD:AF:DP:F1R2:F2R1:SB	0/1	920	22	0.024	942	907,21	0,0	NM_024332	NM_024332:exon4:c.196-2A>G;NM_001242640:exon4:c.199-2A>G;NM_001018055:exon4:c.196-2A>G	nan	TRUE	FALSE	FALSE	TRUE	FALSE	FALSE	0/1:920,22:0.024:942:907,21:0,0:463,457,11,11	463	457	11	11	FALSE	920,22	FALSE	0.024	FALSE
S102-21	DNMT3A	chr2	25244654	25244654	T	C	splicing	NM_022552:exon14:c.1555-2A>G;NM_175629:exon14:c.1555-2A>G;NM_153759:exon10:c.988-2A>G;NM_001320893:exon9:c.1099-2A>G;NM_001375819:exon9:c.886-2A>G	.	.	.	0.5	.	775	chr2	25244654	.	T	C	.	PASS	AS_FilterStatus=SITE;AS_SB_TABLE=138,590|12,35;DP=777;ECNT=1;GERMQ=93;MBQ=27,20;MFRL=231,162;MMQ=60,60;MPOS=32;POPAF=7.30;TLOD=73.99	GT:AD:AF:DP:F1R2:F2R1:SB	0/1	728	47	0.056	775	710,45	0,0	NM_022552	NM_022552:exon14:c.1555-2A>G;NM_175629:exon14:c.1555-2A>G;NM_153759:exon10:c.988-2A>G;NM_001320893:exon9:c.1099-2A>G;NM_001375819:exon9:c.886-2A>G	nan	TRUE	FALSE	FALSE	TRUE	FALSE	FALSE	0/1:728,47:0.056:775:710,45:0,0:138,590,12,35	138	590	12	35	FALSE	728,47	FALSE	0.056	FALSE
S102-22	RAD21	chr8	116851995	116851995	C	A	exonic	.	stopgain	RAD21:NM_006265:exon11:c.G1423T:p.G475X	.	0.5	.	2815	chr8	116851995	.	C	A	.	PASS	AS_FilterStatus=SITE;AS_SB_TABLE=1402,1272|72,69;DP=2815;ECNT=1;GERMQ=93;MBQ=20,20;MFRL=228,228;MMQ=60,60;MPOS=30;POPAF=7.30;TLOD=213.10	GT:AD:AF:DP:F1R2:F2R1:SB	0/1	2674	141	0.046	2815	2635137	0,0	NM_006265	RAD21:NM_006265:exon11:c.G1423T:p.G475X	G475X	TRUE	FALSE	TRUE	FALSE	FALSE	FALSE	0/1:2674,141:0.046:2815:2635,137:0,0:1402,1272,72,69	1402	1272	72	69	FALSE	2674141	FALSE	0.046	FALSE
S102-27	TET2	chr4	105272814	105272814	A	G	exonic	.	nonsynonymous SNV	TET2:NM_001127208:exon10:c.A4433G:p.K1478R	.	0.5	.	510	chr4	105272814	.	A	G	.	clustered_events	AS_FilterStatus=SITE;AS_SB_TABLE=101,385|10,14;DP=510;ECNT=4;GERMQ=93;MBQ=31,20;MFRL=217,188;MMQ=60,60;MPOS=58;POPAF=7.30;TLOD=30.97	GT:AD:AF:DP:F1R2:F2R1:SB	0/1	486	24	0.037	510	482,24	0,0	NM_001127208	TET2:NM_001127208:exon10:c.A4433G:p.K1478R	K1478R	TRUE	TRUE	FALSE	FALSE	TRUE	FALSE	0/1:486,24:0.037:510:482,24:0,0:101,385,10,14	101	385	10	14	FALSE	486,24	FALSE	0.037	FALSE
S102-27	TP53	chr17	7669645	7669645	T	-	exonic	.	frameshift deletion	TP53:NM_001126115:exon7:c.750delA:p.K250Nfs*40,TP53:NM_001276697:exon7:c.669delA:p.K223Nfs*40,TP53:NM_001126118:exon10:c.1029delA:p.K343Nfs*40,TP53:NM_000546:exon11:c.1146delA:p.K382Nfs*40,TP53:NM_001126112:exon11:c.1146delA:p.K382Nfs*40,TP53:NM_001276760:exon11:c.1029delA:p.K343Nfs*40,TP53:NM_001276761:exon11:c.1029delA:p.K343Nfs*40	ID=COSM13747,COSM1610825;OCCURENCE=1(liver),1(bone),2(central_nervous_system)	0.5	.	571	chr17	7669644	.	GT	G	.	clustered_events	AS_FilterStatus=SITE;AS_SB_TABLE=271,267|17,16;DP=571;ECNT=4;GERMQ=93;MBQ=20,20;MFRL=236,236;MMQ=60,60;MPOS=40;POPAF=7.30;RPA=6,5;RU=T;STR;STRQ=93;TLOD=10.19	GT:AD:AF:DP:F1R2:F2R1:SB	0/1	538	33	0.051	571	529,32	0,0	NM_001126112	TP53:NM_001126112:exon11:c.1146delA:p.K382Nfs*40	K382Nfs*40	TRUE	FALSE	TRUE	FALSE	FALSE	FALSE	0/1:538,33:0.051:571:529,32:0,0:271,267,17,16	271	267	17	16	FALSE	538,33	FALSE	0.051	FALSE
S102-5	DNMT3A	chr2	25244214	25244214	G	A	exonic	.	stopgain	DNMT3A:NM_001320893:exon10:c.C1336T:p.R446X,DNMT3A:NM_001375819:exon10:c.C1123T:p.R375X,DNMT3A:NM_153759:exon11:c.C1225T:p.R409X,DNMT3A:NM_022552:exon15:c.C1792T:p.R598X,DNMT3A:NM_175629:exon15:c.C1792T:p.R598X	ID=COSM133736;OCCURENCE=4(haematopoietic_and_lymphoid_tissue)	0.5	.	2131	chr2	25244214	.	G	A	.	PASS	AS_FilterStatus=SITE;AS_SB_TABLE=1129,855|67,80;DP=2133;ECNT=1;GERMQ=93;MBQ=21,27;MFRL=221,221;MMQ=60,60;MPOS=68;POPAF=7.30;TLOD=231.74	GT:AD:AF:DP:F1R2:F2R1:SB	0/1	1984	147	0.066	2131	1442135	0,0	NM_022552	DNMT3A:NM_022552:exon15:c.C1792T:p.R598X	R598X	TRUE	FALSE	TRUE	FALSE	FALSE	FALSE	0/1:1984,147:0.066:2131:1442,135:0,0:1129,855,67,80	1129	855	67	80	FALSE	1984147	FALSE	0.066	FALSE
S102-67	DNMT3A	chr2	25240639	25240639	C	T	splicing	NM_022552:exon18:c.2173+1G>A;NM_175629:exon18:c.2173+1G>A;NM_153759:exon14:c.1606+1G>A;NM_001320893:exon13:c.1717+1G>A;NM_001375819:exon13:c.1504+1G>A	.	.	.	0.5	.	888	chr2	25240639	.	C	T	.	PASS	AS_FilterStatus=SITE;AS_SB_TABLE=599,237|31,21;DP=889;ECNT=2;GERMQ=93;MBQ=20,20;MFRL=177,177;MMQ=60,60;MPOS=58;POPAF=4.31;TLOD=81.83	GT:AD:AF:DP:F1R2:F2R1:SB	0/1	836	52	0.05	888	825,52	0,0	NM_022552	NM_022552:exon18:c.2173+1G>A;NM_175629:exon18:c.2173+1G>A;NM_153759:exon14:c.1606+1G>A;NM_001320893:exon13:c.1717+1G>A;NM_001375819:exon13:c.1504+1G>A	nan	TRUE	FALSE	FALSE	TRUE	FALSE	FALSE	0/1:836,52:0.050:888:825,52:0,0:599,237,31,21	599	237	31	21	FALSE	836,52	FALSE	0.05	FALSE
S102-70	DNMT3A	chr2	25243930	25243930	C	T	exonic	.	nonsynonymous SNV	DNMT3A:NM_001320893:exon11:c.G1448A:p.R483Q,DNMT3A:NM_001375819:exon11:c.G1235A:p.R412Q,DNMT3A:NM_153759:exon12:c.G1337A:p.R446Q,DNMT3A:NM_022552:exon16:c.G1904A:p.R635Q,DNMT3A:NM_175629:exon16:c.G1904A:p.R635Q	ID=COSM1583088;OCCURENCE=1(haematopoietic_and_lymphoid_tissue)	0.5	.	1722	chr2	25243930	.	C	T	.	clustered_events	AS_FilterStatus=SITE;AS_SB_TABLE=829,859|17,17;DP=1722;ECNT=3;GERMQ=93;MBQ=20,20;MFRL=217,217;MMQ=60,60;MPOS=54;POPAF=4.61;TLOD=43.26	GT:AD:AF:DP:F1R2:F2R1:SB	0/1	1688	34	0.02	1722	1611,33	0,0	NM_022552	DNMT3A:NM_022552:exon16:c.G1904A:p.R635Q	R635Q	TRUE	TRUE	FALSE	FALSE	FALSE	FALSE	0/1:1688,34:0.020:1722:1611,33:0,0:829,859,17,17	829	859	17	17	FALSE	1688,34	FALSE	0.02	FALSE
S102-70	DNMT3A	chr2	25243983	25243983	C	T	splicing	NM_022552:exon16:c.1852-1G>A;NM_175629:exon16:c.1852-1G>A;NM_153759:exon12:c.1285-1G>A;NM_001320893:exon11:c.1396-1G>A;NM_001375819:exon11:c.1183-1G>A	.	.	.	0.5	.	1079	chr2	25243983	.	C	T	.	clustered_events	AS_FilterStatus=SITE;AS_SB_TABLE=192,816|12,59;DP=1080;ECNT=3;GERMQ=93;MBQ=25,30;MFRL=217,217;MMQ=60,60;MPOS=27;POPAF=7.30;TLOD=123.92	GT:AD:AF:DP:F1R2:F2R1:SB	0/1	1008	71	0.068	1079	991,71	0,0	NM_022552	NM_022552:exon16:c.1852-1G>A;NM_175629:exon16:c.1852-1G>A;NM_153759:exon12:c.1285-1G>A;NM_001320893:exon11:c.1396-1G>A;NM_001375819:exon11:c.1183-1G>A	nan	TRUE	FALSE	FALSE	TRUE	FALSE	FALSE	0/1:1008,71:0.068:1079:991,71:0,0:192,816,12,59	192	816	12	59	FALSE	1008,71	FALSE	0.068	FALSE
S103-11	DNMT3A	chr2	25240378	25240378	C	T	exonic	.	nonsynonymous SNV	DNMT3A:NM_001320893:exon14:c.G1790A:p.R597H,DNMT3A:NM_001375819:exon14:c.G1577A:p.R526H,DNMT3A:NM_153759:exon15:c.G1679A:p.R560H,DNMT3A:NM_022552:exon19:c.G2246A:p.R749H,DNMT3A:NM_175629:exon19:c.G2246A:p.R749H	.	0.5	.	1145	chr2	25240378	.	C	T	.	PASS	AS_FilterStatus=SITE;AS_SB_TABLE=538,578|14,15;DP=1145;ECNT=2;GERMQ=93;MBQ=19,20;MFRL=186,184;MMQ=60,60;MPOS=47;POPAF=7.30;TLOD=43.53	GT:AD:AF:DP:F1R2:F2R1:SB	0/1	1116	29	0.026	1145	536,29	0,0	NM_022552	DNMT3A:NM_022552:exon19:c.G2246A:p.R749H	R749H	TRUE	TRUE	FALSE	FALSE	FALSE	FALSE	0/1:1116,29:0.026:1145:536,29:0,0:538,578,14,15	538	578	14	15	FALSE	1116,29	FALSE	0.026	FALSE
S103-17	DNMT3A	chr2	25244590	25244590	G	-	exonic	.	frameshift deletion	DNMT3A:NM_001320893:exon9:c.1161delC:p.C388Afs*111,DNMT3A:NM_001375819:exon9:c.948delC:p.C317Afs*111,DNMT3A:NM_153759:exon10:c.1050delC:p.C351Afs*111,DNMT3A:NM_022552:exon14:c.1617delC:p.C540Afs*111,DNMT3A:NM_175629:exon14:c.1617delC:p.C540Afs*111	.	0.5	.	830	chr2	25244589	.	AG	A	.	PASS	AS_FilterStatus=SITE;AS_SB_TABLE=366,432|16,16;DP=896;ECNT=1;GERMQ=93;MBQ=20,20;MFRL=178,231;MMQ=60,60;MPOS=55;POPAF=7.30;TLOD=33.14	GT:AD:AF:DP:F1R2:F2R1:SB	0/1	798	32	0.037	830	794,29	0,0	NM_022552	DNMT3A:NM_022552:exon14:c.1617delC:p.C540Afs*111	C540Afs*111	TRUE	FALSE	TRUE	FALSE	FALSE	FALSE	0/1:798,32:0.037:830:794,29:0,0:366,432,16,16	366	432	16	16	FALSE	798,32	FALSE	0.037	FALSE
S103-18	TP53	chr17	7669645	7669645	T	-	exonic	.	frameshift deletion	TP53:NM_001126115:exon7:c.750delA:p.K250Nfs*40,TP53:NM_001276697:exon7:c.669delA:p.K223Nfs*40,TP53:NM_001126118:exon10:c.1029delA:p.K343Nfs*40,TP53:NM_000546:exon11:c.1146delA:p.K382Nfs*40,TP53:NM_001126112:exon11:c.1146delA:p.K382Nfs*40,TP53:NM_001276760:exon11:c.1029delA:p.K343Nfs*40,TP53:NM_001276761:exon11:c.1029delA:p.K343Nfs*40	ID=COSM13747,COSM1610825;OCCURENCE=1(liver),1(bone),2(central_nervous_system)	0.5	.	2786	chr17	7669644	.	GT	G	.	PASS	AS_FilterStatus=SITE;AS_SB_TABLE=1352,1345|43,46;DP=2786;ECNT=1;GERMQ=93;MBQ=20,20;MFRL=236,205;MMQ=60,60;MPOS=33;POPAF=7.30;RPA=6,5;RU=T;STR;STRQ=93;TLOD=13.03	GT:AD:AF:DP:F1R2:F2R1:SB	0/1	2697	89	0.021	2786	2662,88	0,0	NM_001126112	TP53:NM_001126112:exon11:c.1146delA:p.K382Nfs*40	K382Nfs*40	TRUE	FALSE	TRUE	FALSE	FALSE	FALSE	0/1:2697,89:0.021:2786:2662,88:0,0:1352,1345,43,46	1352	1345	43	46	FALSE	2697,89	FALSE	0.021	FALSE
S103-23	DNMT3A	chr2	25246245	25246245	G	-	exonic	.	stopgain	DNMT3A:NM_001320893:exon6:c.888delC:p.Y296*,DNMT3A:NM_001375819:exon6:c.675delC:p.Y225*,DNMT3A:NM_153759:exon7:c.777delC:p.Y259*,DNMT3A:NM_022552:exon11:c.1344delC:p.Y448*,DNMT3A:NM_175629:exon11:c.1344delC:p.Y448*	.	0.5	.	5989	chr2	25246244	.	CG	C	.	PASS	AS_FilterStatus=SITE;AS_SB_TABLE=2924,2899|83,83;DP=5989;ECNT=2;GERMQ=93;MBQ=19,20;MFRL=190,232;MMQ=60,60;MPOS=27;POPAF=7.30;TLOD=104.45	GT:AD:AF:DP:F1R2:F2R1:SB	0/1	5823	166	0.025	5989	2909165	0,0	NM_022552	DNMT3A:NM_022552:exon11:c.1344delC:p.Y448*	Y448*	FALSE	FALSE	FALSE	FALSE	FALSE	FALSE	0/1:5823,166:0.025:5989:2909,165:0,0:2924,2899,83,83	2924	2899	83	83	FALSE	5823166	FALSE	0.025	FALSE
S103-26	CUX1	chr7	102193882	102193882	G	-	exonic	.	frameshift deletion	CUX1:NM_001202544:exon12:c.1102delG:p.T369Hfs*33,CUX1:NM_001202545:exon12:c.1012delG:p.T339Hfs*33,CUX1:NM_001202546:exon12:c.1033delG:p.T346Hfs*33,CUX1:NM_001202543:exon13:c.1150delG:p.T385Hfs*33,CUX1:NM_001913:exon13:c.1150delG:p.T385Hfs*33,CUX1:NM_181500:exon13:c.1144delG:p.T383Hfs*33,CUX1:NM_181552:exon13:c.1117delG:p.T374Hfs*33	.	0.5	.	80	chr7	102193881	.	TG	T	.	PASS	AS_FilterStatus=SITE;AS_SB_TABLE=30,30|10,10;DP=80;ECNT=2;GERMQ=60;MBQ=20,20;MFRL=186,180;MMQ=60,60;MPOS=53;POPAF=7.30;RPA=3,2;RU=G;STR;STRQ=93;TLOD=20.70	GT:AD:AF:DP:F1R2:F2R1:SB	0/1	60	20	0.262	80	60,20	0,0	NM_181552	CUX1:NM_181552:exon13:c.1117delG:p.T374Hfs*33	T374Hfs*33	TRUE	FALSE	TRUE	FALSE	FALSE	FALSE	0/1:60,20:0.262:80:60,20:0,0:30,30,10,10	30	30	10	10	FALSE	60,20	FALSE	0.262	FALSE
S103-26	TET2	chr4	105243723	105243723	G	A	exonic	.	nonsynonymous SNV	TET2:NM_001127208:exon6:c.G3748A:p.E1250K	.	0.5	.	349	chr4	105243723	.	G	A	.	clustered_events	AS_FilterStatus=SITE;AS_SB_TABLE=123,185|22,19;DP=349;ECNT=4;GERMQ=93;MBQ=20,20;MFRL=219,219;MMQ=60,60;MPOS=67;POPAF=7.30;TLOD=79.09	GT:AD:AF:DP:F1R2:F2R1:SB	0/1	308	41	0.109	349	226,40	0,0	NM_001127208	TET2:NM_001127208:exon6:c.G3748A:p.E1250K	E1250K	TRUE	TRUE	FALSE	FALSE	TRUE	FALSE	0/1:308,41:0.109:349:226,40:0,0:123,185,22,19	123	185	22	19	FALSE	308,41	FALSE	0.109	FALSE
S103-27	TP53	chr17	7676215	7676215	G	A	exonic	.	stopgain	TP53:NM_001126118:exon3:c.C37T:p.Q13X,TP53:NM_000546:exon4:c.C154T:p.Q52X,TP53:NM_001126112:exon4:c.C154T:p.Q52X,TP53:NM_001126113:exon4:c.C154T:p.Q52X,TP53:NM_001126114:exon4:c.C154T:p.Q52X,TP53:NM_001276695:exon4:c.C37T:p.Q13X,TP53:NM_001276696:exon4:c.C37T:p.Q13X,TP53:NM_001276760:exon4:c.C37T:p.Q13X,TP53:NM_001276761:exon4:c.C37T:p.Q13X	ID=COSM99949,COSM1750375,COSM99948,COSM44041,COSM3932748;OCCURENCE=1(prostate),3(urinary_tract),1(lung),2(haematopoietic_and_lymphoid_tissue),2(upper_aerodigestive_tract)	0.5	.	992	chr17	7676215	.	G	A	.	clustered_events	AS_FilterStatus=SITE;AS_SB_TABLE=324,630|19,19;DP=992;ECNT=3;GERMQ=93;MBQ=20,20;MFRL=220,220;MMQ=60,60;MPOS=40;POPAF=7.30;TLOD=54.81	GT:AD:AF:DP:F1R2:F2R1:SB	0/1	954	38	0.031	992	943,38	0,0	NM_001126112	TP53:NM_001126112:exon4:c.C154T:p.Q52X	Q52X	TRUE	FALSE	TRUE	FALSE	FALSE	FALSE	0/1:954,38:0.031:992:943,38:0,0:324,630,19,19	324	630	19	19	FALSE	954,38	FALSE	0.031	FALSE
S103-28	TP53	chr17	7673784	7673784	C	T	exonic	.	nonsynonymous SNV	TP53:NM_001126115:exon4:c.G440A:p.G147E,TP53:NM_001126116:exon4:c.G440A:p.G147E,TP53:NM_001126117:exon4:c.G440A:p.G147E,TP53:NM_001276697:exon4:c.G359A:p.G120E,TP53:NM_001276698:exon4:c.G359A:p.G120E,TP53:NM_001276699:exon4:c.G359A:p.G120E,TP53:NM_001126118:exon7:c.G719A:p.G240E,TP53:NM_000546:exon8:c.G836A:p.G279E,TP53:NM_001126112:exon8:c.G836A:p.G279E,TP53:NM_001126113:exon8:c.G836A:p.G279E,TP…	ID=COSM99732,COSM3701288,COSM3701289,COSM43714;OCCURENCE=7(upper_aerodigestive_tract),1(bone),6(oesophagus),1(central_nervous_system),1(haematopoietic_and_lymphoid_tissue),1(lung),1(ovary),3(urinary_tract),2(liver),4(large_intestine),3(skin),3(breast),1(small_intestine)	0.5	.	252	chr17	7673784	.	C	T	.	PASS	AS_FilterStatus=SITE;AS_SB_TABLE=115,115|11,11;DP=252;ECNT=2;GERMQ=93;MBQ=20,20;MFRL=238,238;MMQ=60,60;MPOS=30;POPAF=7.30;TLOD=40.49	GT:AD:AF:DP:F1R2:F2R1:SB	0/1	230	22	0.092	252	226,22	0,0	NM_001126112	TP53:NM_001126112:exon8:c.G836A:p.G279E	G279E	TRUE	TRUE	FALSE	FALSE	FALSE	FALSE	0/1:230,22:0.092:252:226,22:0,0:115,115,11,11	115	115	11	11	FALSE	230,22	FALSE	0.092	FALSE
S103-28	TP53	chr17	7674945	7674945	G	A	exonic	.	stopgain	TP53:NM_001126115:exon2:c.C190T:p.R64X,TP53:NM_001126116:exon2:c.C190T:p.R64X,TP53:NM_001126117:exon2:c.C190T:p.R64X,TP53:NM_001276697:exon2:c.C109T:p.R37X,TP53:NM_001276698:exon2:c.C109T:p.R37X,TP53:NM_001276699:exon2:c.C109T:p.R37X,TP53:NM_001126118:exon5:c.C469T:p.R157X,TP53:NM_000546:exon6:c.C586T:p.R196X,TP53:NM_001126112:exon6:c.C586T:p.R196X,TP53:NM_001126113:exon6:c.C586T:p.R196X,TP53:NM_…	ID=COSM1640847,COSM99667,COSM99666,COSM99668,COSM3378446,COSM99665,COSM10705;OCCURENCE=10(haematopoietic_and_lymphoid_tissue),9(lung),8(upper_aerodigestive_tract),17(oesophagus),13(central_nervous_system),11(stomach),1(liver),1(kidney),9(pancreas),6(urinary_tract),42(large_intestine),2(biliary_tract),10(skin),22(breast),11(ovary)	0.5	.	228	chr17	7674945	.	G	A	.	clustered_events	AS_FilterStatus=SITE;AS_SB_TABLE=53,149|13,13;DP=228;ECNT=5;GERMQ=93;MBQ=20,20;MFRL=220,220;MMQ=60,60;MPOS=40;POPAF=7.30;TLOD=49.61	GT:AD:AF:DP:F1R2:F2R1:SB	0/1	202	26	0.084	228	200,25	0,0	NM_001126112	TP53:NM_001126112:exon6:c.C586T:p.R196X	R196X	TRUE	FALSE	TRUE	FALSE	FALSE	FALSE	0/1:202,26:0.084:228:200,25:0,0:53,149,13,13	53	149	13	13	FALSE	202,26	FALSE	0.084	FALSE
S103-36	BCOR	chrX	40073745	40073745	C	T	exonic	.	stopgain	BCOR:NM_001123383:exon4:c.G1601A:p.W534X,BCOR:NM_001123384:exon4:c.G1601A:p.W534X,BCOR:NM_001123385:exon4:c.G1601A:p.W534X,BCOR:NM_017745:exon4:c.G1601A:p.W534X	.	0.5	.	986	chrX	40073745	.	C	T	.	clustered_events	AS_FilterStatus=SITE;AS_SB_TABLE=390,574|11,11;DP=987;ECNT=4;GERMQ=93;MBQ=20,20;MFRL=224,224;MMQ=60,60;MPOS=37;POPAF=7.30;TLOD=28.28	GT:AD:AF:DP:F1R2:F2R1:SB	0/1	964	22	0.02	986	953,22	0,0	NM_001123385	BCOR:NM_001123385:exon4:c.G1601A:p.W534X	W534X	TRUE	FALSE	TRUE	FALSE	FALSE	FALSE	0/1:964,22:0.020:986:953,22:0,0:390,574,11,11	390	574	11	11	FALSE	964,22	FALSE	0.02	FALSE
S103-36	DNMT3A	chr2	25240429	25240429	A	G	exonic	.	nonsynonymous SNV	DNMT3A:NM_001320893:exon14:c.T1739C:p.F580S,DNMT3A:NM_001375819:exon14:c.T1526C:p.F509S,DNMT3A:NM_153759:exon15:c.T1628C:p.F543S,DNMT3A:NM_022552:exon19:c.T2195C:p.F732S,DNMT3A:NM_175629:exon19:c.T2195C:p.F732S	.	0.5	.	956	chr2	25240429	.	A	G	.	PASS	AS_FilterStatus=SITE;AS_SB_TABLE=197,621|47,91;DP=958;ECNT=1;GERMQ=93;MBQ=26,20;MFRL=186,186;MMQ=60,60;MPOS=51;POPAF=7.30;TLOD=228.72	GT:AD:AF:DP:F1R2:F2R1:SB	0/1	818	138	0.127	956	808138	0,0	NM_022552	DNMT3A:NM_022552:exon19:c.T2195C:p.F732S	F732S	TRUE	TRUE	FALSE	FALSE	FALSE	FALSE	0/1:818,138:0.127:956:808,138:0,0:197,621,47,91	197	621	47	91	FALSE	818138	FALSE	0.127	FALSE
S103-36	PPM1D	chr17	60663263	60663263	A	-	exonic	.	frameshift deletion	PPM1D:NM_003620:exon6:c.1529delA:p.N512Ifs*2	ID=COSM267241;OCCURENCE=1(large_intestine)	0.5	.	908	chr17	60663262	.	CA	C	.	PASS	AS_FilterStatus=SITE;AS_SB_TABLE=385,496|12,15;DP=1176;ECNT=1;GERMQ=93;MBQ=26,20;MFRL=233,190;MMQ=60,60;MPOS=62;POPAF=7.30;RPA=7,6;RU=A;STR;STRQ=93;TLOD=7.68	GT:AD:AF:DP:F1R2:F2R1:SB	0/1	881	27	0.02	908	841,24	0,0	NM_003620	PPM1D:NM_003620:exon6:c.1529delA:p.N512Ifs*2	N512Ifs*2	TRUE	FALSE	TRUE	FALSE	TRUE	FALSE	0/1:881,27:0.020:908:841,24:0,0:385,496,12,15	385	496	12	15	FALSE	881,27	FALSE	0.02	FALSE
S103-38	TET2	chr4	105243612	105243612	G	A	exonic	.	nonsynonymous SNV	TET2:NM_001127208:exon6:c.G3637A:p.V1213M	.	0.5	.	1546	chr4	105243612	.	G	A	.	PASS	AS_FilterStatus=SITE;AS_SB_TABLE=915,603|20,8;DP=1550;ECNT=2;GERMQ=93;MBQ=20,20;MFRL=223,183;MMQ=60,60;MPOS=47;POPAF=7.30;TLOD=36.58	GT:AD:AF:DP:F1R2:F2R1:SB	0/1	1518	28	0.023	1546	1483,28	0,0	NM_001127208	TET2:NM_001127208:exon6:c.G3637A:p.V1213M	V1213M	TRUE	TRUE	FALSE	FALSE	TRUE	FALSE	0/1:1518,28:0.023:1546:1483,28:0,0:915,603,20,8	915	603	20	8	FALSE	1518,28	FALSE	0.023	FALSE
S103-49	DNMT3A	chr2	25243916	25243917	AG	-	exonic	.	stopgain	DNMT3A:NM_001320893:exon11:c.1461_1462del:p.F488*,DNMT3A:NM_001375819:exon11:c.1248_1249del:p.F417*,DNMT3A:NM_153759:exon12:c.1350_1351del:p.F451*,DNMT3A:NM_022552:exon16:c.1917_1918del:p.F640*,DNMT3A:NM_175629:exon16:c.1917_1918del:p.F640*	.	0.5	.	1576	chr2	25243915	.	AAG	A	.	PASS	AS_FilterStatus=SITE;AS_SB_TABLE=761,743|36,36;DP=1576;ECNT=2;GERMQ=93;MBQ=20,20;MFRL=217,217;MMQ=60,60;MPOS=29;POPAF=7.30;RPA=3,2;RU=AG;STR;STRQ=93;TLOD=94.00	GT:AD:AF:DP:F1R2:F2R1:SB	0/1	1504	72	0.046	1576	1478,72	0,0	NM_022552	DNMT3A:NM_022552:exon16:c.1917_1918del:p.F640*	F640*	FALSE	FALSE	FALSE	FALSE	FALSE	FALSE	0/1:1504,72:0.046:1576:1478,72:0,0:761,743,36,36	761	743	36	36	FALSE	1504,72	FALSE	0.046	FALSE
S103-51	DNMT3A	chr2	25240360	25240360	A	G	exonic	.	nonsynonymous SNV	DNMT3A:NM_001320893:exon14:c.T1808C:p.F603S,DNMT3A:NM_001375819:exon14:c.T1595C:p.F532S,DNMT3A:NM_153759:exon15:c.T1697C:p.F566S,DNMT3A:NM_022552:exon19:c.T2264C:p.F755S,DNMT3A:NM_175629:exon19:c.T2264C:p.F755S	.	0.5	.	1405	chr2	25240360	.	A	G	.	PASS	AS_FilterStatus=SITE;AS_SB_TABLE=644,615|74,72;DP=1416;ECNT=1;GERMQ=93;MBQ=20,20;MFRL=186,184;MMQ=60,60;MPOS=39;POPAF=7.30;TLOD=226.99	GT:AD:AF:DP:F1R2:F2R1:SB	0/1	1259	146	0.104	1405	1169144	0,0	NM_022552	DNMT3A:NM_022552:exon19:c.T2264C:p.F755S	F755S	TRUE	TRUE	FALSE	FALSE	FALSE	FALSE	0/1:1259,146:0.104:1405:1169,144:0,0:644,615,74,72	644	615	74	72	FALSE	1259146	FALSE	0.104	FALSE
S103-72	TET2	chr4	105269662	105269662	G	T	exonic	.	nonsynonymous SNV	TET2:NM_001127208:exon9:c.G4097T:p.R1366L	.	0.5	.	266	chr4	105269662	.	G	T	.	PASS	AS_FilterStatus=SITE;AS_SB_TABLE=99,131|17,19;DP=266;ECNT=1;GERMQ=93;MBQ=20,29;MFRL=220,232;MMQ=60,60;MPOS=39;POPAF=7.30;TLOD=63.08	GT:AD:AF:DP:F1R2:F2R1:SB	0/1	230	36	0.135	266	220,32	0,0	NM_001127208	TET2:NM_001127208:exon9:c.G4097T:p.R1366L	R1366L	TRUE	TRUE	FALSE	FALSE	TRUE	FALSE	0/1:230,36:0.135:266:220,32:0,0:99,131,17,19	99	131	17	19	FALSE	230,36	FALSE	0.135	FALSE
S103-75	JAK2	chr9	5073770	5073770	G	T	exonic	.	nonsynonymous SNV	JAK2:NM_001322204:exon11:c.G1402T:p.V468F,JAK2:NM_001322195:exon13:c.G1849T:p.V617F,JAK2:NM_001322196:exon13:c.G1849T:p.V617F,JAK2:NM_001322194:exon14:c.G1849T:p.V617F,JAK2:NM_001322198:exon14:c.G634T:p.V212F,JAK2:NM_001322199:exon14:c.G634T:p.V212F,JAK2:NM_004972:exon14:c.G1849T:p.V617F	ID=COSM12600;OCCURENCE=1(central_nervous_system),3(lung),33324(haematopoietic_and_lymphoid_tissue)	0.5	.	5010	chr9	5073770	.	G	T	.	clustered_events	AS_FilterStatus=SITE;AS_SB_TABLE=1593,2868|246,303;DP=5012;ECNT=7;GERMQ=93;MBQ=26,25;MFRL=234,234;MMQ=60,60;MPOS=45;POPAF=3.40;TLOD=1000.52	GT:AD:AF:DP:F1R2:F2R1:SB	0/1	4461	549	0.098	5010	4404533	0,0	NM_004972	JAK2:NM_004972:exon14:c.G1849T:p.V617F	V617F	TRUE	TRUE	FALSE	FALSE	FALSE	FALSE	0/1:4461,549:0.098:5010:4404,533:0,0:1593,2868,246,303	1593	2868	246	303	FALSE	4461549	FALSE	0.098	FALSE
S104-12	TET2	chr4	105235652	105235652	T	-	exonic	.	frameshift deletion	TET2:NM_001127208:exon3:c.1710delT:p.R571Vfs*9,TET2:NM_017628:exon3:c.1710delT:p.R571Vfs*9	.	0.5	.	1488	chr4	105235651	.	CT	C	.	PASS	AS_FilterStatus=SITE;AS_SB_TABLE=639,683|121,45;DP=1489;ECNT=1;GERMQ=93;MBQ=24,20;MFRL=231,220;MMQ=60,60;MPOS=61;POPAF=7.30;TLOD=308.58	GT:AD:AF:DP:F1R2:F2R1:SB	0/1	1322	166	0.097	1488	1312164	0,0	NM_001127208	TET2:NM_001127208:exon3:c.1710delT:p.R571Vfs*9	R571Vfs*9	TRUE	FALSE	TRUE	FALSE	FALSE	FALSE	0/1:1322,166:0.097:1488:1312,164:0,0:639,683,121,45	639	683	121	45	FALSE	1322166	FALSE	0.097	FALSE
S104-14	DNMT3A	chr2	25244280	25244287	TGGCTGCC	-	exonic	.	frameshift deletion	DNMT3A:NM_001320893:exon10:c.1263_1270del:p.Q421Hfs*2,DNMT3A:NM_001375819:exon10:c.1050_1057del:p.Q350Hfs*2,DNMT3A:NM_153759:exon11:c.1152_1159del:p.Q384Hfs*2,DNMT3A:NM_022552:exon15:c.1719_1726del:p.Q573Hfs*2,DNMT3A:NM_175629:exon15:c.1719_1726del:p.Q573Hfs*2	.	0.5	.	589	chr2	25244279	.	ATGGCTGCC	A	.	PASS	AS_FilterStatus=SITE;AS_SB_TABLE=264,271|28,26;DP=662;ECNT=1;GERMQ=93;MBQ=20,20;MFRL=169,169;MMQ=60,60;MPOS=68;POPAF=7.30;TLOD=200.00	GT:AD:AF:DP:F1R2:F2R1:SB	0/1	535	54	0.098	589	505,50	0,0	NM_022552	DNMT3A:NM_022552:exon15:c.1719_1726del:p.Q573Hfs*2	Q573Hfs*2	TRUE	FALSE	TRUE	FALSE	FALSE	FALSE	0/1:535,54:0.098:589:505,50:0,0:264,271,28,26	264	271	28	26	FALSE	535,54	FALSE	0.098	FALSE
S104-16	DNMT3A	chr2	25247600	25247600	T	-	exonic	.	frameshift deletion	DNMT3A:NM_001320893:exon3:c.549delA:p.K183Nfs*10,DNMT3A:NM_001375819:exon3:c.336delA:p.K112Nfs*10,DNMT3A:NM_153759:exon4:c.438delA:p.K146Nfs*10,DNMT3A:NM_022552:exon8:c.1005delA:p.K335Nfs*10,DNMT3A:NM_175629:exon8:c.1005delA:p.K335Nfs*10	.	0.5	.	243	chr2	25247599	.	AT	A	.	PASS	AS_FilterStatus=SITE;AS_SB_TABLE=173,46|18,6;DP=243;ECNT=1;GERMQ=93;MBQ=30,25;MFRL=240,210;MMQ=60,60;MPOS=58;POPAF=7.30;RPA=3,2;RU=T;STR;STRQ=93;TLOD=34.35	GT:AD:AF:DP:F1R2:F2R1:SB	0/1	219	24	0.097	243	215,24	0,0	NM_022552	DNMT3A:NM_022552:exon8:c.1005delA:p.K335Nfs*10	K335Nfs*10	TRUE	FALSE	TRUE	FALSE	FALSE	FALSE	0/1:219,24:0.097:243:215,24:0,0:173,46,18,6	173	46	18	6	FALSE	219,24	FALSE	0.097	FALSE
S104-16	TET2	chr4	105236826	105236826	C	-	exonic	.	frameshift deletion	TET2:NM_001127208:exon3:c.2884delC:p.Q962Sfs*45,TET2:NM_017628:exon3:c.2884delC:p.Q962Sfs*45	.	0.5	.	495	chr4	105236825	.	AC	A	.	clustered_events	AS_FilterStatus=SITE;AS_SB_TABLE=233,241|11,10;DP=495;ECNT=3;GERMQ=93;MBQ=20,20;MFRL=223,223;MMQ=60,60;MPOS=7;POPAF=7.30;TLOD=19.42	GT:AD:AF:DP:F1R2:F2R1:SB	0/1	474	21	0.035	495	467,19	0,0	NM_001127208	TET2:NM_001127208:exon3:c.2884delC:p.Q962Sfs*45	Q962Sfs*45	TRUE	FALSE	TRUE	FALSE	FALSE	FALSE	0/1:474,21:0.035:495:467,19:0,0:233,241,11,10	233	241	11	10	FALSE	474,21	FALSE	0.035	FALSE
S104-18	BCOR	chrX	40072832	40072832	G	-	exonic	.	frameshift deletion	BCOR:NM_001123383:exon4:c.2514delC:p.K839Sfs*17,BCOR:NM_001123384:exon4:c.2514delC:p.K839Sfs*17,BCOR:NM_001123385:exon4:c.2514delC:p.K839Sfs*17,BCOR:NM_017745:exon4:c.2514delC:p.K839Sfs*17	ID=COSM1467918;OCCURENCE=1(large_intestine)	0.5	.	888	chrX	40072831	.	TG	T	.	PASS	AS_FilterStatus=SITE;AS_SB_TABLE=438,424|14,12;DP=1043;ECNT=2;GERMQ=93;MBQ=20,20;MFRL=229,229;MMQ=60,60;MPOS=16;POPAF=7.30;RPA=6,5;RU=G;STR;STRQ=93;TLOD=6.20	GT:AD:AF:DP:F1R2:F2R1:SB	0/1	862	26	0.022	888	830,25	0,0	NM_001123385	BCOR:NM_001123385:exon4:c.2514delC:p.K839Sfs*17	K839Sfs*17	TRUE	FALSE	TRUE	FALSE	FALSE	FALSE	0/1:862,26:0.022:888:830,25:0,0:438,424,14,12	438	424	14	12	FALSE	862,26	FALSE	0.022	FALSE
S104-23	NRAS	chr1	114713908	114713908	T	C	exonic	.	nonsynonymous SNV	NRAS:NM_002524:exon3:c.A182G:p.Q61R	ID=COSM584;OCCURENCE=4(soft_tissue),3(ovary),4(endometrium),474(skin),7(breast),1(small_intestine),7(urinary_tract),7(adrenal_gland),1(liver),4(eye),2(pancreas),4(biliary_tract),49(large_intestine),5(central_nervous_system),49(NS),289(thyroid),12(lung),9(meninges),3(testis),69(haematopoietic_and_lymphoid_tissue)	0.5	.	845	chr1	114713908	.	T	C	.	PASS	AS_FilterStatus=SITE;AS_SB_TABLE=555,266|13,11;DP=845;ECNT=1;GERMQ=93;MBQ=20,20;MFRL=216,216;MMQ=60,60;MPOS=25;POPAF=7.30;TLOD=40.93	GT:AD:AF:DP:F1R2:F2R1:SB	0/1	821	24	0.024	845	812,13	0,0	NM_002524	NRAS:NM_002524:exon3:c.A182G:p.Q61R	Q61R	TRUE	TRUE	FALSE	FALSE	FALSE	FALSE	0/1:821,24:0.024:845:812,13:0,0:555,266,13,11	555	266	13	11	FALSE	821,24	FALSE	0.024	FALSE
S104-26	BCOR	chrX	40073731	40073731	G	A	exonic	.	stopgain	BCOR:NM_001123383:exon4:c.C1615T:p.Q539X,BCOR:NM_001123384:exon4:c.C1615T:p.Q539X,BCOR:NM_001123385:exon4:c.C1615T:p.Q539X,BCOR:NM_017745:exon4:c.C1615T:p.Q539X	.	0.5	.	1650	chrX	40073731	.	G	A	.	clustered_events	AS_FilterStatus=SITE;AS_SB_TABLE=636,956|30,28;DP=1652;ECNT=4;GERMQ=93;MBQ=20,20;MFRL=224,224;MMQ=60,60;MPOS=74;POPAF=7.30;TLOD=83.64	GT:AD:AF:DP:F1R2:F2R1:SB	0/1	1592	58	0.031	1650	1561,58	0,0	NM_001123385	BCOR:NM_001123385:exon4:c.C1615T:p.Q539X	Q539X	TRUE	FALSE	TRUE	FALSE	FALSE	FALSE	0/1:1592,58:0.031:1650:1561,58:0,0:636,956,30,28	636	956	30	28	FALSE	1592,58	FALSE	0.031	FALSE
S104-27	PPM1D	chr17	60663263	60663263	A	-	exonic	.	frameshift deletion	PPM1D:NM_003620:exon6:c.1529delA:p.N512Ifs*2	ID=COSM267241;OCCURENCE=1(large_intestine)	0.5	.	551	chr17	60663262	.	CA	C	.	PASS	AS_FilterStatus=SITE;AS_SB_TABLE=221,307|17,6;DP=743;ECNT=1;GERMQ=93;MBQ=20,20;MFRL=190,190;MMQ=60,60;MPOS=46;POPAF=7.30;RPA=7,6;RU=A;STR;STRQ=93;TLOD=10.61	GT:AD:AF:DP:F1R2:F2R1:SB	0/1	528	23	0.034	551	504,22	0,0	NM_003620	PPM1D:NM_003620:exon6:c.1529delA:p.N512Ifs*2	N512Ifs*2	TRUE	FALSE	TRUE	FALSE	TRUE	FALSE	0/1:528,23:0.034:551:504,22:0,0:221,307,17,6	221	307	17	6	FALSE	528,23	FALSE	0.034	FALSE
S104-57	DNMT3A	chr2	25247714	25247714	C	T	exonic	.	stopgain	DNMT3A:NM_001320893:exon3:c.G435A:p.W145X,DNMT3A:NM_001375819:exon3:c.G222A:p.W74X,DNMT3A:NM_153759:exon4:c.G324A:p.W108X,DNMT3A:NM_022552:exon8:c.G891A:p.W297X,DNMT3A:NM_175629:exon8:c.G891A:p.W297X	.	0.5	.	370	chr2	25247714	.	C	T	.	PASS	AS_FilterStatus=SITE;AS_SB_TABLE=91,256|9,14;DP=370;ECNT=1;GERMQ=93;MBQ=20,20;MFRL=187,187;MMQ=60,60;MPOS=59;POPAF=7.30;TLOD=34.93	GT:AD:AF:DP:F1R2:F2R1:SB	0/1	347	23	0.058	370	346,23	0,0	NM_022552	DNMT3A:NM_022552:exon8:c.G891A:p.W297X	W297X	TRUE	FALSE	TRUE	FALSE	FALSE	FALSE	0/1:347,23:0.058:370:346,23:0,0:91,256,9,14	91	256	9	14	FALSE	347,23	FALSE	0.058	FALSE
S104-65	DNMT3A	chr2	25246051	25246051	G	T	exonic	.	stopgain	DNMT3A:NM_001320893:exon7:c.C987A:p.Y329X,DNMT3A:NM_001375819:exon7:c.C774A:p.Y258X,DNMT3A:NM_153759:exon8:c.C876A:p.Y292X,DNMT3A:NM_022552:exon12:c.C1443A:p.Y481X,DNMT3A:NM_175629:exon12:c.C1443A:p.Y481X	.	0.5	.	7149	chr2	25246051	.	G	T	.	PASS	AS_FilterStatus=SITE;AS_SB_TABLE=3497,3503|73,76;DP=7155;ECNT=2;GERMQ=93;MBQ=20,20;MFRL=234,234;MMQ=60,60;MPOS=26;POPAF=7.30;TLOD=188.99	GT:AD:AF:DP:F1R2:F2R1:SB	0/1	7000	149	0.02	7149	3499137	1,0	NM_022552	DNMT3A:NM_022552:exon12:c.C1443A:p.Y481X	Y481X	TRUE	FALSE	TRUE	FALSE	FALSE	FALSE	0/1:7000,149:0.020:7149:3499,137:1,0:3497,3503,73,76	3497	3503	73	76	FALSE	7000149	FALSE	0.02	FALSE
S104-70	TET2	chr4	105242911	105242911	G	A	exonic	.	nonsynonymous SNV	TET2:NM_001127208:exon5:c.G3578A:p.C1193Y	ID=COSM1737882;OCCURENCE=1(haematopoietic_and_lymphoid_tissue)	0.5	.	630	chr4	105242911	.	G	A	.	PASS	AS_FilterStatus=SITE;AS_SB_TABLE=187,410|11,22;DP=630;ECNT=1;GERMQ=93;MBQ=20,20;MFRL=192,192;MMQ=60,60;MPOS=44;POPAF=7.30;TLOD=53.25	GT:AD:AF:DP:F1R2:F2R1:SB	0/1	597	33	0.052	630	589,33	0,0	NM_001127208	TET2:NM_001127208:exon5:c.G3578A:p.C1193Y	C1193Y	TRUE	TRUE	FALSE	FALSE	TRUE	FALSE	0/1:597,33:0.052:630:589,33:0,0:187,410,11,22	187	410	11	22	FALSE	597,33	FALSE	0.052	FALSE
S104-71	PPM1D	chr17	60663388	60663388	C	T	exonic	.	stopgain	PPM1D:NM_003620:exon6:c.C1654T:p.R552X	ID=COSM982226;OCCURENCE=1(endometrium),1(haematopoietic_and_lymphoid_tissue)	0.5	.	618	chr17	60663388	.	C	T	.	PASS	AS_FilterStatus=SITE;AS_SB_TABLE=400,193|10,15;DP=618;ECNT=2;GERMQ=93;MBQ=20,20;MFRL=218,189;MMQ=60,60;MPOS=60;POPAF=4.31;TLOD=32.58	GT:AD:AF:DP:F1R2:F2R1:SB	0/1	593	25	0.036	618	397,25	0,0	NM_003620	PPM1D:NM_003620:exon6:c.C1654T:p.R552X	R552X	TRUE	FALSE	TRUE	FALSE	TRUE	FALSE	0/1:593,25:0.036:618:397,25:0,0:400,193,10,15	400	193	10	15	FALSE	593,25	FALSE	0.036	FALSE
S104-71	PPM1D	chr17	60663457	60663457	-	C	exonic	.	frameshift insertion	PPM1D:NM_003620:exon6:c.1724dupC:p.V576Cfs*2	.	0.5	.	1085	chr17	60663457	.	T	TC	.	PASS	AS_FilterStatus=SITE;AS_SB_TABLE=578,477|16,14;DP=1086;ECNT=2;GERMQ=93;MBQ=20,20;MFRL=218,218;MMQ=60,60;MPOS=59;POPAF=7.30;RPA=1,2;RU=C;STR;STRQ=93;TLOD=28.84	GT:AD:AF:DP:F1R2:F2R1:SB	0/1	1055	30	0.02	1085	1037,30	0,0	NM_003620	PPM1D:NM_003620:exon6:c.1724dupC:p.V576Cfs*2	V576Cfs*2	TRUE	FALSE	TRUE	FALSE	TRUE	FALSE	0/1:1055,30:0.020:1085:1037,30:0,0:578,477,16,14	578	477	16	14	FALSE	1055,30	FALSE	0.02	FALSE
S104-74	DNMT3A	chr2	25247595	25247595	G	T	exonic	.	stopgain	DNMT3A:NM_001320893:exon3:c.C554A:p.S185X,DNMT3A:NM_001375819:exon3:c.C341A:p.S114X,DNMT3A:NM_153759:exon4:c.C443A:p.S148X,DNMT3A:NM_022552:exon8:c.C1010A:p.S337X,DNMT3A:NM_175629:exon8:c.C1010A:p.S337X	.	0.5	.	9789	chr2	25247595	.	G	T	.	PASS	AS_FilterStatus=SITE;AS_SB_TABLE=7020,2322|313,134;DP=9790;ECNT=1;GERMQ=93;MBQ=20,20;MFRL=189,179;MMQ=60,60;MPOS=54;POPAF=7.30;TLOD=694.70	GT:AD:AF:DP:F1R2:F2R1:SB	0/1	9342	447	0.042	9789	9180427	0,0	NM_022552	DNMT3A:NM_022552:exon8:c.C1010A:p.S337X	S337X	TRUE	FALSE	TRUE	FALSE	FALSE	FALSE	0/1:9342,447:0.042:9789:9180,427:0,0:7020,2322,313,134	7020	2322	313	134	FALSE	9342447	FALSE	0.042	FALSE
S105-11	TET2	chr4	105275668	105275668	A	-	exonic	.	frameshift deletion	TET2:NM_001127208:exon11:c.5158delA:p.K1720Nfs*25	.	0.5	.	1644	chr4	105275667	.	GA	G	.	PASS	AS_FilterStatus=SITE;AS_SB_TABLE=933,604|67,40;DP=1646;ECNT=1;GERMQ=93;MBQ=20,20;MFRL=222,222;MMQ=60,60;MPOS=37;POPAF=7.30;RPA=3,2;RU=A;STR;STRQ=93;TLOD=92.87	GT:AD:AF:DP:F1R2:F2R1:SB	0/1	1537	107	0.064	1644	1507106	0,0	NM_001127208	TET2:NM_001127208:exon11:c.5158delA:p.K1720Nfs*25	K1720Nfs*25	TRUE	FALSE	TRUE	FALSE	FALSE	FALSE	0/1:1537,107:0.064:1644:1507,106:0,0:933,604,67,40	933	604	67	40	FALSE	1537107	FALSE	0.064	FALSE
S105-18	TET2	chr4	105236912	105236912	-	G	exonic	.	frameshift insertion	TET2:NM_001127208:exon3:c.2971dupG:p.A991Gfs*18,TET2:NM_017628:exon3:c.2971dupG:p.A991Gfs*18	.	0.5	.	1537	chr4	105236912	.	T	TG	.	PASS	AS_FilterStatus=SITE;AS_SB_TABLE=621,866|15,35;DP=2041;ECNT=1;GERMQ=93;MBQ=20,20;MFRL=240,240;MMQ=60,60;MPOS=39;POPAF=7.30;RPA=1,2;RU=G;STR;STRQ=93;TLOD=26.17	GT:AD:AF:DP:F1R2:F2R1:SB	0/1	1487	50	0.028	1537	1452,48	0,0	NM_001127208	TET2:NM_001127208:exon3:c.2971dupG:p.A991Gfs*18	A991Gfs*18	TRUE	FALSE	TRUE	FALSE	FALSE	FALSE	0/1:1487,50:0.028:1537:1452,48:0,0:621,866,15,35	621	866	15	35	FALSE	1487,50	FALSE	0.028	FALSE
S105-25	EZH2	chr7	148829849	148829849	C	T	splicing	NM_001203249:exon5:c.337-1G>A;NM_152998:exon4:c.247-1G>A;NM_001203247:exon5:c.364-1G>A;NM_004456:exon5:c.364-1G>A;NM_001203248:exon5:c.337-1G>A	.	.	.	0.5	.	417	chr7	148829849	.	C	T	.	PASS	AS_FilterStatus=SITE;AS_SB_TABLE=187,210|10,10;DP=417;ECNT=1;GERMQ=93;MBQ=20,20;MFRL=239,239;MMQ=60,60;MPOS=30;POPAF=4.61;TLOD=27.74	GT:AD:AF:DP:F1R2:F2R1:SB	0/1	397	20	0.048	417	362,19	0,0	NM_001203247	NM_001203249:exon5:c.337-1G>A;NM_152998:exon4:c.247-1G>A;NM_001203247:exon5:c.364-1G>A;NM_004456:exon5:c.364-1G>A;NM_001203248:exon5:c.337-1G>A	nan	TRUE	FALSE	FALSE	TRUE	FALSE	FALSE	0/1:397,20:0.048:417:362,19:0,0:187,210,10,10	187	210	10	10	FALSE	397,20	FALSE	0.048	FALSE
S105-28	TP53	chr17	7674208	7674208	A	G	exonic	.	nonsynonymous SNV	TP53:NM_001126115:exon3:c.T359C:p.L120P,TP53:NM_001126116:exon3:c.T359C:p.L120P,TP53:NM_001126117:exon3:c.T359C:p.L120P,TP53:NM_001276697:exon3:c.T278C:p.L93P,TP53:NM_001276698:exon3:c.T278C:p.L93P,TP53:NM_001276699:exon3:c.T278C:p.L93P,TP53:NM_001126118:exon6:c.T638C:p.L213P,TP53:NM_000546:exon7:c.T755C:p.L252P,TP53:NM_001126112:exon7:c.T755C:p.L252P,TP53:NM_001126113:exon7:c.T755C:p.L252P,TP53:…	ID=COSM44769;OCCURENCE=1(large_intestine),3(skin),1(breast),1(stomach),1(peritoneum),2(lung)	0.5	.	1632	chr17	7674208	.	A	G	.	PASS	AS_FilterStatus=SITE;AS_SB_TABLE=819,781|17,15;DP=1633;ECNT=2;GERMQ=93;MBQ=20,20;MFRL=198,205;MMQ=60,60;MPOS=54;POPAF=7.30;TLOD=40.22	GT:AD:AF:DP:F1R2:F2R1:SB	0/1	1600	32	0.021	1632	1589,32	0,0	NM_001126112	TP53:NM_001126112:exon7:c.T755C:p.L252P	L252P	TRUE	TRUE	FALSE	FALSE	FALSE	FALSE	0/1:1600,32:0.021:1632:1589,32:0,0:819,781,17,15	819	781	17	15	FALSE	1600,32	FALSE	0.021	FALSE
S105-33	DNMT3A	chr2	25235724	25235724	C	T	exonic	.	stopgain	DNMT3A:NM_001320893:exon17:c.G2124A:p.W708X,DNMT3A:NM_001375819:exon17:c.G1911A:p.W637X,DNMT3A:NM_153759:exon18:c.G2013A:p.W671X,DNMT3A:NM_022552:exon22:c.G2580A:p.W860X,DNMT3A:NM_175629:exon22:c.G2580A:p.W860X	.	0.5	.	252	chr2	25235724	.	C	T	.	clustered_events	AS_FilterStatus=SITE;AS_SB_TABLE=149,83|10,10;DP=252;ECNT=3;GERMQ=93;MBQ=20,20;MFRL=203,203;MMQ=60,60;MPOS=42;POPAF=7.30;TLOD=36.90	GT:AD:AF:DP:F1R2:F2R1:SB	0/1	232	20	0.067	252	230,18	0,0	NM_022552	DNMT3A:NM_022552:exon22:c.G2580A:p.W860X	W860X	TRUE	FALSE	TRUE	FALSE	FALSE	FALSE	0/1:232,20:0.067:252:230,18:0,0:149,83,10,10	149	83	10	10	FALSE	232,20	FALSE	0.067	FALSE
S105-33	TET2	chr4	105272735	105272735	C	T	exonic	.	stopgain	TET2:NM_001127208:exon10:c.C4354T:p.R1452X	ID=COSM41706;OCCURENCE=8(haematopoietic_and_lymphoid_tissue)	0.5	.	425	chr4	105272735	.	C	T	.	PASS	AS_FilterStatus=SITE;AS_SB_TABLE=254,142|15,14;DP=428;ECNT=2;GERMQ=93;MBQ=20,20;MFRL=231,231;MMQ=60,60;MPOS=23;POPAF=7.30;TLOD=42.78	GT:AD:AF:DP:F1R2:F2R1:SB	0/1	396	29	0.059	425	356,27	0,0	NM_001127208	TET2:NM_001127208:exon10:c.C4354T:p.R1452X	R1452X	TRUE	FALSE	TRUE	FALSE	FALSE	FALSE	0/1:396,29:0.059:425:356,27:0,0:254,142,15,14	254	142	15	14	FALSE	396,29	FALSE	0.059	FALSE
S105-33	TP53	chr17	7676059	7676059	G	A	exonic	.	stopgain	TP53:NM_001126118:exon3:c.C193T:p.Q65X,TP53:NM_000546:exon4:c.C310T:p.Q104X,TP53:NM_001126112:exon4:c.C310T:p.Q104X,TP53:NM_001126113:exon4:c.C310T:p.Q104X,TP53:NM_001126114:exon4:c.C310T:p.Q104X,TP53:NM_001276695:exon4:c.C193T:p.Q65X,TP53:NM_001276696:exon4:c.C193T:p.Q65X,TP53:NM_001276760:exon4:c.C193T:p.Q65X,TP53:NM_001276761:exon4:c.C193T:p.Q65X	ID=COSM308172,COSM3727867,COSM10886,COSM2745029,COSM308171;OCCURENCE=2(ovary),1(urinary_tract),1(biliary_tract),1(breast),1(skin),3(oesophagus),1(haematopoietic_and_lymphoid_tissue),4(lung)	0.5	.	438	chr17	7676059	.	G	A	.	clustered_events	AS_FilterStatus=SITE;AS_SB_TABLE=317,101|10,10;DP=438;ECNT=7;GERMQ=93;MBQ=20,20;MFRL=237,202;MMQ=60,60;MPOS=49;POPAF=7.30;TLOD=36.36	GT:AD:AF:DP:F1R2:F2R1:SB	0/1	418	20	0.034	438	410,20	0,0	NM_001126112	TP53:NM_001126112:exon4:c.C310T:p.Q104X	Q104X	TRUE	FALSE	TRUE	FALSE	FALSE	FALSE	0/1:418,20:0.034:438:410,20:0,0:317,101,10,10	317	101	10	10	FALSE	418,20	FALSE	0.034	FALSE
S105-38	DNMT3A	chr2	25243931	25243931	G	A	exonic	.	nonsynonymous SNV	DNMT3A:NM_001320893:exon11:c.C1447T:p.R483W,DNMT3A:NM_001375819:exon11:c.C1234T:p.R412W,DNMT3A:NM_153759:exon12:c.C1336T:p.R446W,DNMT3A:NM_022552:exon16:c.C1903T:p.R635W,DNMT3A:NM_175629:exon16:c.C1903T:p.R635W	ID=COSM1407108,COSM87012;OCCURENCE=1(large_intestine),8(haematopoietic_and_lymphoid_tissue)	0.5	.	1896	chr2	25243931	.	G	A	.	clustered_events	AS_FilterStatus=SITE;AS_SB_TABLE=818,797|141,140;DP=1899;ECNT=6;GERMQ=93;MBQ=20,20;MFRL=217,217;MMQ=60,60;MPOS=41;POPAF=7.30;TLOD=536.53	GT:AD:AF:DP:F1R2:F2R1:SB	0/1	1615	281	0.148	1896	1560274	0,0	NM_022552	DNMT3A:NM_022552:exon16:c.C1903T:p.R635W	R635W	TRUE	TRUE	FALSE	FALSE	FALSE	FALSE	0/1:1615,281:0.148:1896:1560,274:0,0:818,797,141,140	818	797	141	140	FALSE	1615281	FALSE	0.148	FALSE
S105-42	DNMT3A	chr2	25244654	25244654	T	A	splicing	NM_022552:exon14:c.1555-2A>T;NM_175629:exon14:c.1555-2A>T;NM_153759:exon10:c.988-2A>T;NM_001320893:exon9:c.1099-2A>T;NM_001375819:exon9:c.886-2A>T	.	.	.	0.5	.	550	chr2	25244654	.	T	A	.	PASS	AS_FilterStatus=SITE;AS_SB_TABLE=165,334|17,34;DP=554;ECNT=1;GERMQ=93;MBQ=20,20;MFRL=162,162;MMQ=60,60;MPOS=32;POPAF=7.30;TLOD=90.58	GT:AD:AF:DP:F1R2:F2R1:SB	0/1	499	51	0.096	550	492,51	0,0	NM_022552	NM_022552:exon14:c.1555-2A>T;NM_175629:exon14:c.1555-2A>T;NM_153759:exon10:c.988-2A>T;NM_001320893:exon9:c.1099-2A>T;NM_001375819:exon9:c.886-2A>T	nan	TRUE	FALSE	FALSE	TRUE	FALSE	FALSE	0/1:499,51:0.096:550:492,51:0,0:165,334,17,34	165	334	17	34	FALSE	499,51	FALSE	0.096	FALSE
S105-46	DNMT3A	chr2	25240300	25240300	A	G	splicing	NM_022552:exon19:c.2322+2T>C;NM_175629:exon19:c.2322+2T>C;NM_153759:exon15:c.1755+2T>C;NM_001320893:exon14:c.1866+2T>C;NM_001375819:exon14:c.1653+2T>C	.	.	.	0.5	.	471	chr2	25240300	.	A	G	.	PASS	AS_FilterStatus=SITE;AS_SB_TABLE=310,100|48,13;DP=471;ECNT=1;GERMQ=93;MBQ=25,30;MFRL=207,240;MMQ=60,60;MPOS=59;POPAF=7.30;TLOD=122.99	GT:AD:AF:DP:F1R2:F2R1:SB	0/1	410	61	0.136	471	409,61	0,0	NM_022552	NM_022552:exon19:c.2322+2T>C;NM_175629:exon19:c.2322+2T>C;NM_153759:exon15:c.1755+2T>C;NM_001320893:exon14:c.1866+2T>C;NM_001375819:exon14:c.1653+2T>C	nan	TRUE	FALSE	FALSE	TRUE	FALSE	FALSE	0/1:410,61:0.136:471:409,61:0,0:310,100,48,13	310	100	48	13	FALSE	410,61	FALSE	0.136	FALSE
S105-47	DNMT3A	chr2	25234374	25234374	G	A	exonic	.	nonsynonymous SNV	DNMT3A:NM_001320893:exon18:c.C2188T:p.R730C,DNMT3A:NM_001375819:exon18:c.C1975T:p.R659C,DNMT3A:NM_153759:exon19:c.C2077T:p.R693C,DNMT3A:NM_022552:exon23:c.C2644T:p.R882C,DNMT3A:NM_175629:exon23:c.C2644T:p.R882C	ID=COSM1166704,COSM53042;OCCURENCE=161(haematopoietic_and_lymphoid_tissue)	0.5	.	827	chr2	25234374	.	G	A	.	PASS	AS_FilterStatus=SITE;AS_SB_TABLE=288,484|27,28;DP=830;ECNT=1;GERMQ=93;MBQ=20,20;MFRL=220,220;MMQ=60,60;MPOS=61;POPAF=3.61;TLOD=86.29	GT:AD:AF:DP:F1R2:F2R1:SB	0/1	772	55	0.055	827	674,55	0,0	NM_022552	DNMT3A:NM_022552:exon23:c.C2644T:p.R882C	R882C	TRUE	TRUE	FALSE	FALSE	FALSE	FALSE	0/1:772,55:0.055:827:674,55:0,0:288,484,27,28	288	484	27	28	FALSE	772,55	FALSE	0.055	FALSE
S105-5	DNMT3A	chr2	25240371	25240371	G	C	exonic	.	nonsynonymous SNV	DNMT3A:NM_001320893:exon14:c.C1797G:p.F599L,DNMT3A:NM_001375819:exon14:c.C1584G:p.F528L,DNMT3A:NM_153759:exon15:c.C1686G:p.F562L,DNMT3A:NM_022552:exon19:c.C2253G:p.F751L,DNMT3A:NM_175629:exon19:c.C2253G:p.F751L	.	0.5	.	372	chr2	25240371	.	G	C	.	PASS	AS_FilterStatus=SITE;AS_SB_TABLE=171,164|20,17;DP=372;ECNT=1;GERMQ=93;MBQ=20,20;MFRL=186,186;MMQ=60,60;MPOS=39;POPAF=7.30;TLOD=70.54	GT:AD:AF:DP:F1R2:F2R1:SB	0/1	335	37	0.108	372	325,37	0,0	NM_022552	DNMT3A:NM_022552:exon19:c.C2253G:p.F751L	F751L	TRUE	TRUE	FALSE	FALSE	FALSE	FALSE	0/1:335,37:0.108:372:325,37:0,0:171,164,20,17	171	164	20	17	FALSE	335,37	FALSE	0.108	FALSE
S105-65	TET2	chr4	105259633	105259633	G	C	exonic	.	nonsynonymous SNV	TET2:NM_001127208:exon7:c.G3818C:p.C1273S	ID=COSM87135;OCCURENCE=2(haematopoietic_and_lymphoid_tissue)	0.5	.	5789	chr4	105259633	.	G	C	.	clustered_events	AS_FilterStatus=SITE;AS_SB_TABLE=3267,2251|137,134;DP=5792;ECNT=4;GERMQ=93;MBQ=20,20;MFRL=215,215;MMQ=60,60;MPOS=42;POPAF=7.30;TLOD=412.86	GT:AD:AF:DP:F1R2:F2R1:SB	0/1	5518	271	0.04	5789	5457268	0,0	NM_001127208	TET2:NM_001127208:exon7:c.G3818C:p.C1273S	C1273S	TRUE	TRUE	FALSE	FALSE	TRUE	FALSE	0/1:5518,271:0.040:5789:5457,268:0,0:3267,2251,137,134	3267	2251	137	134	FALSE	5518271	FALSE	0.04	FALSE
S105-69	TET2	chr4	105234273	105234273	A	T	exonic	.	stopgain	TET2:NM_001127208:exon3:c.A331T:p.K111X,TET2:NM_017628:exon3:c.A331T:p.K111X	.	0.5	.	542	chr4	105234273	.	A	T	.	PASS	AS_FilterStatus=SITE;AS_SB_TABLE=100,286|73,83;DP=543;ECNT=1;GERMQ=93;MBQ=20,20;MFRL=219,216;MMQ=60,60;MPOS=49;POPAF=7.30;TLOD=290.58	GT:AD:AF:DP:F1R2:F2R1:SB	0/1	386	156	0.232	542	385153	0,0	NM_001127208	TET2:NM_001127208:exon3:c.A331T:p.K111X	K111X	TRUE	FALSE	TRUE	FALSE	FALSE	FALSE	0/1:386,156:0.232:542:385,153:0,0:100,286,73,83	100	286	73	83	FALSE	386156	FALSE	0.232	FALSE
S105-74	DNMT3A	chr2	25244238	25244248	CCTTGTGCCCG	-	exonic	.	frameshift deletion	DNMT3A:NM_001320893:exon10:c.1302_1312del:p.C434Wfs*22,DNMT3A:NM_001375819:exon10:c.1089_1099del:p.C363Wfs*22,DNMT3A:NM_153759:exon11:c.1191_1201del:p.C397Wfs*22,DNMT3A:NM_022552:exon15:c.1758_1768del:p.C586Wfs*22,DNMT3A:NM_175629:exon15:c.1758_1768del:p.C586Wfs*22	.	0.5	.	14080	chr2	25244237	.	CCCTTGTGCCCG	C	.	PASS	AS_FilterStatus=SITE;AS_SB_TABLE=6044,7505|280,251;DP=14080;ECNT=2;GERMQ=93;MBQ=25,25;MFRL=221,221;MMQ=60,60;MPOS=39;POPAF=7.30;TLOD=1550.17	GT:AD:AF:DP:F1R2:F2R1:SB	0/1	13549	531	0.042	14080	13477528	0,0	NM_022552	DNMT3A:NM_022552:exon15:c.1758_1768del:p.C586Wfs*22	C586Wfs*22	TRUE	FALSE	TRUE	FALSE	FALSE	FALSE	0/1:13549,531:0.042:14080:13477,528:0,0:6044,7505,280,251	6044	7505	280	251	FALSE	13549531	FALSE	0.042	FALSE
S105-76	DNMT3A	chr2	25240315	25240315	G	A	exonic	.	nonsynonymous SNV	DNMT3A:NM_001320893:exon14:c.C1853T:p.S618L,DNMT3A:NM_001375819:exon14:c.C1640T:p.S547L,DNMT3A:NM_153759:exon15:c.C1742T:p.S581L,DNMT3A:NM_022552:exon19:c.C2309T:p.S770L,DNMT3A:NM_175629:exon19:c.C2309T:p.S770L	ID=COSM3719403,COSM231549;OCCURENCE=4(haematopoietic_and_lymphoid_tissue)	0.5	.	1112	chr2	25240315	.	G	A	.	PASS	AS_FilterStatus=SITE;AS_SB_TABLE=754,324|23,11;DP=1112;ECNT=1;GERMQ=93;MBQ=20,20;MFRL=184,184;MMQ=60,60;MPOS=65;POPAF=7.30;TLOD=53.86	GT:AD:AF:DP:F1R2:F2R1:SB	0/1	1078	34	0.031	1112	1051,34	0,0	NM_022552	DNMT3A:NM_022552:exon19:c.C2309T:p.S770L	S770L	TRUE	TRUE	FALSE	FALSE	FALSE	FALSE	0/1:1078,34:0.031:1112:1051,34:0,0:754,324,23,11	754	324	23	11	FALSE	1078,34	FALSE	0.031	FALSE
S105-8	DNMT3A	chr2	25241709	25241709	T	C	splicing	NM_022552:exon17:c.1937-2A>G;NM_175629:exon17:c.1937-2A>G;NM_153759:exon13:c.1370-2A>G;NM_001320893:exon12:c.1481-2A>G;NM_001375819:exon12:c.1268-2A>G	.	.	.	0.5	.	741	chr2	25241709	.	T	C	.	PASS	AS_FilterStatus=SITE;AS_SB_TABLE=130,573|9,29;DP=741;ECNT=1;GERMQ=93;MBQ=31,20;MFRL=237,237;MMQ=60,60;MPOS=41;POPAF=7.30;TLOD=40.18	GT:AD:AF:DP:F1R2:F2R1:SB	0/1	703	38	0.047	741	693,22	0,0	NM_022552	NM_022552:exon17:c.1937-2A>G;NM_175629:exon17:c.1937-2A>G;NM_153759:exon13:c.1370-2A>G;NM_001320893:exon12:c.1481-2A>G;NM_001375819:exon12:c.1268-2A>G	nan	TRUE	FALSE	FALSE	TRUE	FALSE	FALSE	0/1:703,38:0.047:741:693,22:0,0:130,573,9,29	130	573	9	29	FALSE	703,38	FALSE	0.047	FALSE
S106-26	TET2	chr4	105236868	105236868	C	T	exonic	.	stopgain	TET2:NM_001127208:exon3:c.C2926T:p.Q976X,TET2:NM_017628:exon3:c.C2926T:p.Q976X	.	0.5	.	259	chr4	105236868	.	C	T	.	PASS	AS_FilterStatus=SITE;AS_SB_TABLE=130,100|15,14;DP=259;ECNT=1;GERMQ=93;MBQ=26,20;MFRL=223,210;MMQ=60,60;MPOS=45;POPAF=7.30;TLOD=46.75	GT:AD:AF:DP:F1R2:F2R1:SB	0/1	230	29	0.077	259	230,29	0,0	NM_001127208	TET2:NM_001127208:exon3:c.C2926T:p.Q976X	Q976X	TRUE	FALSE	TRUE	FALSE	FALSE	FALSE	0/1:230,29:0.077:259:230,29:0,0:130,100,15,14	130	100	15	14	FALSE	230,29	FALSE	0.077	FALSE
S106-26	TP53	chr17	7670626	7670626	C	-	exonic	.	frameshift deletion	TP53:NM_001126115:exon6:c.687delG:p.S230Afs*8,TP53:NM_001276697:exon6:c.606delG:p.S203Afs*8,TP53:NM_001126118:exon9:c.966delG:p.S323Afs*8,TP53:NM_000546:exon10:c.1083delG:p.S362Afs*8,TP53:NM_001126112:exon10:c.1083delG:p.S362Afs*8,TP53:NM_001276760:exon10:c.966delG:p.S323Afs*8,TP53:NM_001276761:exon10:c.966delG:p.S323Afs*8	.	0.5	.	300	chr17	7670625	.	TC	T	.	clustered_events	AS_FilterStatus=SITE;AS_SB_TABLE=191,89|10,10;DP=300;ECNT=4;GERMQ=93;MBQ=20,20;MFRL=220,220;MMQ=60,60;MPOS=40;POPAF=7.30;RPA=6,5;RU=C;STR;STRQ=93;TLOD=11.60	GT:AD:AF:DP:F1R2:F2R1:SB	0/1	280	20	0.052	300	278,20	0,0	NM_001126112	TP53:NM_001126112:exon10:c.1083delG:p.S362Afs*8	S362Afs*8	TRUE	FALSE	TRUE	FALSE	FALSE	FALSE	0/1:280,20:0.052:300:278,20:0,0:191,89,10,10	191	89	10	10	FALSE	280,20	FALSE	0.052	FALSE
S106-28	DNMT3A	chr2	25240378	25240378	C	T	exonic	.	nonsynonymous SNV	DNMT3A:NM_001320893:exon14:c.G1790A:p.R597H,DNMT3A:NM_001375819:exon14:c.G1577A:p.R526H,DNMT3A:NM_153759:exon15:c.G1679A:p.R560H,DNMT3A:NM_022552:exon19:c.G2246A:p.R749H,DNMT3A:NM_175629:exon19:c.G2246A:p.R749H	.	0.5	.	846	chr2	25240378	.	C	T	.	PASS	AS_FilterStatus=SITE;AS_SB_TABLE=416,400|15,15;DP=846;ECNT=1;GERMQ=93;MBQ=20,20;MFRL=186,240;MMQ=60,60;MPOS=29;POPAF=7.30;TLOD=53.78	GT:AD:AF:DP:F1R2:F2R1:SB	0/1	816	30	0.037	846	621,29	0,0	NM_022552	DNMT3A:NM_022552:exon19:c.G2246A:p.R749H	R749H	TRUE	TRUE	FALSE	FALSE	FALSE	FALSE	0/1:816,30:0.037:846:621,29:0,0:416,400,15,15	416	400	15	15	FALSE	816,30	FALSE	0.037	FALSE
S106-28	DNMT3A	chr2	25247647	25247647	G	A	exonic	.	stopgain	DNMT3A:NM_001320893:exon3:c.C502T:p.R168X,DNMT3A:NM_001375819:exon3:c.C289T:p.R97X,DNMT3A:NM_153759:exon4:c.C391T:p.R131X,DNMT3A:NM_022552:exon8:c.C958T:p.R320X,DNMT3A:NM_175629:exon8:c.C958T:p.R320X	ID=COSM133724,COSM1318922,COSM133721;OCCURENCE=3(haematopoietic_and_lymphoid_tissue)	0.5	.	1111	chr2	25247647	.	G	A	.	PASS	AS_FilterStatus=SITE;AS_SB_TABLE=423,363|179,146;DP=1111;ECNT=2;GERMQ=93;MBQ=19,20;MFRL=240,240;MMQ=60,60;MPOS=33;POPAF=4.31;TLOD=693.64	GT:AD:AF:DP:F1R2:F2R1:SB	0/1	786	325	0.3	1111	366324	0,0	NM_022552	DNMT3A:NM_022552:exon8:c.C958T:p.R320X	R320X	TRUE	FALSE	TRUE	FALSE	FALSE	FALSE	0/1:786,325:0.300:1111:366,324:0,0:423,363,179,146	423	363	179	146	FALSE	786325	FALSE	0.3	FALSE
S106-28	RAD21	chr8	116852564	116852564	G	A	exonic	.	stopgain	RAD21:NM_006265:exon10:c.C1306T:p.Q436X	.	0.5	.	884	chr8	116852564	.	G	A	.	PASS	AS_FilterStatus=SITE;AS_SB_TABLE=438,422|13,11;DP=885;ECNT=1;GERMQ=93;MBQ=20,20;MFRL=239,239;MMQ=60,60;MPOS=3;POPAF=7.30;TLOD=30.76	GT:AD:AF:DP:F1R2:F2R1:SB	0/1	860	24	0.029	884	850,23	0,0	NM_006265	RAD21:NM_006265:exon10:c.C1306T:p.Q436X	Q436X	TRUE	FALSE	TRUE	FALSE	FALSE	FALSE	0/1:860,24:0.029:884:850,23:0,0:438,422,13,11	438	422	13	11	FALSE	860,24	FALSE	0.029	FALSE
S106-3	TET2	chr4	105236459	105236459	C	-	exonic	.	stopgain	TET2:NM_001127208:exon3:c.2517delC:p.L840*,TET2:NM_017628:exon3:c.2517delC:p.L840*	.	0.5	.	2469	chr4	105236458	.	AC	A	.	PASS	AS_FilterStatus=SITE;AS_SB_TABLE=953,841|389,286;DP=2469;ECNT=1;GERMQ=93;MBQ=20,28;MFRL=211,226;MMQ=60,60;MPOS=58;POPAF=7.30;RPA=2,1;RU=C;STR;STRQ=93;TLOD=1400.95	GT:AD:AF:DP:F1R2:F2R1:SB	0/1	1794	675	0.279	2469	1726665	0,0	NM_001127208	TET2:NM_001127208:exon3:c.2517delC:p.L840*	L840*	FALSE	FALSE	FALSE	FALSE	FALSE	FALSE	0/1:1794,675:0.279:2469:1726,665:0,0:953,841,389,286	953	841	389	286	FALSE	1794675	FALSE	0.279	FALSE
S106-32	CBL	chr11	119278519	119278519	G	A	exonic	.	nonsynonymous SNV	CBL:NM_005188:exon9:c.G1237A:p.G413S	.	0.5	.	958	chr11	119278519	.	G	A	.	PASS	AS_FilterStatus=SITE;AS_SB_TABLE=473,464|11,10;DP=1335;ECNT=2;GERMQ=93;MBQ=20,20;MFRL=240,179;MMQ=60,60;MPOS=42;POPAF=7.30;TLOD=38.99	GT:AD:AF:DP:F1R2:F2R1:SB	0/1	937	21	0.024	958	827,21	0,0	NM_005188	CBL:NM_005188:exon9:c.G1237A:p.G413S	G413S	TRUE	TRUE	FALSE	FALSE	TRUE	FALSE	0/1:937,21:0.024:958:827,21:0,0:473,464,11,10	473	464	11	10	FALSE	937,21	FALSE	0.024	FALSE
S106-32	DNMT3A	chr2	25240693	25240693	C	-	exonic	.	frameshift deletion	DNMT3A:NM_001320893:exon13:c.1664delG:p.G555Afs*72,DNMT3A:NM_001375819:exon13:c.1451delG:p.G484Afs*72,DNMT3A:NM_153759:exon14:c.1553delG:p.G518Afs*72,DNMT3A:NM_022552:exon18:c.2120delG:p.G707Afs*72,DNMT3A:NM_175629:exon18:c.2120delG:p.G707Afs*72	ID=COSM133715;OCCURENCE=1(haematopoietic_and_lymphoid_tissue)	0.5	.	802	chr2	25240692	.	GC	G	.	clustered_events	AS_FilterStatus=SITE;AS_SB_TABLE=396,385|11,10;DP=802;ECNT=3;GERMQ=93;MBQ=20,20;MFRL=177,224;MMQ=60,60;MPOS=38;POPAF=7.30;RPA=5,4;RU=C;STR;STRQ=93;TLOD=5.21	GT:AD:AF:DP:F1R2:F2R1:SB	0/1	781	21	0.026	802	773,21	0,0	NM_022552	DNMT3A:NM_022552:exon18:c.2120delG:p.G707Afs*72	G707Afs*72	TRUE	FALSE	TRUE	FALSE	FALSE	FALSE	0/1:781,21:0.026:802:773,21:0,0:396,385,11,10	396	385	11	10	FALSE	781,21	FALSE	0.026	FALSE
S106-36	JAK2	chr9	5073770	5073770	G	T	exonic	.	nonsynonymous SNV	JAK2:NM_001322204:exon11:c.G1402T:p.V468F,JAK2:NM_001322195:exon13:c.G1849T:p.V617F,JAK2:NM_001322196:exon13:c.G1849T:p.V617F,JAK2:NM_001322194:exon14:c.G1849T:p.V617F,JAK2:NM_001322198:exon14:c.G634T:p.V212F,JAK2:NM_001322199:exon14:c.G634T:p.V212F,JAK2:NM_004972:exon14:c.G1849T:p.V617F	ID=COSM12600;OCCURENCE=1(central_nervous_system),3(lung),33324(haematopoietic_and_lymphoid_tissue)	0.5	.	3554	chr9	5073770	.	G	T	.	clustered_events	AS_FilterStatus=SITE;AS_SB_TABLE=1102,1680|297,475;DP=3559;ECNT=7;GERMQ=93;MBQ=26,31;MFRL=234,234;MMQ=60,60;MPOS=45;POPAF=3.40;TLOD=1711.09	GT:AD:AF:DP:F1R2:F2R1:SB	0/1	2782	772	0.213	3554	2760755	0,0	NM_004972	JAK2:NM_004972:exon14:c.G1849T:p.V617F	V617F	TRUE	TRUE	FALSE	FALSE	FALSE	FALSE	0/1:2782,772:0.213:3554:2760,755:0,0:1102,1680,297,475	1102	1680	297	475	FALSE	2782772	FALSE	0.213	FALSE
S106-36	TET2	chr4	105235060	105235060	A	-	exonic	.	frameshift deletion	TET2:NM_001127208:exon3:c.1118delA:p.N374Mfs*3,TET2:NM_017628:exon3:c.1118delA:p.N374Mfs*3	.	0.5	.	2558	chr4	105235059	.	CA	C	.	clustered_events	AS_FilterStatus=SITE;AS_SB_TABLE=863,1523|70,102;DP=2558;ECNT=4;GERMQ=93;MBQ=20,20;MFRL=191,191;MMQ=60,60;MPOS=34;POPAF=7.30;RPA=4,3;RU=A;STR;STRQ=93;TLOD=144.51	GT:AD:AF:DP:F1R2:F2R1:SB	0/1	2386	172	0.061	2558	2357170	0,0	NM_001127208	TET2:NM_001127208:exon3:c.1118delA:p.N374Mfs*3	N374Mfs*3	TRUE	FALSE	TRUE	FALSE	FALSE	FALSE	0/1:2386,172:0.061:2558:2357,170:0,0:863,1523,70,102	863	1523	70	102	FALSE	2386172	FALSE	0.061	FALSE
S106-42	DNMT3A	chr2	25243930	25243930	C	T	exonic	.	nonsynonymous SNV	DNMT3A:NM_001320893:exon11:c.G1448A:p.R483Q,DNMT3A:NM_001375819:exon11:c.G1235A:p.R412Q,DNMT3A:NM_153759:exon12:c.G1337A:p.R446Q,DNMT3A:NM_022552:exon16:c.G1904A:p.R635Q,DNMT3A:NM_175629:exon16:c.G1904A:p.R635Q	ID=COSM1583088;OCCURENCE=1(haematopoietic_and_lymphoid_tissue)	0.5	.	873	chr2	25243930	.	C	T	.	clustered_events	AS_FilterStatus=SITE;AS_SB_TABLE=325,342|101,105;DP=873;ECNT=3;GERMQ=93;MBQ=19,20;MFRL=217,217;MMQ=60,60;MPOS=68;POPAF=4.61;TLOD=404.00	GT:AD:AF:DP:F1R2:F2R1:SB	0/1	667	206	0.23	873	321203	0,0	NM_022552	DNMT3A:NM_022552:exon16:c.G1904A:p.R635Q	R635Q	TRUE	TRUE	FALSE	FALSE	FALSE	FALSE	0/1:667,206:0.230:873:321,203:0,0:325,342,101,105	325	342	101	105	FALSE	667206	FALSE	0.23	FALSE
S106-60	TET2	chr4	105275697	105275697	G	-	exonic	.	frameshift deletion	TET2:NM_001127208:exon11:c.5187delG:p.D1730Mfs*15	.	0.5	.	13293	chr4	105275696	.	TG	T	.	PASS	AS_FilterStatus=SITE;AS_SB_TABLE=6778,6211|109,195;DP=13293;ECNT=2;GERMQ=93;MBQ=33,31;MFRL=220,222;MMQ=60,60;MPOS=58;POPAF=7.30;RPA=2,1;RU=G;STR;STRQ=93;TLOD=358.55	GT:AD:AF:DP:F1R2:F2R1:SB	0/1	12989	304	0.021	13293	12767297	0,0	NM_001127208	TET2:NM_001127208:exon11:c.5187delG:p.D1730Mfs*15	D1730Mfs*15	TRUE	FALSE	TRUE	FALSE	FALSE	FALSE	0/1:12989,304:0.021:13293:12767,297:0,0:6778,6211,109,195	6778	6211	109	195	FALSE	12989304	FALSE	0.021	FALSE
S106-62	DNMT3A	chr2	25243930	25243930	C	T	exonic	.	nonsynonymous SNV	DNMT3A:NM_001320893:exon11:c.G1448A:p.R483Q,DNMT3A:NM_001375819:exon11:c.G1235A:p.R412Q,DNMT3A:NM_153759:exon12:c.G1337A:p.R446Q,DNMT3A:NM_022552:exon16:c.G1904A:p.R635Q,DNMT3A:NM_175629:exon16:c.G1904A:p.R635Q	ID=COSM1583088;OCCURENCE=1(haematopoietic_and_lymphoid_tissue)	0.5	.	869	chr2	25243930	.	C	T	.	PASS	AS_FilterStatus=SITE;AS_SB_TABLE=422,408|20,19;DP=869;ECNT=1;GERMQ=93;MBQ=20,20;MFRL=217,217;MMQ=60,60;MPOS=39;POPAF=4.61;TLOD=58.43	GT:AD:AF:DP:F1R2:F2R1:SB	0/1	830	39	0.046	869	803,39	0,0	NM_022552	DNMT3A:NM_022552:exon16:c.G1904A:p.R635Q	R635Q	TRUE	TRUE	FALSE	FALSE	FALSE	FALSE	0/1:830,39:0.046:869:803,39:0,0:422,408,20,19	422	408	20	19	FALSE	830,39	FALSE	0.046	FALSE
S106-70	DNMT3A	chr2	25234362	25234362	G	A	exonic	.	stopgain	DNMT3A:NM_001320893:exon18:c.C2200T:p.Q734X,DNMT3A:NM_001375819:exon18:c.C1987T:p.Q663X,DNMT3A:NM_153759:exon19:c.C2089T:p.Q697X,DNMT3A:NM_022552:exon23:c.C2656T:p.Q886X,DNMT3A:NM_175629:exon23:c.C2656T:p.Q886X	.	0.5	.	2103	chr2	25234362	.	G	A	.	PASS	AS_FilterStatus=SITE;AS_SB_TABLE=748,1320|6,29;DP=2103;ECNT=1;GERMQ=93;MBQ=20,28;MFRL=220,220;MMQ=60,60;MPOS=25;POPAF=7.30;TLOD=38.80	GT:AD:AF:DP:F1R2:F2R1:SB	0/1	2068	35	0.021	2103	2011,34	0,0	NM_022552	DNMT3A:NM_022552:exon23:c.C2656T:p.Q886X	Q886X	TRUE	FALSE	TRUE	FALSE	FALSE	FALSE	0/1:2068,35:0.021:2103:2011,34:0,0:748,1320,6,29	748	1320	6	29	FALSE	2068,35	FALSE	0.021	FALSE
S106-76	DNMT3A	chr2	25240417	25240417	C	T	exonic	.	nonsynonymous SNV	DNMT3A:NM_001320893:exon14:c.G1751A:p.R584H,DNMT3A:NM_001375819:exon14:c.G1538A:p.R513H,DNMT3A:NM_153759:exon15:c.G1640A:p.R547H,DNMT3A:NM_022552:exon19:c.G2207A:p.R736H,DNMT3A:NM_175629:exon19:c.G2207A:p.R736H	ID=COSM1318940,COSM133737;OCCURENCE=5(haematopoietic_and_lymphoid_tissue)	0.5	.	504	chr2	25240417	.	C	T	.	PASS	AS_FilterStatus=SITE;AS_SB_TABLE=107,365|6,26;DP=504;ECNT=2;GERMQ=93;MBQ=20,33;MFRL=186,240;MMQ=60,60;MPOS=63;POPAF=7.30;TLOD=56.13	GT:AD:AF:DP:F1R2:F2R1:SB	0/1	472	32	0.067	504	318,30	0,0	NM_022552	DNMT3A:NM_022552:exon19:c.G2207A:p.R736H	R736H	TRUE	TRUE	FALSE	FALSE	FALSE	FALSE	0/1:472,32:0.067:504:318,30:0,0:107,365,6,26	107	365	6	26	FALSE	472,32	FALSE	0.067	FALSE
S106-76	DNMT3A	chr2	25241570	25241570	G	A	exonic	.	stopgain	DNMT3A:NM_001320893:exon12:c.C1618T:p.Q540X,DNMT3A:NM_001375819:exon12:c.C1405T:p.Q469X,DNMT3A:NM_153759:exon13:c.C1507T:p.Q503X,DNMT3A:NM_022552:exon17:c.C2074T:p.Q692X,DNMT3A:NM_175629:exon17:c.C2074T:p.Q692X	.	0.5	.	560	chr2	25241570	.	G	A	.	PASS	AS_FilterStatus=SITE;AS_SB_TABLE=430,97|26,7;DP=560;ECNT=2;GERMQ=93;MBQ=31,28;MFRL=237,237;MMQ=60,60;MPOS=56;POPAF=7.30;TLOD=52.06	GT:AD:AF:DP:F1R2:F2R1:PGT:PID:PS:SB	1|0	527	33	0.059	560	524,33	0,0	NM_022552	DNMT3A:NM_022552:exon17:c.C2074T:p.Q692X	Q692X	TRUE	FALSE	TRUE	FALSE	FALSE	FALSE	1|0:527,33:0.059:560:524,33:0,0:1|0:25241552_A_G:25241552:430,97,26,7	430	97	26	7	FALSE	527,33	FALSE	0.059	FALSE
S107-10	DNMT3A	chr2	25247153	25247153	A	T	exonic	.	stopgain	DNMT3A:NM_001320893:exon4:c.T564A:p.C188X,DNMT3A:NM_001375819:exon4:c.T351A:p.C117X,DNMT3A:NM_153759:exon5:c.T453A:p.C151X,DNMT3A:NM_022552:exon9:c.T1020A:p.C340X,DNMT3A:NM_175629:exon9:c.T1020A:p.C340X	.	0.5	.	1231	chr2	25247153	.	A	T	.	PASS	AS_FilterStatus=SITE;AS_SB_TABLE=359,738|41,93;DP=1237;ECNT=2;GERMQ=93;MBQ=20,20;MFRL=199,199;MMQ=60,60;MPOS=51;POPAF=7.30;TLOD=240.99	GT:AD:AF:DP:F1R2:F2R1:SB	0/1	1097	134	0.111	1231	1090132	0,0	NM_022552	DNMT3A:NM_022552:exon9:c.T1020A:p.C340X	C340X	TRUE	FALSE	TRUE	FALSE	FALSE	FALSE	0/1:1097,134:0.111:1231:1090,132:0,0:359,738,41,93	359	738	41	93	FALSE	1097134	FALSE	0.111	FALSE
S107-18	DNMT3A	chr2	25234374	25234374	G	A	exonic	.	nonsynonymous SNV	DNMT3A:NM_001320893:exon18:c.C2188T:p.R730C,DNMT3A:NM_001375819:exon18:c.C1975T:p.R659C,DNMT3A:NM_153759:exon19:c.C2077T:p.R693C,DNMT3A:NM_022552:exon23:c.C2644T:p.R882C,DNMT3A:NM_175629:exon23:c.C2644T:p.R882C	ID=COSM1166704,COSM53042;OCCURENCE=161(haematopoietic_and_lymphoid_tissue)	0.5	.	2342	chr2	25234374	.	G	A	.	PASS	AS_FilterStatus=SITE;AS_SB_TABLE=792,1252|149,149;DP=2342;ECNT=1;GERMQ=93;MBQ=20,20;MFRL=220,220;MMQ=60,60;MPOS=53;POPAF=3.61;TLOD=503.69	GT:AD:AF:DP:F1R2:F2R1:SB	0/1	2044	298	0.108	2342	1250288	0,0	NM_022552	DNMT3A:NM_022552:exon23:c.C2644T:p.R882C	R882C	TRUE	TRUE	FALSE	FALSE	FALSE	FALSE	0/1:2044,298:0.108:2342:1250,288:0,0:792,1252,149,149	792	1252	149	149	FALSE	2044298	FALSE	0.108	FALSE
S107-18	PPM1D	chr17	60663388	60663388	C	T	exonic	.	stopgain	PPM1D:NM_003620:exon6:c.C1654T:p.R552X	ID=COSM982226;OCCURENCE=1(endometrium),1(haematopoietic_and_lymphoid_tissue)	0.5	.	1371	chr17	60663388	.	C	T	.	strand_bias	AS_FilterStatus=strand_bias;AS_SB_TABLE=806,525|10,30;DP=1371;ECNT=1;GERMQ=93;MBQ=20,25;MFRL=218,214;MMQ=60,60;MPOS=66;POPAF=4.31;TLOD=56.89	GT:AD:AF:DP:F1R2:F2R1:SB	0/1	1331	40	0.027	1371	803,40	0,0	NM_003620	PPM1D:NM_003620:exon6:c.C1654T:p.R552X	R552X	TRUE	FALSE	TRUE	FALSE	TRUE	FALSE	0/1:1331,40:0.027:1371:803,40:0,0:806,525,10,30	806	525	10	30	FALSE	1331,40	FALSE	0.027	FALSE
S107-20	DNMT3A	chr2	25240370	25240370	A	C	exonic	.	nonsynonymous SNV	DNMT3A:NM_001320893:exon14:c.T1798G:p.F600V,DNMT3A:NM_001375819:exon14:c.T1585G:p.F529V,DNMT3A:NM_153759:exon15:c.T1687G:p.F563V,DNMT3A:NM_022552:exon19:c.T2254G:p.F752V,DNMT3A:NM_175629:exon19:c.T2254G:p.F752V	ID=COSM1731192,COSM1731191;OCCURENCE=1(liver)	0.5	.	1385	chr2	25240370	.	A	C	.	clustered_events	AS_FilterStatus=SITE;AS_SB_TABLE=679,669|20,17;DP=1388;ECNT=5;GERMQ=93;MBQ=20,20;MFRL=240,186;MMQ=60,60;MPOS=29;POPAF=7.30;TLOD=45.59	GT:AD:AF:DP:F1R2:F2R1:SB	0/1	1348	37	0.026	1385	1285,33	0,0	NM_022552	DNMT3A:NM_022552:exon19:c.T2254G:p.F752V	F752V	TRUE	TRUE	FALSE	FALSE	FALSE	FALSE	0/1:1348,37:0.026:1385:1285,33:0,0:679,669,20,17	679	669	20	17	FALSE	1348,37	FALSE	0.026	FALSE
S107-20	RAD21	chr8	116852579	116852579	G	A	exonic	.	stopgain	RAD21:NM_006265:exon10:c.C1291T:p.Q431X	.	0.5	.	1204	chr8	116852579	.	G	A	.	PASS	AS_FilterStatus=SITE;AS_SB_TABLE=364,638|37,165;DP=1205;ECNT=1;GERMQ=93;MBQ=25,27;MFRL=219,239;MMQ=60,60;MPOS=70;POPAF=7.30;TLOD=383.12	GT:AD:AF:DP:F1R2:F2R1:SB	0/1	1002	202	0.163	1204	990199	0,0	NM_006265	RAD21:NM_006265:exon10:c.C1291T:p.Q431X	Q431X	TRUE	FALSE	TRUE	FALSE	FALSE	FALSE	0/1:1002,202:0.163:1204:990,199:0,0:364,638,37,165	364	638	37	165	FALSE	1002202	FALSE	0.163	FALSE
S107-26	BCOR	chrX	40072807	40072807	G	A	exonic	.	stopgain	BCOR:NM_001123383:exon4:c.C2539T:p.Q847X,BCOR:NM_001123384:exon4:c.C2539T:p.Q847X,BCOR:NM_001123385:exon4:c.C2539T:p.Q847X,BCOR:NM_017745:exon4:c.C2539T:p.Q847X	.	0.5	.	684	chrX	40072807	.	G	A	.	clustered_events	AS_FilterStatus=SITE;AS_SB_TABLE=398,250|18,18;DP=684;ECNT=8;GERMQ=93;MBQ=20,20;MFRL=229,229;MMQ=60,60;MPOS=35;POPAF=7.30;TLOD=56.16	GT:AD:AF:DP:F1R2:F2R1:SB	0/1	648	36	0.045	684	638,34	0,0	NM_001123385	BCOR:NM_001123385:exon4:c.C2539T:p.Q847X	Q847X	TRUE	FALSE	TRUE	FALSE	FALSE	FALSE	0/1:648,36:0.045:684:638,34:0,0:398,250,18,18	398	250	18	18	FALSE	648,36	FALSE	0.045	FALSE
S107-26	DNMT3A	chr2	25240333	25240333	-	T	exonic	.	frameshift insertion	DNMT3A:NM_001320893:exon14:c.1834dupA:p.S612Kfs*2,DNMT3A:NM_001375819:exon14:c.1621dupA:p.S541Kfs*2,DNMT3A:NM_153759:exon15:c.1723dupA:p.S575Kfs*2,DNMT3A:NM_022552:exon19:c.2290dupA:p.S764Kfs*2,DNMT3A:NM_175629:exon19:c.2290dupA:p.S764Kfs*2	.	0.5	.	999	chr2	25240333	.	C	CT	.	clustered_events	AS_FilterStatus=SITE;AS_SB_TABLE=599,355|23,22;DP=999;ECNT=6;GERMQ=93;MBQ=20,26;MFRL=186,240;MMQ=60,60;MPOS=57;POPAF=7.30;RPA=1,2;RU=T;STR;STRQ=93;TLOD=69.52	GT:AD:AF:DP:F1R2:F2R1:SB	0/1	954	45	0.037	999	948,43	0,0	NM_022552	DNMT3A:NM_022552:exon19:c.2290dupA:p.S764Kfs*2	S764Kfs*2	TRUE	FALSE	TRUE	FALSE	FALSE	FALSE	0/1:954,45:0.037:999:948,43:0,0:599,355,23,22	599	355	23	22	FALSE	954,45	FALSE	0.037	FALSE
S107-26	EZH2	chr7	148816684	148816684	C	T	exonic	.	nonsynonymous SNV	EZH2:NM_152998:exon11:c.G1373A:p.R458Q,EZH2:NM_001203247:exon12:c.G1490A:p.R497Q,EZH2:NM_001203248:exon12:c.G1463A:p.R488Q,EZH2:NM_001203249:exon12:c.G1463A:p.R488Q,EZH2:NM_004456:exon12:c.G1505A:p.R502Q	ID=COSM87274,COSM600054;OCCURENCE=1(endometrium),1(haematopoietic_and_lymphoid_tissue),1(lung)	0.5	.	1037	chr7	148816684	.	C	T	.	clustered_events	AS_FilterStatus=SITE;AS_SB_TABLE=606,389|21,21;DP=1037;ECNT=5;GERMQ=93;MBQ=20,20;MFRL=220,220;MMQ=60,60;MPOS=41;POPAF=7.30;TLOD=60.03	GT:AD:AF:DP:F1R2:F2R1:SB	0/1	995	42	0.034	1037	600,41	0,0	NM_001203247	EZH2:NM_001203247:exon12:c.G1490A:p.R497Q	R497Q	TRUE	TRUE	FALSE	FALSE	FALSE	FALSE	0/1:995,42:0.034:1037:600,41:0,0:606,389,21,21	606	389	21	21	FALSE	995,42	FALSE	0.034	FALSE
S107-26	TET2	chr4	105243694	105243694	T	C	exonic	.	nonsynonymous SNV	TET2:NM_001127208:exon6:c.T3719C:p.L1240P	.	0.5	.	1508	chr4	105243694	.	T	C	.	strand_bias	AS_FilterStatus=strand_bias;AS_SB_TABLE=637,845|25,1;DP=1680;ECNT=2;GERMQ=93;MBQ=25,25;MFRL=223,219;MMQ=60,60;MPOS=53;POPAF=7.30;TLOD=22.30	GT:AD:AF:DP:F1R2:F2R1:SB	0/1	1482	26	0.021	1508	1466,25	2,0	NM_001127208	TET2:NM_001127208:exon6:c.T3719C:p.L1240P	L1240P	TRUE	TRUE	FALSE	FALSE	TRUE	FALSE	0/1:1482,26:0.021:1508:1466,25:2,0:637,845,25,1	637	845	25	1	FALSE	1482,26	FALSE	0.021	FALSE
S107-26	TET2	chr4	105272573	105272573	C	T	exonic	.	nonsynonymous SNV	TET2:NM_001127208:exon10:c.C4192T:p.L1398F	.	0.5	.	1029	chr4	105272573	.	C	T	.	clustered_events	AS_FilterStatus=SITE;AS_SB_TABLE=512,493|12,12;DP=1029;ECNT=4;GERMQ=93;MBQ=20,20;MFRL=217,217;MMQ=60,60;MPOS=40;POPAF=7.30;TLOD=33.87	GT:AD:AF:DP:F1R2:F2R1:SB	0/1	1005	24	0.024	1029	991,23	0,0	NM_001127208	TET2:NM_001127208:exon10:c.C4192T:p.L1398F	L1398F	TRUE	TRUE	FALSE	FALSE	TRUE	FALSE	0/1:1005,24:0.024:1029:991,23:0,0:512,493,12,12	512	493	12	12	FALSE	1005,24	FALSE	0.024	FALSE
S107-26	TET2	chr4	105276217	105276217	C	T	exonic	.	stopgain	TET2:NM_001127208:exon11:c.C5707T:p.Q1903X	.	0.5	.	1763	chr4	105276217	.	C	T	.	strand_bias	AS_FilterStatus=strand_bias;AS_SB_TABLE=986,743|3,31;DP=1763;ECNT=1;GERMQ=93;MBQ=24,27;MFRL=230,220;MMQ=60,60;MPOS=35;POPAF=7.30;TLOD=39.65	GT:AD:AF:DP:F1R2:F2R1:SB	0/1	1729	34	0.023	1763	1699,34	0,0	NM_001127208	TET2:NM_001127208:exon11:c.C5707T:p.Q1903X	Q1903X	TRUE	FALSE	TRUE	FALSE	FALSE	FALSE	0/1:1729,34:0.023:1763:1699,34:0,0:986,743,3,31	986	743	3	31	FALSE	1729,34	FALSE	0.023	FALSE
S107-26	EZH2	chr7	148810358	148810358	G	T	exonic	.	stopgain	EZH2:NM_001203249:exon16:c.C1836A:p.C612X,EZH2:NM_152998:exon16:c.C1872A:p.C624X,EZH2:NM_001203247:exon17:c.C1989A:p.C663X,EZH2:NM_001203248:exon17:c.C1962A:p.C654X,EZH2:NM_004456:exon17:c.C2004A:p.C668X	.	0.5	.	634	chr7	148810358	.	G	T	.	PASS	AS_FilterStatus=SITE;AS_SB_TABLE=306,302|13,13;DP=634;ECNT=2;GERMQ=93;MBQ=20,20;MFRL=234,234;MMQ=60,60;MPOS=33;POPAF=7.30;TLOD=36.39	GT:AD:AF:DP:F1R2:F2R1:PGT:PID:PS:SB	1|0	608	26	0.043	634	593,25	0,0	NM_001203247	EZH2:NM_001203247:exon17:c.C1989A:p.C663X	C663X	TRUE	FALSE	TRUE	FALSE	FALSE	FALSE	1|0:608,26:0.043:634:593,25:0,0:1|0:148810341_A_G:148810341:306,302,13,13	306	302	13	13	FALSE	608,26	FALSE	0.043	FALSE
S107-27	TET2	chr4	105236370	105236370	C	T	exonic	.	stopgain	TET2:NM_001127208:exon3:c.C2428T:p.Q810X,TET2:NM_017628:exon3:c.C2428T:p.Q810X	ID=COSM43446;OCCURENCE=3(haematopoietic_and_lymphoid_tissue)	0.5	.	353	chr4	105236370	.	C	T	.	clustered_events	AS_FilterStatus=SITE;AS_SB_TABLE=166,165|11,11;DP=353;ECNT=3;GERMQ=93;MBQ=20,20;MFRL=236,236;MMQ=60,60;MPOS=54;POPAF=4.31;TLOD=33.95	GT:AD:AF:DP:F1R2:F2R1:SB	0/1	331	22	0.067	353	325,22	0,0	NM_001127208	TET2:NM_001127208:exon3:c.C2428T:p.Q810X	Q810X	TRUE	FALSE	TRUE	FALSE	FALSE	FALSE	0/1:331,22:0.067:353:325,22:0,0:166,165,11,11	166	165	11	11	FALSE	331,22	FALSE	0.067	FALSE
S107-27	TET2	chr4	105272775	105272775	G	A	exonic	.	nonsynonymous SNV	TET2:NM_001127208:exon10:c.G4394A:p.R1465Q	.	0.5	.	857	chr4	105272775	.	G	A	.	PASS	AS_FilterStatus=SITE;AS_SB_TABLE=419,415|12,11;DP=857;ECNT=2;GERMQ=93;MBQ=20,20;MFRL=231,231;MMQ=60,60;MPOS=15;POPAF=7.30;TLOD=30.29	GT:AD:AF:DP:F1R2:F2R1:SB	0/1	834	23	0.026	857	799,23	0,0	NM_001127208	TET2:NM_001127208:exon10:c.G4394A:p.R1465Q	R1465Q	TRUE	TRUE	FALSE	FALSE	TRUE	FALSE	0/1:834,23:0.026:857:799,23:0,0:419,415,12,11	419	415	12	11	FALSE	834,23	FALSE	0.026	FALSE
S107-28	TET2	chr4	105243615	105243615	C	T	exonic	.	nonsynonymous SNV	TET2:NM_001127208:exon6:c.C3640T:p.R1214W	.	0.5	.	608	chr4	105243615	.	C	T	.	clustered_events	AS_FilterStatus=SITE;AS_SB_TABLE=346,239|11,12;DP=608;ECNT=3;GERMQ=93;MBQ=20,20;MFRL=223,223;MMQ=60,60;MPOS=40;POPAF=7.30;TLOD=23.12	GT:AD:AF:DP:F1R2:F2R1:SB	0/1	585	23	0.031	608	568,19	0,0	NM_001127208	TET2:NM_001127208:exon6:c.C3640T:p.R1214W	R1214W	TRUE	TRUE	FALSE	FALSE	TRUE	FALSE	0/1:585,23:0.031:608:568,19:0,0:346,239,11,12	346	239	11	12	FALSE	585,23	FALSE	0.031	FALSE
S107-28	TET2	chr4	105276343	105276343	C	T	exonic	.	nonsynonymous SNV	TET2:NM_001127208:exon11:c.C5833T:p.H1945Y	.	0.5	.	558	chr4	105276343	.	C	T	.	PASS	AS_FilterStatus=SITE;AS_SB_TABLE=259,273|13,13;DP=823;ECNT=2;GERMQ=93;MBQ=20,20;MFRL=230,230;MMQ=60,60;MPOS=35;POPAF=7.30;TLOD=30.35	GT:AD:AF:DP:F1R2:F2R1:SB	0/1	532	26	0.048	558	531,26	0,0	NM_001127208	TET2:NM_001127208:exon11:c.C5833T:p.H1945Y	H1945Y	TRUE	TRUE	FALSE	FALSE	TRUE	FALSE	0/1:532,26:0.048:558:531,26:0,0:259,273,13,13	259	273	13	13	FALSE	532,26	FALSE	0.048	FALSE
S107-32	DNMT3A	chr2	25244607	25244607	G	A	exonic	.	stopgain	DNMT3A:NM_001320893:exon9:c.C1144T:p.Q382X,DNMT3A:NM_001375819:exon9:c.C931T:p.Q311X,DNMT3A:NM_153759:exon10:c.C1033T:p.Q345X,DNMT3A:NM_022552:exon14:c.C1600T:p.Q534X,DNMT3A:NM_175629:exon14:c.C1600T:p.Q534X	.	0.5	.	2643	chr2	25244607	.	G	A	.	PASS	AS_FilterStatus=SITE;AS_SB_TABLE=1128,1451|33,31;DP=2645;ECNT=1;GERMQ=93;MBQ=20,20;MFRL=231,162;MMQ=60,60;MPOS=67;POPAF=7.30;TLOD=87.58	GT:AD:AF:DP:F1R2:F2R1:SB	0/1	2579	64	0.023	2643	2563,64	0,0	NM_022552	DNMT3A:NM_022552:exon14:c.C1600T:p.Q534X	Q534X	TRUE	FALSE	TRUE	FALSE	FALSE	FALSE	0/1:2579,64:0.023:2643:2563,64:0,0:1128,1451,33,31	1128	1451	33	31	FALSE	2579,64	FALSE	0.023	FALSE
S107-36	PPM1D	chr17	60663314	60663314	A	-	exonic	.	frameshift deletion	PPM1D:NM_003620:exon6:c.1580delA:p.R528Efs*11	.	0.5	.	2224	chr17	60663313	.	GA	G	.	PASS	AS_FilterStatus=SITE;AS_SB_TABLE=849,972|226,177;DP=2224;ECNT=2;GERMQ=93;MBQ=20,20;MFRL=190,190;MMQ=60,60;MPOS=24;POPAF=7.30;RPA=3,2;RU=A;STR;STRQ=93;TLOD=455.32	GT:AD:AF:DP:F1R2:F2R1:SB	0/1	1821	403	0.161	2224	1791396	0,0	NM_003620	PPM1D:NM_003620:exon6:c.1580delA:p.R528Efs*11	R528Efs*11	TRUE	FALSE	TRUE	FALSE	TRUE	FALSE	0/1:1821,403:0.161:2224:1791,396:0,0:849,972,226,177	849	972	226	177	FALSE	1821403	FALSE	0.161	FALSE
S107-48	TET2	chr4	105235404	105235404	-	ATGACATACAGACTGCAGGG	exonic	.	frameshift insertion	TET2:NM_001127208:exon3:c.1462_1463insATGACATACAGACTGCAGGG:p.T495Mfs*9,TET2:NM_017628:exon3:c.1462_1463insATGACATACAGACTGCAGGG:p.T495Mfs*9	.	0.5	.	980	chr4	105235404	.	A	AATGACATACAGACTGCAGGG	.	slippage	AS_FilterStatus=SITE;AS_SB_TABLE=463,475|21,21;DP=1012;ECNT=1;GERMQ=93;MBQ=20,30;MFRL=219,190;MMQ=60,60;MPOS=30;POPAF=7.30;RPA=1,2;RU=ATGACATACAGACTGCAGGG;STR;STRQ=1;TLOD=149.18	GT:AD:AF:DP:F1R2:F2R1:SB	0/1	938	42	0.042	980	936,41	0,0	NM_001127208	TET2:NM_001127208:exon3:c.1462_1463insATGACATACAGACTGCAGGG:p.T495Mfs*9	T495Mfs*9	TRUE	FALSE	TRUE	FALSE	FALSE	FALSE	0/1:938,42:0.042:980:936,41:0,0:463,475,21,21	463	475	21	21	FALSE	938,42	FALSE	0.042	FALSE
S107-48	TET2	chr4	105259633	105259633	G	C	exonic	.	nonsynonymous SNV	TET2:NM_001127208:exon7:c.G3818C:p.C1273S	ID=COSM87135;OCCURENCE=2(haematopoietic_and_lymphoid_tissue)	0.5	.	803	chr4	105259633	.	G	C	.	PASS	AS_FilterStatus=SITE;AS_SB_TABLE=297,233|137,136;DP=803;ECNT=1;GERMQ=93;MBQ=20,20;MFRL=215,215;MMQ=60,60;MPOS=42;POPAF=7.30;TLOD=554.04	GT:AD:AF:DP:F1R2:F2R1:SB	0/1	530	273	0.317	803	529273	0,0	NM_001127208	TET2:NM_001127208:exon7:c.G3818C:p.C1273S	C1273S	TRUE	TRUE	FALSE	FALSE	TRUE	FALSE	0/1:530,273:0.317:803:529,273:0,0:297,233,137,136	297	233	137	136	FALSE	530273	FALSE	0.317	FALSE
S107-55	TET2	chr4	105259636	105259636	A	T	exonic	.	nonsynonymous SNV	TET2:NM_001127208:exon7:c.A3821T:p.Q1274L	.	0.5	.	1189	chr4	105259636	.	A	T	.	PASS	AS_FilterStatus=SITE;AS_SB_TABLE=707,462|18,2;DP=1189;ECNT=1;GERMQ=93;MBQ=20,31;MFRL=215,181;MMQ=60,60;MPOS=19;POPAF=7.30;TLOD=28.63	GT:AD:AF:DP:F1R2:F2R1:SB	0/1	1169	20	0.026	1189	1150,20	0,0	NM_001127208	TET2:NM_001127208:exon7:c.A3821T:p.Q1274L	Q1274L	TRUE	TRUE	FALSE	FALSE	TRUE	FALSE	0/1:1169,20:0.026:1189:1150,20:0,0:707,462,18,2	707	462	18	2	FALSE	1169,20	FALSE	0.026	FALSE
S107-62	DNMT3A	chr2	25240439	25240439	G	A	exonic	.	nonsynonymous SNV	DNMT3A:NM_001320893:exon14:c.C1729T:p.R577W,DNMT3A:NM_001375819:exon14:c.C1516T:p.R506W,DNMT3A:NM_153759:exon15:c.C1618T:p.R540W,DNMT3A:NM_022552:exon19:c.C2185T:p.R729W,DNMT3A:NM_175629:exon19:c.C2185T:p.R729W	ID=COSM1318937,COSM249142;OCCURENCE=3(haematopoietic_and_lymphoid_tissue)	0.5	.	1175	chr2	25240439	.	G	A	.	PASS	AS_FilterStatus=SITE;AS_SB_TABLE=341,772|23,39;DP=1175;ECNT=2;GERMQ=93;MBQ=20,20;MFRL=186,186;MMQ=60,60;MPOS=41;POPAF=7.30;TLOD=95.11	GT:AD:AF:DP:F1R2:F2R1:SB	0/1	1113	62	0.049	1175	1082,61	0,0	NM_022552	DNMT3A:NM_022552:exon19:c.C2185T:p.R729W	R729W	TRUE	TRUE	FALSE	FALSE	FALSE	FALSE	0/1:1113,62:0.049:1175:1082,61:0,0:341,772,23,39	341	772	23	39	FALSE	1113,62	FALSE	0.049	FALSE
S107-64	TET2	chr4	105272814	105272814	A	G	exonic	.	nonsynonymous SNV	TET2:NM_001127208:exon10:c.A4433G:p.K1478R	.	0.5	.	772	chr4	105272814	.	A	G	.	clustered_events	AS_FilterStatus=SITE;AS_SB_TABLE=218,532|10,12;DP=772;ECNT=3;GERMQ=93;MBQ=20,20;MFRL=217,188;MMQ=60,60;MPOS=53;POPAF=7.30;TLOD=23.71	GT:AD:AF:DP:F1R2:F2R1:SB	0/1	750	22	0.023	772	741,22	0,0	NM_001127208	TET2:NM_001127208:exon10:c.A4433G:p.K1478R	K1478R	TRUE	TRUE	FALSE	FALSE	TRUE	FALSE	0/1:750,22:0.023:772:741,22:0,0:218,532,10,12	218	532	10	12	FALSE	750,22	FALSE	0.023	FALSE
S107-71	TET2	chr4	105242835	105242835	T	G	exonic	.	nonsynonymous SNV	TET2:NM_001127208:exon5:c.T3502G:p.F1168V	.	0.5	.	970	chr4	105242835	.	T	G	.	PASS	AS_FilterStatus=SITE;AS_SB_TABLE=457,464|24,25;DP=971;ECNT=2;GERMQ=93;MBQ=20,20;MFRL=240,240;MMQ=60,60;MPOS=28;POPAF=7.30;TLOD=70.94	GT:AD:AF:DP:F1R2:F2R1:SB	0/1	921	49	0.052	970	883,49	0,0	NM_001127208	TET2:NM_001127208:exon5:c.T3502G:p.F1168V	F1168V	TRUE	TRUE	FALSE	FALSE	TRUE	FALSE	0/1:921,49:0.052:970:883,49:0,0:457,464,24,25	457	464	24	25	FALSE	921,49	FALSE	0.052	FALSE
S107-8	DNMT3A	chr2	25240699	25240699	A	T	exonic	.	nonsynonymous SNV	DNMT3A:NM_001320893:exon13:c.T1658A:p.I553N,DNMT3A:NM_001375819:exon13:c.T1445A:p.I482N,DNMT3A:NM_153759:exon14:c.T1547A:p.I516N,DNMT3A:NM_022552:exon18:c.T2114A:p.I705N,DNMT3A:NM_175629:exon18:c.T2114A:p.I705N	.	0.5	.	1083	chr2	25240699	.	A	T	.	PASS	AS_FilterStatus=SITE;AS_SB_TABLE=514,489|40,40;DP=1083;ECNT=1;GERMQ=93;MBQ=20,20;MFRL=224,224;MMQ=60,60;MPOS=42;POPAF=7.30;TLOD=127.92	GT:AD:AF:DP:F1R2:F2R1:SB	0/1	1003	80	0.072	1083	944,78	0,0	NM_022552	DNMT3A:NM_022552:exon18:c.T2114A:p.I705N	I705N	TRUE	TRUE	FALSE	FALSE	FALSE	FALSE	0/1:1003,80:0.072:1083:944,78:0,0:514,489,40,40	514	489	40	40	FALSE	1003,80	FALSE	0.072	FALSE
S108-21	PPM1D	chr17	60663388	60663388	C	T	exonic	.	stopgain	PPM1D:NM_003620:exon6:c.C1654T:p.R552X	ID=COSM982226;OCCURENCE=1(endometrium),1(haematopoietic_and_lymphoid_tissue)	0.5	.	990	chr17	60663388	.	C	T	.	PASS	AS_FilterStatus=SITE;AS_SB_TABLE=458,253|81,198;DP=990;ECNT=2;GERMQ=93;MBQ=25,20;MFRL=218,189;MMQ=60,60;MPOS=60;POPAF=4.31;TLOD=612.52	GT:AD:AF:DP:F1R2:F2R1:PGT:PID:PS:SB	0|1	711	279	0.248	990	463272	0,0	NM_003620	PPM1D:NM_003620:exon6:c.C1654T:p.R552X	R552X	TRUE	FALSE	TRUE	FALSE	TRUE	FALSE	0|1:711,279:0.248:990:463,272:0,0:0|1:60663382_C_T:60663382:458,253,81,198	458	253	81	198	FALSE	711279	FALSE	0.248	FALSE
S108-26	EZH2	chr7	148811685	148811685	C	T	exonic	.	stopgain	EZH2:NM_001203249:exon15:c.G1719A:p.W573X,EZH2:NM_152998:exon15:c.G1755A:p.W585X,EZH2:NM_001203247:exon16:c.G1872A:p.W624X,EZH2:NM_001203248:exon16:c.G1845A:p.W615X,EZH2:NM_004456:exon16:c.G1887A:p.W629X	.	0.5	.	1641	chr7	148811685	.	C	T	.	position	AS_FilterStatus=position;AS_SB_TABLE=624,973|23,21;DP=1644;ECNT=2;GERMQ=93;MBQ=20,20;MFRL=239,239;MMQ=60,60;MPOS=0;POPAF=7.30;TLOD=40.57	GT:AD:AF:DP:F1R2:F2R1:SB	0/1	1597	44	0.022	1641	1548,41	0,0	NM_001203247	EZH2:NM_001203247:exon16:c.G1872A:p.W624X	W624X	TRUE	FALSE	TRUE	FALSE	FALSE	FALSE	0/1:1597,44:0.022:1641:1548,41:0,0:624,973,23,21	624	973	23	21	FALSE	1597,44	FALSE	0.022	FALSE
S108-27	TET2	chr4	105259669	105259669	T	C	exonic	.	nonsynonymous SNV	TET2:NM_001127208:exon7:c.T3854C:p.F1285S	.	0.5	.	721	chr4	105259669	.	T	C	.	PASS	AS_FilterStatus=SITE;AS_SB_TABLE=420,273|15,13;DP=721;ECNT=2;GERMQ=93;MBQ=20,20;MFRL=215,181;MMQ=60,60;MPOS=21;POPAF=7.30;TLOD=21.06	GT:AD:AF:DP:F1R2:F2R1:SB	0/1	693	28	0.036	721	688,28	0,0	NM_001127208	TET2:NM_001127208:exon7:c.T3854C:p.F1285S	F1285S	TRUE	TRUE	FALSE	FALSE	TRUE	FALSE	0/1:693,28:0.036:721:688,28:0,0:420,273,15,13	420	273	15	13	FALSE	693,28	FALSE	0.036	FALSE
S108-31	DNMT3A	chr2	25247666	25247666	C	T	exonic	.	stopgain	DNMT3A:NM_001320893:exon3:c.G483A:p.W161X,DNMT3A:NM_001375819:exon3:c.G270A:p.W90X,DNMT3A:NM_153759:exon4:c.G372A:p.W124X,DNMT3A:NM_022552:exon8:c.G939A:p.W313X,DNMT3A:NM_175629:exon8:c.G939A:p.W313X	.	0.5	.	737	chr2	25247666	.	C	T	.	PASS	AS_FilterStatus=SITE;AS_SB_TABLE=326,336|37,38;DP=737;ECNT=2;GERMQ=93;MBQ=20,20;MFRL=240,240;MMQ=60,60;MPOS=35;POPAF=4.13;TLOD=122.34	GT:AD:AF:DP:F1R2:F2R1:SB	0/1	662	75	0.1	737	653,71	0,0	NM_022552	DNMT3A:NM_022552:exon8:c.G939A:p.W313X	W313X	TRUE	FALSE	TRUE	FALSE	FALSE	FALSE	0/1:662,75:0.100:737:653,71:0,0:326,336,37,38	326	336	37	38	FALSE	662,75	FALSE	0.1	FALSE
S108-32	BRCC3	chrX	155077260	155077260	C	T	exonic	.	stopgain	BRCC3:NM_001018055:exon4:c.C286T:p.Q96X,BRCC3:NM_001242640:exon4:c.C289T:p.Q97X,BRCC3:NM_024332:exon4:c.C286T:p.Q96X	.	0.5	.	330	chrX	155077260	.	C	T	.	clustered_events	AS_FilterStatus=SITE;AS_SB_TABLE=154,148|14,14;DP=330;ECNT=3;GERMQ=93;MBQ=20,20;MFRL=216,216;MMQ=60,60;MPOS=41;POPAF=7.30;TLOD=51.01	GT:AD:AF:DP:F1R2:F2R1:SB	0/1	302	28	0.087	330	300,28	0,0	NM_024332	BRCC3:NM_024332:exon4:c.C286T:p.Q96X	Q96X	TRUE	FALSE	TRUE	FALSE	FALSE	FALSE	0/1:302,28:0.087:330:300,28:0,0:154,148,14,14	154	148	14	14	FALSE	302,28	FALSE	0.087	FALSE
S108-32	RAD21	chr8	116852567	116852567	G	A	exonic	.	stopgain	RAD21:NM_006265:exon10:c.C1303T:p.Q435X	.	0.5	.	683	chr8	116852567	.	G	A	.	PASS	AS_FilterStatus=SITE;AS_SB_TABLE=340,322|10,11;DP=684;ECNT=2;GERMQ=93;MBQ=20,20;MFRL=239,239;MMQ=60,60;MPOS=58;POPAF=7.30;TLOD=18.66	GT:AD:AF:DP:F1R2:F2R1:SB	0/1	662	21	0.033	683	656,18	0,0	NM_006265	RAD21:NM_006265:exon10:c.C1303T:p.Q435X	Q435X	TRUE	FALSE	TRUE	FALSE	FALSE	FALSE	0/1:662,21:0.033:683:656,18:0,0:340,322,10,11	340	322	10	11	FALSE	662,21	FALSE	0.033	FALSE
S108-33	TET2	chr4	105236481	105236481	C	T	exonic	.	stopgain	TET2:NM_001127208:exon3:c.C2539T:p.Q847X,TET2:NM_017628:exon3:c.C2539T:p.Q847X	.	0.5	.	1166	chr4	105236481	.	C	T	.	PASS	AS_FilterStatus=SITE;AS_SB_TABLE=461,658|23,24;DP=1166;ECNT=2;GERMQ=93;MBQ=20,20;MFRL=226,226;MMQ=60,60;MPOS=29;POPAF=7.30;TLOD=64.62	GT:AD:AF:DP:F1R2:F2R1:SB	0/1	1119	47	0.037	1166	1109,45	0,0	NM_001127208	TET2:NM_001127208:exon3:c.C2539T:p.Q847X	Q847X	TRUE	FALSE	TRUE	FALSE	FALSE	FALSE	0/1:1119,47:0.037:1166:1109,45:0,0:461,658,23,24	461	658	23	24	FALSE	1119,47	FALSE	0.037	FALSE
S108-33	TET2	chr4	105241378	105241378	A	G	exonic	.	nonsynonymous SNV	TET2:NM_001127208:exon4:c.A3449G:p.H1150R	.	0.5	.	1098	chr4	105241378	.	A	G	.	clustered_events	AS_FilterStatus=SITE;AS_SB_TABLE=536,538|12,12;DP=1101;ECNT=3;GERMQ=93;MBQ=20,20;MFRL=223,223;MMQ=60,60;MPOS=38;POPAF=7.30;TLOD=36.93	GT:AD:AF:DP:F1R2:F2R1:SB	0/1	1074	24	0.023	1098	1062,12	0,0	NM_001127208	TET2:NM_001127208:exon4:c.A3449G:p.H1150R	H1150R	TRUE	TRUE	FALSE	FALSE	TRUE	FALSE	0/1:1074,24:0.023:1098:1062,12:0,0:536,538,12,12	536	538	12	12	FALSE	1074,24	FALSE	0.023	FALSE
S108-33	TET2	chr4	105243640	105243640	A	G	exonic	.	nonsynonymous SNV	TET2:NM_001127208:exon6:c.A3665G:p.E1222G	ID=COSM41651;OCCURENCE=1(haematopoietic_and_lymphoid_tissue)	0.5	.	1180	chr4	105243640	.	A	G	.	PASS	AS_FilterStatus=SITE;AS_SB_TABLE=733,419|15,13;DP=1383;ECNT=1;GERMQ=93;MBQ=20,20;MFRL=223,223;MMQ=60,60;MPOS=32;POPAF=7.30;TLOD=34.98	GT:AD:AF:DP:F1R2:F2R1:SB	0/1	1152	28	0.021	1180	1147,28	0,0	NM_001127208	TET2:NM_001127208:exon6:c.A3665G:p.E1222G	E1222G	TRUE	TRUE	FALSE	FALSE	TRUE	FALSE	0/1:1152,28:0.021:1180:1147,28:0,0:733,419,15,13	733	419	15	13	FALSE	1152,28	FALSE	0.021	FALSE
S108-58	TET2	chr4	105259713	105259713	T	G	exonic	.	nonsynonymous SNV	TET2:NM_001127208:exon7:c.T3898G:p.F1300V	.	0.5	.	1241	chr4	105259713	.	T	G	.	PASS	AS_FilterStatus=SITE;AS_SB_TABLE=460,749|8,24;DP=1243;ECNT=1;GERMQ=93;MBQ=30,20;MFRL=215,198;MMQ=60,60;MPOS=52;POPAF=7.30;TLOD=37.04	GT:AD:AF:DP:F1R2:F2R1:SB	0/1	1209	32	0.023	1241	1190,31	0,0	NM_001127208	TET2:NM_001127208:exon7:c.T3898G:p.F1300V	F1300V	TRUE	TRUE	FALSE	FALSE	TRUE	FALSE	0/1:1209,32:0.023:1241:1190,31:0,0:460,749,8,24	460	749	8	24	FALSE	1209,32	FALSE	0.023	FALSE
S108-65	TET2	chr4	105259626	105259626	-	G	exonic	.	frameshift insertion	TET2:NM_001127208:exon7:c.3812dupG:p.C1271Wfs*29	.	0.5	.	1791	chr4	105259626	.	T	TG	.	PASS	AS_FilterStatus=SITE;AS_SB_TABLE=1273,461|32,25;DP=2278;ECNT=1;GERMQ=93;MBQ=20,20;MFRL=215,215;MMQ=60,60;MPOS=49;POPAF=4.31;RPA=1,2;RU=G;STR;STRQ=93;TLOD=42.54	GT:AD:AF:DP:F1R2:F2R1:SB	0/1	1734	57	0.024	1791	1717,56	0,0	NM_001127208	TET2:NM_001127208:exon7:c.3812dupG:p.C1271Wfs*29	C1271Wfs*29	TRUE	FALSE	TRUE	FALSE	FALSE	FALSE	0/1:1734,57:0.024:1791:1717,56:0,0:1273,461,32,25	1273	461	32	25	FALSE	1734,57	FALSE	0.024	FALSE
S108-66	TET2	chr4	105237309	105237313	CCTGT	-	exonic	.	frameshift deletion	TET2:NM_001127208:exon3:c.3367_3371del:p.P1123Qfs*5,TET2:NM_017628:exon3:c.3367_3371del:p.P1123Qfs*5	.	0.5	.	4219	chr4	105237308	.	ACCTGT	A	.	PASS	AS_FilterStatus=SITE;AS_SB_TABLE=1574,2297|253,95;DP=5765;ECNT=1;GERMQ=93;MBQ=30,34;MFRL=218,203;MMQ=60,60;MPOS=47;POPAF=7.30;TLOD=1047.12	GT:AD:AF:DP:F1R2:F2R1:SB	0/1	3871	348	0.083	4219	3831348	0,0	NM_001127208	TET2:NM_001127208:exon3:c.3367_3371del:p.P1123Qfs*5	P1123Qfs*5	TRUE	FALSE	TRUE	FALSE	FALSE	FALSE	0/1:3871,348:0.083:4219:3831,348:0,0:1574,2297,253,95	1574	2297	253	95	FALSE	3871348	FALSE	0.083	FALSE
S108-8	GNB1	chr1	1815790	1815790	T	C	exonic	.	nonsynonymous SNV	GNB1:NM_001282539:exon4:c.A169G:p.K57E,GNB1:NM_002074:exon5:c.A169G:p.K57E	ID=COSM211450;OCCURENCE=1(haematopoietic_and_lymphoid_tissue)	0.5	.	2133	chr1	1815790	.	T	C	.	PASS	AS_FilterStatus=SITE;AS_SB_TABLE=841,843|222,227;DP=2133;ECNT=1;GERMQ=93;MBQ=20,20;MFRL=223,223;MMQ=60,60;MPOS=38;POPAF=3.76;TLOD=821.70	GT:AD:AF:DP:F1R2:F2R1:SB	0/1	1684	449	0.211	2133	1660228	0,0	NM_002074	GNB1:NM_002074:exon5:c.A169G:p.K57E	K57E	TRUE	TRUE	FALSE	FALSE	FALSE	FALSE	0/1:1684,449:0.211:2133:1660,228:0,0:841,843,222,227	841	843	222	227	FALSE	1684449	FALSE	0.211	FALSE
S109-100	DNMT3A	chr2	25239153	25239153	C	T	exonic	.	stopgain	DNMT3A:NM_001320893:exon15:c.G1929A:p.W643X,DNMT3A:NM_001375819:exon15:c.G1716A:p.W572X,DNMT3A:NM_153759:exon16:c.G1818A:p.W606X,DNMT3A:NM_022552:exon20:c.G2385A:p.W795X,DNMT3A:NM_175629:exon20:c.G2385A:p.W795X	.	0.5	.	915	chr2	25239153	.	C	T	.	clustered_events	AS_FilterStatus=SITE;AS_SB_TABLE=446,442|14,13;DP=915;ECNT=3;GERMQ=93;MBQ=20,20;MFRL=239,179;MMQ=60,60;MPOS=68;POPAF=7.30;TLOD=36.87	GT:AD:AF:DP:F1R2:F2R1:SB	0/1	888	27	0.032	915	885,27	0,0	NM_022552	DNMT3A:NM_022552:exon20:c.G2385A:p.W795X	W795X	TRUE	FALSE	TRUE	FALSE	FALSE	FALSE	0/1:888,27:0.032:915:885,27:0,0:446,442,14,13	446	442	14	13	FALSE	888,27	FALSE	0.032	FALSE
S109-100	DNMT3A	chr2	25243897	25243897	C	T	splicing	NM_022552:exon16:c.1936+1G>A;NM_175629:exon16:c.1936+1G>A;NM_153759:exon12:c.1369+1G>A;NM_001320893:exon11:c.1480+1G>A;NM_001375819:exon11:c.1267+1G>A	.	.	.	0.5	.	1068	chr2	25243897	.	C	T	.	clustered_events	AS_FilterStatus=SITE;AS_SB_TABLE=512,509|24,23;DP=1068;ECNT=5;GERMQ=93;MBQ=20,20;MFRL=217,217;MMQ=60,60;MPOS=46;POPAF=7.30;TLOD=78.59	GT:AD:AF:DP:F1R2:F2R1:SB	0/1	1021	47	0.045	1068	1006,46	0,0	NM_022552	NM_022552:exon16:c.1936+1G>A;NM_175629:exon16:c.1936+1G>A;NM_153759:exon12:c.1369+1G>A;NM_001320893:exon11:c.1480+1G>A;NM_001375819:exon11:c.1267+1G>A	nan	TRUE	FALSE	FALSE	TRUE	FALSE	FALSE	0/1:1021,47:0.045:1068:1006,46:0,0:512,509,24,23	512	509	24	23	FALSE	1021,47	FALSE	0.045	FALSE
S109-100	IDH2	chr15	90088606	90088606	C	T	exonic	.	nonsynonymous SNV	IDH2:NM_001290114:exon2:c.G125A:p.R42K,IDH2:NM_001289910:exon4:c.G359A:p.R120K,IDH2:NM_002168:exon4:c.G515A:p.R172K	ID=COSM33733;OCCURENCE=52(central_nervous_system),3(bone),97(haematopoietic_and_lymphoid_tissue),1(breast),12(biliary_tract)	0.5	.	700	chr15	90088606	.	C	T	.	clustered_events	AS_FilterStatus=SITE;AS_SB_TABLE=346,324|16,14;DP=705;ECNT=4;GERMQ=93;MBQ=20,20;MFRL=209,209;MMQ=60,60;MPOS=59;POPAF=7.30;TLOD=37.00	GT:AD:AF:DP:F1R2:F2R1:SB	0/1	670	30	0.046	700	663,29	0,0	NM_002168	IDH2:NM_002168:exon4:c.G515A:p.R172K	R172K	TRUE	TRUE	FALSE	FALSE	FALSE	FALSE	0/1:670,30:0.046:700:663,29:0,0:346,324,16,14	346	324	16	14	FALSE	670,30	FALSE	0.046	FALSE
S109-100	TET2	chr4	105276216	105276216	C	-	exonic	.	frameshift deletion	TET2:NM_001127208:exon11:c.5706delC:p.Q1903Sfs*5	.	0.5	.	1420	chr4	105276215	.	AC	A	.	clustered_events	AS_FilterStatus=SITE;AS_SB_TABLE=1032,351|27,10;DP=1420;ECNT=3;GERMQ=93;MBQ=20,20;MFRL=173,173;MMQ=60,60;MPOS=24;POPAF=7.30;RPA=2,1;RU=C;STR;STRQ=93;TLOD=41.93	GT:AD:AF:DP:F1R2:F2R1:SB	0/1	1383	37	0.026	1420	1380,36	0,0	NM_001127208	TET2:NM_001127208:exon11:c.5706delC:p.Q1903Sfs*5	Q1903Sfs*5	TRUE	FALSE	TRUE	FALSE	FALSE	FALSE	0/1:1383,37:0.026:1420:1380,36:0,0:1032,351,27,10	1032	351	27	10	FALSE	1383,37	FALSE	0.026	FALSE
S109-100	TP53	chr17	7674908	7674908	T	A	exonic	.	nonsynonymous SNV	TP53:NM_001126115:exon2:c.A227T:p.D76V,TP53:NM_001126116:exon2:c.A227T:p.D76V,TP53:NM_001126117:exon2:c.A227T:p.D76V,TP53:NM_001276697:exon2:c.A146T:p.D49V,TP53:NM_001276698:exon2:c.A146T:p.D49V,TP53:NM_001276699:exon2:c.A146T:p.D49V,TP53:NM_001126118:exon5:c.A506T:p.D169V,TP53:NM_000546:exon6:c.A623T:p.D208V,TP53:NM_001126112:exon6:c.A623T:p.D208V,TP53:NM_001126113:exon6:c.A623T:p.D208V,TP53:NM_…	ID=COSM44249;OCCURENCE=3(lung),1(haematopoietic_and_lymphoid_tissue),1(stomach),2(central_nervous_system),2(pancreas),1(eye),2(liver),2(ovary)	0.5	.	1510	chr17	7674908	.	T	A	.	PASS	AS_FilterStatus=SITE;AS_SB_TABLE=734,748|14,14;DP=1516;ECNT=2;GERMQ=93;MBQ=20,20;MFRL=220,233;MMQ=60,60;MPOS=33;POPAF=7.30;TLOD=37.88	GT:AD:AF:DP:F1R2:F2R1:SB	0/1	1482	28	0.02	1510	1465,27	0,0	NM_001126112	TP53:NM_001126112:exon6:c.A623T:p.D208V	D208V	TRUE	TRUE	FALSE	FALSE	FALSE	FALSE	0/1:1482,28:0.020:1510:1465,27:0,0:734,748,14,14	734	748	14	14	FALSE	1482,28	FALSE	0.02	FALSE
S109-100	PPM1D	chr17	60663263	60663263	A	-	exonic	.	frameshift deletion	PPM1D:NM_003620:exon6:c.1529delA:p.N512Ifs*2	ID=COSM267241;OCCURENCE=1(large_intestine)	0.5	.	1053	chr17	60663262	.	CA	C	.	PASS	AS_FilterStatus=SITE;AS_SB_TABLE=464,555|14,20;DP=1314;ECNT=2;GERMQ=93;MBQ=26,20;MFRL=233,190;MMQ=60,60;MPOS=62;POPAF=7.30;RPA=7,6;RU=A;STR;STRQ=93;TLOD=9.57	GT:AD:AF:DP:F1R2:F2R1:PGT:PID:PS:SB	1|0	1019	34	0.021	1053	1001,32	0,0	NM_003620	PPM1D:NM_003620:exon6:c.1529delA:p.N512Ifs*2	N512Ifs*2	TRUE	FALSE	TRUE	FALSE	TRUE	FALSE	1|0:1019,34:0.021:1053:1001,32:0,0:1|0:60663245_C_T:60663245:464,555,14,20	464	555	14	20	FALSE	1019,34	FALSE	0.021	FALSE
S109-16	TET2	chr4	105236227	105236227	-	C	exonic	.	frameshift insertion	TET2:NM_001127208:exon3:c.2286dupC:p.Q764Pfs*5,TET2:NM_017628:exon3:c.2286dupC:p.Q764Pfs*5	.	0.5	.	1572	chr4	105236227	.	A	AC	.	PASS	AS_FilterStatus=SITE;AS_SB_TABLE=611,885|25,51;DP=1844;ECNT=1;GERMQ=93;MBQ=20,20;MFRL=210,210;MMQ=60,60;MPOS=41;POPAF=4.61;RPA=5,6;RU=C;STR;STRQ=93;TLOD=56.89	GT:AD:AF:DP:F1R2:F2R1:SB	0/1	1496	76	0.052	1572	1488,75	0,0	NM_001127208	TET2:NM_001127208:exon3:c.2286dupC:p.Q764Pfs*5	Q764Pfs*5	TRUE	FALSE	TRUE	FALSE	FALSE	FALSE	0/1:1496,76:0.052:1572:1488,75:0,0:611,885,25,51	611	885	25	51	FALSE	1496,76	FALSE	0.052	FALSE
S109-17	GNB1	chr1	1815790	1815790	T	C	exonic	.	nonsynonymous SNV	GNB1:NM_001282539:exon4:c.A169G:p.K57E,GNB1:NM_002074:exon5:c.A169G:p.K57E	ID=COSM211450;OCCURENCE=1(haematopoietic_and_lymphoid_tissue)	0.5	.	1528	chr1	1815790	.	T	C	.	PASS	AS_FilterStatus=SITE;AS_SB_TABLE=718,734|39,37;DP=1529;ECNT=2;GERMQ=93;MBQ=20,20;MFRL=223,223;MMQ=60,60;MPOS=40;POPAF=3.76;TLOD=116.98	GT:AD:AF:DP:F1R2:F2R1:PGT:PID:PS:SB	0|1	1452	76	0.05	1528	1424,38	0,0	NM_002074	GNB1:NM_002074:exon5:c.A169G:p.K57E	K57E	TRUE	TRUE	FALSE	FALSE	FALSE	FALSE	0|1:1452,76:0.050:1528:1424,38:0,0:0|1:1815790_T_C:1815790:718,734,39,37	718	734	39	37	FALSE	1452,76	FALSE	0.05	FALSE
S109-23	DNMT3A	chr2	25246159	25246159	C	T	splicing	NM_022552:exon11:c.1429+1G>A;NM_175629:exon11:c.1429+1G>A;NM_153759:exon7:c.862+1G>A;NM_001320893:exon6:c.973+1G>A;NM_001375819:exon6:c.760+1G>A	.	.	.	0.5	.	1715	chr2	25246159	.	C	T	.	strand_bias	AS_FilterStatus=strand_bias;AS_SB_TABLE=862,808|37,8;DP=1716;ECNT=1;GERMQ=93;MBQ=24,30;MFRL=232,232;MMQ=60,60;MPOS=37;POPAF=7.30;TLOD=62.40	GT:AD:AF:DP:F1R2:F2R1:SB	0/1	1670	45	0.025	1715	1652,45	0,0	NM_022552	NM_022552:exon11:c.1429+1G>A;NM_175629:exon11:c.1429+1G>A;NM_153759:exon7:c.862+1G>A;NM_001320893:exon6:c.973+1G>A;NM_001375819:exon6:c.760+1G>A	nan	TRUE	FALSE	FALSE	TRUE	FALSE	FALSE	0/1:1670,45:0.025:1715:1652,45:0,0:862,808,37,8	862	808	37	8	FALSE	1670,45	FALSE	0.025	FALSE
S109-23	TET2	chr4	105236247	105236247	C	T	exonic	.	stopgain	TET2:NM_001127208:exon3:c.C2305T:p.Q769X,TET2:NM_017628:exon3:c.C2305T:p.Q769X	.	0.5	.	1841	chr4	105236247	.	C	T	.	PASS	AS_FilterStatus=SITE;AS_SB_TABLE=787,1005|25,24;DP=1841;ECNT=1;GERMQ=93;MBQ=20,20;MFRL=210,210;MMQ=60,60;MPOS=37;POPAF=7.30;TLOD=64.87	GT:AD:AF:DP:F1R2:F2R1:SB	0/1	1792	49	0.026	1841	1754,48	0,0	NM_001127208	TET2:NM_001127208:exon3:c.C2305T:p.Q769X	Q769X	TRUE	FALSE	TRUE	FALSE	FALSE	FALSE	0/1:1792,49:0.026:1841:1754,48:0,0:787,1005,25,24	787	1005	25	24	FALSE	1792,49	FALSE	0.026	FALSE
S109-23	TET2	chr4	105261838	105261838	A	G	exonic	.	nonsynonymous SNV	TET2:NM_001127208:exon8:c.A4034G:p.Y1345C	.	0.5	.	1614	chr4	105261838	.	A	G	.	PASS	AS_FilterStatus=SITE;AS_SB_TABLE=615,960|21,18;DP=1616;ECNT=1;GERMQ=93;MBQ=20,20;MFRL=231,231;MMQ=60,60;MPOS=58;POPAF=7.30;TLOD=44.16	GT:AD:AF:DP:F1R2:F2R1:SB	0/1	1575	39	0.023	1614	1551,36	0,0	NM_001127208	TET2:NM_001127208:exon8:c.A4034G:p.Y1345C	Y1345C	TRUE	TRUE	FALSE	FALSE	TRUE	FALSE	0/1:1575,39:0.023:1614:1551,36:0,0:615,960,21,18	615	960	21	18	FALSE	1575,39	FALSE	0.023	FALSE
S109-25	EZH2	chr7	148809118	148809118	A	-	exonic	.	frameshift deletion	EZH2:NM_001203249:exon18:c.1980delT:p.F660Lfs*24,EZH2:NM_152998:exon18:c.2016delT:p.F672Lfs*24,EZH2:NM_001203247:exon19:c.2133delT:p.F711Lfs*24,EZH2:NM_001203248:exon19:c.2106delT:p.F702Lfs*24,EZH2:NM_004456:exon19:c.2148delT:p.F716Lfs*24	.	0.5	.	823	chr7	148809117	.	CA	C	.	clustered_events	AS_FilterStatus=SITE;AS_SB_TABLE=396,400|13,14;DP=823;ECNT=4;GERMQ=93;MBQ=20,20;MFRL=236,236;MMQ=60,60;MPOS=37;POPAF=7.30;RPA=5,4;RU=A;STR;STRQ=93;TLOD=4.35	GT:AD:AF:DP:F1R2:F2R1:SB	0/1	796	27	0.025	823	786,27	0,0	NM_001203247	EZH2:NM_001203247:exon19:c.2133delT:p.F711Lfs*24	F711Lfs*24	TRUE	FALSE	TRUE	FALSE	FALSE	FALSE	0/1:796,27:0.025:823:786,27:0,0:396,400,13,14	396	400	13	14	FALSE	796,27	FALSE	0.025	FALSE
S109-26	BCOR	chrX	40062934	40062934	T	A	exonic	.	stopgain	BCOR:NM_001123384:exon8:c.A3829T:p.K1277X,BCOR:NM_001123383:exon9:c.A3883T:p.K1295X,BCOR:NM_001123385:exon9:c.A3985T:p.K1329X,BCOR:NM_017745:exon9:c.A3883T:p.K1295X	.	0.5	.	1028	chrX	40062934	.	T	A	.	clustered_events	AS_FilterStatus=SITE;AS_SB_TABLE=624,370|17,17;DP=1032;ECNT=3;GERMQ=93;MBQ=20,20;MFRL=240,179;MMQ=60,60;MPOS=60;POPAF=7.30;TLOD=51.78	GT:AD:AF:DP:F1R2:F2R1:SB	0/1	994	34	0.028	1028	963,34	0,0	NM_001123385	BCOR:NM_001123385:exon9:c.A3985T:p.K1329X	K1329X	TRUE	FALSE	TRUE	FALSE	FALSE	FALSE	0/1:994,34:0.028:1028:963,34:0,0:624,370,17,17	624	370	17	17	FALSE	994,34	FALSE	0.028	FALSE
S109-26	PTPN11	chr12	112450406	112450406	G	A	exonic	.	nonsynonymous SNV	PTPN11:NM_001330437:exon3:c.G226A:p.E76K,PTPN11:NM_001374625:exon3:c.G223A:p.E75K,PTPN11:NM_002834:exon3:c.G226A:p.E76K,PTPN11:NM_080601:exon3:c.G226A:p.E76K	ID=COSM13000;OCCURENCE=1(lung),83(haematopoietic_and_lymphoid_tissue),1(large_intestine)	0.5	.	2133	chr12	112450406	.	G	A	.	PASS	AS_FilterStatus=SITE;AS_SB_TABLE=737,1341|27,28;DP=2134;ECNT=1;GERMQ=93;MBQ=20,20;MFRL=218,218;MMQ=60,60;MPOS=9;POPAF=7.30;TLOD=72.43	GT:AD:AF:DP:F1R2:F2R1:SB	0/1	2078	55	0.021	2133	2053,54	0,0	NM_002834	PTPN11:NM_002834:exon3:c.G226A:p.E76K	E76K	TRUE	TRUE	FALSE	FALSE	FALSE	FALSE	0/1:2078,55:0.021:2133:2053,54:0,0:737,1341,27,28	737	1341	27	28	FALSE	2078,55	FALSE	0.021	FALSE
S109-26	TET2	chr4	105261849	105261849	G	A	splicing	NM_001127208:exon8:c.4044+1G>A	.	.	.	0.5	.	1212	chr4	105261849	.	G	A	.	PASS	AS_FilterStatus=SITE;AS_SB_TABLE=509,521|89,93;DP=1218;ECNT=1;GERMQ=93;MBQ=20,20;MFRL=231,231;MMQ=60,60;MPOS=30;POPAF=7.30;TLOD=340.74	GT:AD:AF:DP:F1R2:F2R1:SB	0/1	1030	182	0.148	1212	941180	0,0	NM_001127208	NM_001127208:exon8:c.4044+1G>A	nan	TRUE	FALSE	FALSE	TRUE	FALSE	FALSE	0/1:1030,182:0.148:1212:941,180:0,0:509,521,89,93	509	521	89	93	FALSE	1030182	FALSE	0.148	FALSE
S109-32	DNMT3A	chr2	25244583	25244584	CA	-	exonic	.	frameshift deletion	DNMT3A:NM_001320893:exon9:c.1167_1168del:p.C389Wfs*4,DNMT3A:NM_001375819:exon9:c.954_955del:p.C318Wfs*4,DNMT3A:NM_153759:exon10:c.1056_1057del:p.C352Wfs*4,DNMT3A:NM_022552:exon14:c.1623_1624del:p.C541Wfs*4,DNMT3A:NM_175629:exon14:c.1623_1624del:p.C541Wfs*4	.	0.5	.	884	chr2	25244582	.	CCA	C	.	PASS	AS_FilterStatus=SITE;AS_SB_TABLE=420,420|22,22;DP=884;ECNT=1;GERMQ=93;MBQ=20,20;MFRL=178,178;MMQ=60,60;MPOS=33;POPAF=7.30;RPA=2,1;RU=CA;STR;STRQ=93;TLOD=64.11	GT:AD:AF:DP:F1R2:F2R1:SB	0/1	840	44	0.051	884	836,44	0,0	NM_022552	DNMT3A:NM_022552:exon14:c.1623_1624del:p.C541Wfs*4	C541Wfs*4	TRUE	FALSE	TRUE	FALSE	FALSE	FALSE	0/1:840,44:0.051:884:836,44:0,0:420,420,22,22	420	420	22	22	FALSE	840,44	FALSE	0.051	FALSE
S109-32	TET2	chr4	105269693	105269693	-	T	exonic	.	frameshift insertion	TET2:NM_001127208:exon9:c.4129dupT:p.C1378Lfs*23	.	0.5	.	1521	chr4	105269693	.	C	CT	.	clustered_events	AS_FilterStatus=SITE;AS_SB_TABLE=620,751|89,61;DP=1521;ECNT=3;GERMQ=93;MBQ=20,20;MFRL=173,160;MMQ=60,60;MPOS=64;POPAF=7.30;RPA=2,3;RU=T;STR;STRQ=93;TLOD=167.28	GT:AD:AF:DP:F1R2:F2R1:SB	0/1	1371	150	0.084	1521	1363150	0,0	NM_001127208	TET2:NM_001127208:exon9:c.4129dupT:p.C1378Lfs*23	C1378Lfs*23	TRUE	FALSE	TRUE	FALSE	FALSE	FALSE	0/1:1371,150:0.084:1521:1363,150:0,0:620,751,89,61	620	751	89	61	FALSE	1371150	FALSE	0.084	FALSE
S109-32	TET2	chr4	105269733	105269733	A	G	exonic	.	nonsynonymous SNV	TET2:NM_001127208:exon9:c.A4168G:p.N1390D	.	0.5	.	1395	chr4	105269733	.	A	G	.	clustered_events	AS_FilterStatus=SITE;AS_SB_TABLE=694,672|15,14;DP=1395;ECNT=3;GERMQ=93;MBQ=20,20;MFRL=173,235;MMQ=60,60;MPOS=55;POPAF=7.30;TLOD=37.85	GT:AD:AF:DP:F1R2:F2R1:SB	0/1	1366	29	0.022	1395	1356,29	0,0	NM_001127208	TET2:NM_001127208:exon9:c.A4168G:p.N1390D	N1390D	TRUE	TRUE	FALSE	FALSE	TRUE	FALSE	0/1:1366,29:0.022:1395:1356,29:0,0:694,672,15,14	694	672	15	14	FALSE	1366,29	FALSE	0.022	FALSE
S109-32	ZRSR2	chrX	15809290	15809290	A	-	exonic	.	frameshift deletion	ZRSR2:NM_005089:exon7:c.529delA:p.T178Qfs*60	.	0.5	.	569	chrX	15809289	.	TA	T	.	PASS	AS_FilterStatus=SITE;AS_SB_TABLE=215,334|10,10;DP=704;ECNT=1;GERMQ=93;MBQ=20,20;MFRL=230,230;MMQ=60,60;MPOS=35;POPAF=7.30;RPA=4,3;RU=A;STR;STRQ=93;TLOD=6.26	GT:AD:AF:DP:F1R2:F2R1:SB	0/1	549	20	0.028	569	545,20	0,0	NM_005089	ZRSR2:NM_005089:exon7:c.529delA:p.T178Qfs*60	T178Qfs*60	TRUE	FALSE	TRUE	FALSE	FALSE	FALSE	0/1:549,20:0.028:569:545,20:0,0:215,334,10,10	215	334	10	10	FALSE	549,20	FALSE	0.028	FALSE
S109-37	DNMT3A	chr2	25246186	25246186	T	C	exonic	.	nonsynonymous SNV	DNMT3A:NM_001320893:exon6:c.A947G:p.K316R,DNMT3A:NM_001375819:exon6:c.A734G:p.K245R,DNMT3A:NM_153759:exon7:c.A836G:p.K279R,DNMT3A:NM_022552:exon11:c.A1403G:p.K468R,DNMT3A:NM_175629:exon11:c.A1403G:p.K468R	ID=COSM1318923,COSM1318924;OCCURENCE=1(haematopoietic_and_lymphoid_tissue)	0.5	.	477	chr2	25246186	.	T	C	.	clustered_events	AS_FilterStatus=SITE;AS_SB_TABLE=398,58|20,1;DP=477;ECNT=4;GERMQ=93;MBQ=28,24;MFRL=190,232;MMQ=60,60;MPOS=64;POPAF=7.30;TLOD=23.23	GT:AD:AF:DP:F1R2:F2R1:SB	0/1	456	21	0.049	477	448,21	0,0	NM_022552	DNMT3A:NM_022552:exon11:c.A1403G:p.K468R	K468R	TRUE	TRUE	FALSE	FALSE	FALSE	FALSE	0/1:456,21:0.049:477:448,21:0,0:398,58,20,1	398	58	20	1	FALSE	456,21	FALSE	0.049	FALSE
S109-37	TET2	chr4	105275478	105275478	G	-	exonic	.	frameshift deletion	TET2:NM_001127208:exon11:c.4968delG:p.D1657Ifs*38	.	0.5	.	680	chr4	105275477	.	TG	T	.	PASS	AS_FilterStatus=SITE;AS_SB_TABLE=301,351|14,14;DP=680;ECNT=2;GERMQ=93;MBQ=20,20;MFRL=185,185;MMQ=60,60;MPOS=33;POPAF=7.30;RPA=2,1;RU=G;STR;STRQ=93;TLOD=20.04	GT:AD:AF:DP:F1R2:F2R1:SB	0/1	652	28	0.033	680	650,28	0,0	NM_001127208	TET2:NM_001127208:exon11:c.4968delG:p.D1657Ifs*38	D1657Ifs*38	TRUE	FALSE	TRUE	FALSE	FALSE	FALSE	0/1:652,28:0.033:680:650,28:0,0:301,351,14,14	301	351	14	14	FALSE	652,28	FALSE	0.033	FALSE
S109-43	TET2	chr4	105236745	105236745	G	T	exonic	.	stopgain	TET2:NM_001127208:exon3:c.G2803T:p.G935X,TET2:NM_017628:exon3:c.G2803T:p.G935X	.	0.5	.	466	chr4	105236745	.	G	T	.	PASS	AS_FilterStatus=SITE;AS_SB_TABLE=185,257|10,14;DP=466;ECNT=2;GERMQ=93;MBQ=22,29;MFRL=209,223;MMQ=60,60;MPOS=51;POPAF=7.30;TLOD=38.09	GT:AD:AF:DP:F1R2:F2R1:PGT:PID:PS:SB	0|1	442	24	0.054	466	438,23	0,0	NM_001127208	TET2:NM_001127208:exon3:c.G2803T:p.G935X	G935X	TRUE	FALSE	TRUE	FALSE	FALSE	FALSE	0|1:442,24:0.054:466:438,23:0,0:0|1:105236745_G_T:105236745:185,257,10,14	185	257	10	14	FALSE	442,24	FALSE	0.054	FALSE
S109-55	DNMT3A	chr2	25240417	25240417	C	T	exonic	.	nonsynonymous SNV	DNMT3A:NM_001320893:exon14:c.G1751A:p.R584H,DNMT3A:NM_001375819:exon14:c.G1538A:p.R513H,DNMT3A:NM_153759:exon15:c.G1640A:p.R547H,DNMT3A:NM_022552:exon19:c.G2207A:p.R736H,DNMT3A:NM_175629:exon19:c.G2207A:p.R736H	ID=COSM1318940,COSM133737;OCCURENCE=5(haematopoietic_and_lymphoid_tissue)	0.5	.	2871	chr2	25240417	.	C	T	.	PASS	AS_FilterStatus=SITE;AS_SB_TABLE=650,2094|43,84;DP=2871;ECNT=1;GERMQ=93;MBQ=20,20;MFRL=186,186;MMQ=60,60;MPOS=58;POPAF=7.30;TLOD=205.28	GT:AD:AF:DP:F1R2:F2R1:SB	0/1	2744	127	0.039	2871	2683125	0,0	NM_022552	DNMT3A:NM_022552:exon19:c.G2207A:p.R736H	R736H	TRUE	TRUE	FALSE	FALSE	FALSE	FALSE	0/1:2744,127:0.039:2871:2683,125:0,0:650,2094,43,84	650	2094	43	84	FALSE	2744127	FALSE	0.039	FALSE
S109-57	DNMT3A	chr2	25240672	25240672	G	C	exonic	.	nonsynonymous SNV	DNMT3A:NM_001320893:exon13:c.C1685G:p.S562C,DNMT3A:NM_001375819:exon13:c.C1472G:p.S491C,DNMT3A:NM_153759:exon14:c.C1574G:p.S525C,DNMT3A:NM_022552:exon18:c.C2141G:p.S714C,DNMT3A:NM_175629:exon18:c.C2141G:p.S714C	ID=COSM442677,COSM87011;OCCURENCE=11(haematopoietic_and_lymphoid_tissue),1(breast)	0.5	.	1676	chr2	25240672	.	G	C	.	PASS	AS_FilterStatus=SITE;AS_SB_TABLE=811,795|36,34;DP=1677;ECNT=1;GERMQ=93;MBQ=20,20;MFRL=224,224;MMQ=60,60;MPOS=48;POPAF=4.31;TLOD=102.82	GT:AD:AF:DP:F1R2:F2R1:SB	0/1	1606	70	0.043	1676	1601,68	0,0	NM_022552	DNMT3A:NM_022552:exon18:c.C2141G:p.S714C	S714C	TRUE	TRUE	FALSE	FALSE	FALSE	FALSE	0/1:1606,70:0.043:1676:1601,68:0,0:811,795,36,34	811	795	36	34	FALSE	1606,70	FALSE	0.043	FALSE
S109-64	JAK2	chr9	5073770	5073770	G	T	exonic	.	nonsynonymous SNV	JAK2:NM_001322204:exon11:c.G1402T:p.V468F,JAK2:NM_001322195:exon13:c.G1849T:p.V617F,JAK2:NM_001322196:exon13:c.G1849T:p.V617F,JAK2:NM_001322194:exon14:c.G1849T:p.V617F,JAK2:NM_001322198:exon14:c.G634T:p.V212F,JAK2:NM_001322199:exon14:c.G634T:p.V212F,JAK2:NM_004972:exon14:c.G1849T:p.V617F	ID=COSM12600;OCCURENCE=1(central_nervous_system),3(lung),33324(haematopoietic_and_lymphoid_tissue)	0.5	.	1526	chr9	5073770	.	G	T	.	clustered_events	AS_FilterStatus=SITE;AS_SB_TABLE=526,907|31,62;DP=1529;ECNT=5;GERMQ=93;MBQ=26,30;MFRL=234,234;MMQ=60,60;MPOS=29;POPAF=3.40;TLOD=154.56	GT:AD:AF:DP:F1R2:F2R1:SB	0/1	1433	93	0.06	1526	1409,89	0,0	NM_004972	JAK2:NM_004972:exon14:c.G1849T:p.V617F	V617F	TRUE	TRUE	FALSE	FALSE	FALSE	FALSE	0/1:1433,93:0.060:1526:1409,89:0,0:526,907,31,62	526	907	31	62	FALSE	1433,93	FALSE	0.06	FALSE
S109-65	EZH2	chr7	148832751	148832751	C	T	splicing	NM_001203249:exon4:c.220-1G>A;NM_001203247:exon4:c.247-1G>A;NM_004456:exon4:c.247-1G>A;NM_001203248:exon4:c.220-1G>A	.	.	.	0.5	.	795	chr7	148832751	.	C	T	.	PASS	AS_FilterStatus=SITE;AS_SB_TABLE=400,372|12,11;DP=797;ECNT=1;GERMQ=93;MBQ=20,20;MFRL=179,179;MMQ=60,60;MPOS=29;POPAF=7.30;TLOD=30.43	GT:AD:AF:DP:F1R2:F2R1:SB	0/1	772	23	0.029	795	705,22	0,0	NM_001203247	NM_001203249:exon4:c.220-1G>A;NM_001203247:exon4:c.247-1G>A;NM_004456:exon4:c.247-1G>A;NM_001203248:exon4:c.220-1G>A	nan	TRUE	FALSE	FALSE	TRUE	FALSE	FALSE	0/1:772,23:0.029:795:705,22:0,0:400,372,12,11	400	372	12	11	FALSE	772,23	FALSE	0.029	FALSE
S109-66	CBL	chr11	119278281	119278281	G	A	exonic	.	nonsynonymous SNV	CBL:NM_005188:exon8:c.G1211A:p.C404Y	ID=COSM34068;OCCURENCE=8(haematopoietic_and_lymphoid_tissue)	0.5	.	902	chr11	119278281	.	G	A	.	germline	AS_FilterStatus=SITE;AS_SB_TABLE=215,266|217,204;DP=902;ECNT=1;GERMQ=1;MBQ=20,20;MFRL=234,234;MMQ=60,60;MPOS=43;POPAF=4.61;TLOD=873.49	GT:AD:AF:DP:F1R2:F2R1:SB	0/1	481	421	0.442	902	469407	0,0	NM_005188	CBL:NM_005188:exon8:c.G1211A:p.C404Y	C404Y	TRUE	TRUE	FALSE	FALSE	TRUE	FALSE	0/1:481,421:0.442:902:469,407:0,0:215,266,217,204	215	266	217	204	FALSE	481421	FALSE	0.442	FALSE
S109-70	TET2	chr4	105235887	105235887	C	T	exonic	.	stopgain	TET2:NM_001127208:exon3:c.C1945T:p.Q649X,TET2:NM_017628:exon3:c.C1945T:p.Q649X	ID=COSM1716884,COSM1716883;OCCURENCE=1(haematopoietic_and_lymphoid_tissue)	0.5	.	405	chr4	105235887	.	C	T	.	PASS	AS_FilterStatus=SITE;AS_SB_TABLE=137,196|43,29;DP=457;ECNT=1;GERMQ=93;MBQ=25,27;MFRL=230,230;MMQ=60,60;MPOS=64;POPAF=7.30;TLOD=138.74	GT:AD:AF:DP:F1R2:F2R1:SB	0/1	333	72	0.176	405	323,69	0,0	NM_001127208	TET2:NM_001127208:exon3:c.C1945T:p.Q649X	Q649X	TRUE	FALSE	TRUE	FALSE	FALSE	FALSE	0/1:333,72:0.176:405:323,69:0,0:137,196,43,29	137	196	43	29	FALSE	333,72	FALSE	0.176	FALSE
S109-71	TET2	chr4	105234746	105234755	GCATACCTCA	-	exonic	.	frameshift deletion	TET2:NM_001127208:exon3:c.804_813del:p.H269Gfs*21,TET2:NM_017628:exon3:c.804_813del:p.H269Gfs*21	.	0.5	.	1727	chr4	105234745	.	CGCATACCTCA	C	.	PASS	AS_FilterStatus=SITE;AS_SB_TABLE=815,870|11,31;DP=1727;ECNT=1;GERMQ=93;MBQ=20,20;MFRL=233,233;MMQ=60,60;MPOS=36;POPAF=7.30;TLOD=104.33	GT:AD:AF:DP:F1R2:F2R1:SB	0/1	1685	42	0.028	1727	1579,37	0,0	NM_001127208	TET2:NM_001127208:exon3:c.804_813del:p.H269Gfs*21	H269Gfs*21	TRUE	FALSE	TRUE	FALSE	FALSE	FALSE	0/1:1685,42:0.028:1727:1579,37:0,0:815,870,11,31	815	870	11	31	FALSE	1685,42	FALSE	0.028	FALSE
S109-75	DNMT3A	chr2	25246066	25246066	T	C	splicing	NM_022552:exon12:c.1430-2A>G;NM_175629:exon12:c.1430-2A>G;NM_153759:exon8:c.863-2A>G;NM_001320893:exon7:c.974-2A>G;NM_001375819:exon7:c.761-2A>G	.	.	.	0.5	.	2854	chr2	25246066	.	T	C	.	PASS	AS_FilterStatus=SITE;AS_SB_TABLE=1344,1308|101,101;DP=2859;ECNT=1;GERMQ=93;MBQ=20,20;MFRL=234,234;MMQ=60,60;MPOS=28;POPAF=7.30;TLOD=323.43	GT:AD:AF:DP:F1R2:F2R1:SB	0/1	2652	202	0.07	2854	2603101	0,0	NM_022552	NM_022552:exon12:c.1430-2A>G;NM_175629:exon12:c.1430-2A>G;NM_153759:exon8:c.863-2A>G;NM_001320893:exon7:c.974-2A>G;NM_001375819:exon7:c.761-2A>G	nan	TRUE	FALSE	FALSE	TRUE	FALSE	FALSE	0/1:2652,202:0.070:2854:2603,101:0,0:1344,1308,101,101	1344	1308	101	101	FALSE	2652202	FALSE	0.07	FALSE
S11-10	DNMT3A	chr2	25247629	25247629	G	A	exonic	.	nonsynonymous SNV	DNMT3A:NM_001320893:exon3:c.C520T:p.R174C,DNMT3A:NM_001375819:exon3:c.C307T:p.R103C,DNMT3A:NM_153759:exon4:c.C409T:p.R137C,DNMT3A:NM_022552:exon8:c.C976T:p.R326C,DNMT3A:NM_175629:exon8:c.C976T:p.R326C	.	0.5	.	1356	chr2	25247629	.	G	A	.	PASS	AS_FilterStatus=SITE;AS_SB_TABLE=1099,204|39,14;DP=1876;ECNT=1;GERMQ=93;MBQ=19,20;MFRL=187,179;MMQ=60,60;MPOS=61;POPAF=7.30;TLOD=80.92	GT:AD:AF:DP:F1R2:F2R1:SB	0/1	1303	53	0.035	1356	593,53	0,0	NM_022552	DNMT3A:NM_022552:exon8:c.C976T:p.R326C	R326C	TRUE	TRUE	FALSE	FALSE	FALSE	FALSE	0/1:1303,53:0.035:1356:593,53:0,0:1099,204,39,14	1099	204	39	14	FALSE	1303,53	FALSE	0.035	FALSE
S11-28	BCOR	chrX	40054000	40054000	G	-	exonic	.	frameshift deletion	BCOR:NM_001123384:exon13:c.4706delC:p.P1569Qfs*53,BCOR:NM_001123383:exon14:c.4760delC:p.P1587Qfs*53,BCOR:NM_001123385:exon14:c.4862delC:p.P1621Qfs*53,BCOR:NM_017745:exon14:c.4760delC:p.P1587Qfs*53	ID=COSM1467910;OCCURENCE=1(large_intestine)	0.5	.	1393	chrX	40053999	.	TG	T	.	clustered_events	AS_FilterStatus=SITE;AS_SB_TABLE=449,902|21,21;DP=1393;ECNT=3;GERMQ=93;MBQ=20,20;MFRL=209,209;MMQ=60,60;MPOS=45;POPAF=7.30;RPA=6,5;RU=G;STR;STRQ=93;TLOD=9.23	GT:AD:AF:DP:F1R2:F2R1:SB	0/1	1351	42	0.021	1393	1317,42	0,0	NM_001123385	BCOR:NM_001123385:exon14:c.4862delC:p.P1621Qfs*53	P1621Qfs*53	TRUE	FALSE	TRUE	FALSE	FALSE	FALSE	0/1:1351,42:0.021:1393:1317,42:0,0:449,902,21,21	449	902	21	21	FALSE	1351,42	FALSE	0.021	FALSE
S11-32	DNMT3A	chr2	25240693	25240693	C	T	exonic	.	nonsynonymous SNV	DNMT3A:NM_001320893:exon13:c.G1664A:p.G555D,DNMT3A:NM_001375819:exon13:c.G1451A:p.G484D,DNMT3A:NM_153759:exon14:c.G1553A:p.G518D,DNMT3A:NM_022552:exon18:c.G2120A:p.G707D,DNMT3A:NM_175629:exon18:c.G2120A:p.G707D	.	0.5	.	756	chr2	25240693	.	C	T	.	clustered_events	AS_FilterStatus=SITE;AS_SB_TABLE=372,360|13,11;DP=756;ECNT=6;GERMQ=93;MBQ=20,20;MFRL=224,224;MMQ=60,60;MPOS=27;POPAF=7.30;TLOD=32.85	GT:AD:AF:DP:F1R2:F2R1:SB	0/1	732	24	0.036	756	728,24	0,0	NM_022552	DNMT3A:NM_022552:exon18:c.G2120A:p.G707D	G707D	TRUE	TRUE	FALSE	FALSE	FALSE	FALSE	0/1:732,24:0.036:756:728,24:0,0:372,360,13,11	372	360	13	11	FALSE	732,24	FALSE	0.036	FALSE
S11-32	TET2	chr4	105243775	105243775	A	G	exonic	.	nonsynonymous SNV	TET2:NM_001127208:exon6:c.A3800G:p.E1267G	.	0.5	.	909	chr4	105243775	.	A	G	.	clustered_events	AS_FilterStatus=SITE;AS_SB_TABLE=274,606|10,19;DP=911;ECNT=3;GERMQ=93;MBQ=20,20;MFRL=219,219;MMQ=60,60;MPOS=47;POPAF=7.30;TLOD=35.59	GT:AD:AF:DP:F1R2:F2R1:SB	0/1	880	29	0.031	909	875,29	0,0	NM_001127208	TET2:NM_001127208:exon6:c.A3800G:p.E1267G	E1267G	TRUE	TRUE	FALSE	FALSE	TRUE	FALSE	0/1:880,29:0.031:909:875,29:0,0:274,606,10,19	274	606	10	19	FALSE	880,29	FALSE	0.031	FALSE
S11-32	TET2	chr4	105235806	105235806	C	T	exonic	.	stopgain	TET2:NM_001127208:exon3:c.C1864T:p.Q622X,TET2:NM_017628:exon3:c.C1864T:p.Q622X	ID=COSM41213;OCCURENCE=2(haematopoietic_and_lymphoid_tissue)	0.5	.	1541	chr4	105235806	.	C	T	.	PASS	AS_FilterStatus=SITE;AS_SB_TABLE=750,743|24,24;DP=1951;ECNT=2;GERMQ=93;MBQ=20,20;MFRL=230,171;MMQ=60,60;MPOS=64;POPAF=7.30;TLOD=98.17	GT:AD:AF:DP:F1R2:F2R1:PGT:PID:PS:SB	0|1	1493	48	0.032	1541	1456,46	0,0	NM_001127208	TET2:NM_001127208:exon3:c.C1864T:p.Q622X	Q622X	TRUE	FALSE	TRUE	FALSE	FALSE	FALSE	0|1:1493,48:0.032:1541:1456,46:0,0:0|1:105235784_G_A:105235784:750,743,24,24	750	743	24	24	FALSE	1493,48	FALSE	0.032	FALSE
S11-33	TET2	chr4	105259636	105259636	A	T	exonic	.	nonsynonymous SNV	TET2:NM_001127208:exon7:c.A3821T:p.Q1274L	.	0.5	.	1535	chr4	105259636	.	A	T	.	strand_bias	AS_FilterStatus=strand_bias;AS_SB_TABLE=930,576|26,3;DP=1536;ECNT=1;GERMQ=93;MBQ=20,31;MFRL=215,181;MMQ=60,60;MPOS=19;POPAF=7.30;TLOD=41.90	GT:AD:AF:DP:F1R2:F2R1:SB	0/1	1506	29	0.028	1535	1472,27	0,0	NM_001127208	TET2:NM_001127208:exon7:c.A3821T:p.Q1274L	Q1274L	TRUE	TRUE	FALSE	FALSE	TRUE	FALSE	0/1:1506,29:0.028:1535:1472,27:0,0:930,576,26,3	930	576	26	3	FALSE	1506,29	FALSE	0.028	FALSE
S11-35	DNMT3A	chr2	25241685	25241685	C	G	exonic	.	nonsynonymous SNV	DNMT3A:NM_001320893:exon12:c.G1503C:p.L501F,DNMT3A:NM_001375819:exon12:c.G1290C:p.L430F,DNMT3A:NM_153759:exon13:c.G1392C:p.L464F,DNMT3A:NM_022552:exon17:c.G1959C:p.L653F,DNMT3A:NM_175629:exon17:c.G1959C:p.L653F	.	0.5	.	7618	chr2	25241685	.	C	G	.	PASS	AS_FilterStatus=SITE;AS_SB_TABLE=2242,5187|52,137;DP=7621;ECNT=1;GERMQ=93;MBQ=20,20;MFRL=180,180;MMQ=60,60;MPOS=65;POPAF=7.30;TLOD=241.54	GT:AD:AF:DP:F1R2:F2R1:SB	0/1	7429	189	0.025	7618	7366186	0,0	NM_022552	DNMT3A:NM_022552:exon17:c.G1959C:p.L653F	L653F	TRUE	TRUE	FALSE	FALSE	FALSE	FALSE	0/1:7429,189:0.025:7618:7366,186:0,0:2242,5187,52,137	2242	5187	52	137	FALSE	7429189	FALSE	0.025	FALSE
S11-36	DNMT3A	chr2	25245325	25245325	G	T	exonic	.	stopgain	DNMT3A:NM_001320893:exon8:c.C1026A:p.C342X,DNMT3A:NM_001375819:exon8:c.C813A:p.C271X,DNMT3A:NM_153759:exon9:c.C915A:p.C305X,DNMT3A:NM_022552:exon13:c.C1482A:p.C494X,DNMT3A:NM_175629:exon13:c.C1482A:p.C494X	.	0.5	.	1525	chr2	25245325	.	G	T	.	PASS	AS_FilterStatus=SITE;AS_SB_TABLE=330,1147|21,27;DP=1528;ECNT=1;GERMQ=93;MBQ=27,20;MFRL=238,190;MMQ=60,60;MPOS=40;POPAF=7.30;TLOD=63.61	GT:AD:AF:DP:F1R2:F2R1:SB	0/1	1477	48	0.023	1525	1456,46	0,0	NM_022552	DNMT3A:NM_022552:exon13:c.C1482A:p.C494X	C494X	TRUE	FALSE	TRUE	FALSE	FALSE	FALSE	0/1:1477,48:0.023:1525:1456,46:0,0:330,1147,21,27	330	1147	21	27	FALSE	1477,48	FALSE	0.023	FALSE
S11-45	GNB1	chr1	1815789	1815789	T	G	exonic	.	nonsynonymous SNV	GNB1:NM_001282539:exon4:c.A170C:p.K57T,GNB1:NM_002074:exon5:c.A170C:p.K57T	ID=COSM1317613;OCCURENCE=1(haematopoietic_and_lymphoid_tissue)	0.5	.	3126	chr1	1815789	.	T	G	.	PASS	AS_FilterStatus=SITE;AS_SB_TABLE=2186,738|98,104;DP=4588;ECNT=1;GERMQ=93;MBQ=20,20;MFRL=220,223;MMQ=60,60;MPOS=38;POPAF=7.30;TLOD=302.20	GT:AD:AF:DP:F1R2:F2R1:SB	0/1	2924	202	0.044	3126	2889104	0,0	NM_002074	GNB1:NM_002074:exon5:c.A170C:p.K57T	K57T	TRUE	TRUE	FALSE	FALSE	FALSE	FALSE	0/1:2924,202:0.044:3126:2889,104:0,0:2186,738,98,104	2186	738	98	104	FALSE	2924202	FALSE	0.044	FALSE
S11-67	DNMT3A	chr2	25240693	25240693	C	-	exonic	.	frameshift deletion	DNMT3A:NM_001320893:exon13:c.1664delG:p.G555Afs*72,DNMT3A:NM_001375819:exon13:c.1451delG:p.G484Afs*72,DNMT3A:NM_153759:exon14:c.1553delG:p.G518Afs*72,DNMT3A:NM_022552:exon18:c.2120delG:p.G707Afs*72,DNMT3A:NM_175629:exon18:c.2120delG:p.G707Afs*72	ID=COSM133715;OCCURENCE=1(haematopoietic_and_lymphoid_tissue)	0.5	.	508	chr2	25240692	.	GC	G	.	PASS	AS_FilterStatus=SITE;AS_SB_TABLE=248,231|15,14;DP=508;ECNT=1;GERMQ=93;MBQ=20,20;MFRL=177,224;MMQ=60,60;MPOS=38;POPAF=7.30;RPA=5,4;RU=C;STR;STRQ=93;TLOD=17.66	GT:AD:AF:DP:F1R2:F2R1:SB	0/1	479	29	0.057	508	477,29	0,0	NM_022552	DNMT3A:NM_022552:exon18:c.2120delG:p.G707Afs*72	G707Afs*72	TRUE	FALSE	TRUE	FALSE	FALSE	FALSE	0/1:479,29:0.057:508:477,29:0,0:248,231,15,14	248	231	15	14	FALSE	479,29	FALSE	0.057	FALSE
S11-7	DNMT3A	chr2	25234373	25234373	C	T	exonic	.	nonsynonymous SNV	DNMT3A:NM_001320893:exon18:c.G2189A:p.R730H,DNMT3A:NM_001375819:exon18:c.G1976A:p.R659H,DNMT3A:NM_153759:exon19:c.G2078A:p.R693H,DNMT3A:NM_022552:exon23:c.G2645A:p.R882H,DNMT3A:NM_175629:exon23:c.G2645A:p.R882H	ID=COSM52944,COSM442676;OCCURENCE=1(breast),410(haematopoietic_and_lymphoid_tissue)	0.5	.	4984	chr2	25234373	.	C	T	.	PASS	AS_FilterStatus=SITE;AS_SB_TABLE=1853,2982|73,76;DP=4986;ECNT=2;GERMQ=93;MBQ=20,20;MFRL=220,220;MMQ=60,60;MPOS=54;POPAF=3.35;TLOD=219.47	GT:AD:AF:DP:F1R2:F2R1:PGT:PID:PS:SB	0|1	4835	149	0.025	4984	3819143	0,0	NM_022552	DNMT3A:NM_022552:exon23:c.G2645A:p.R882H	R882H	TRUE	TRUE	FALSE	FALSE	FALSE	FALSE	0|1:4835,149:0.025:4984:3819,143:0,0:0|1:25234351_C_T:25234351:1853,2982,73,76	1853	2982	73	76	FALSE	4835149	FALSE	0.025	FALSE
S11-74	EZH2	chr7	148807669	148807669	C	T	exonic	.	nonsynonymous SNV	EZH2:NM_001203249:exon19:c.G2065A:p.E689K,EZH2:NM_152998:exon19:c.G2101A:p.E701K,EZH2:NM_001203247:exon20:c.G2218A:p.E740K,EZH2:NM_001203248:exon20:c.G2191A:p.E731K,EZH2:NM_004456:exon20:c.G2233A:p.E745K	ID=COSM1087034,COSM1087033;OCCURENCE=2(endometrium)	0.5	.	2386	chr7	148807669	.	C	T	.	PASS	AS_FilterStatus=SITE;AS_SB_TABLE=1179,1158|24,25;DP=2387;ECNT=1;GERMQ=93;MBQ=20,20;MFRL=186,230;MMQ=60,60;MPOS=8;POPAF=7.30;TLOD=64.65	GT:AD:AF:DP:F1R2:F2R1:SB	0/1	2337	49	0.021	2386	1175,49	0,0	NM_001203247	EZH2:NM_001203247:exon20:c.G2218A:p.E740K	E740K	TRUE	TRUE	FALSE	FALSE	FALSE	FALSE	0/1:2337,49:0.021:2386:1175,49:0,0:1179,1158,24,25	1179	1158	24	25	FALSE	2337,49	FALSE	0.021	FALSE
S11-76	GNB1	chr1	1815790	1815790	T	C	exonic	.	nonsynonymous SNV	GNB1:NM_001282539:exon4:c.A169G:p.K57E,GNB1:NM_002074:exon5:c.A169G:p.K57E	ID=COSM211450;OCCURENCE=1(haematopoietic_and_lymphoid_tissue)	0.5	.	9804	chr1	1815790	.	T	C	.	PASS	AS_FilterStatus=SITE;AS_SB_TABLE=4847,4671|144,142;DP=9856;ECNT=1;GERMQ=93;MBQ=20,20;MFRL=223,223;MMQ=60,60;MPOS=40;POPAF=3.76;TLOD=409.26	GT:AD:AF:DP:F1R2:F2R1:SB	0/1	9518	286	0.028	9804	9069144	0,0	NM_002074	GNB1:NM_002074:exon5:c.A169G:p.K57E	K57E	TRUE	TRUE	FALSE	FALSE	FALSE	FALSE	0/1:9518,286:0.028:9804:9069,144:0,0:4847,4671,144,142	4847	4671	144	142	FALSE	9518286	FALSE	0.028	FALSE
S11-8	DNMT3A	chr2	25244334	25244334	-	GC	exonic	.	frameshift insertion	DNMT3A:NM_001320893:exon10:c.1215_1216insGC:p.F406Afs*94,DNMT3A:NM_001375819:exon10:c.1002_1003insGC:p.F335Afs*94,DNMT3A:NM_153759:exon11:c.1104_1105insGC:p.F369Afs*94,DNMT3A:NM_022552:exon15:c.1671_1672insGC:p.F558Afs*94,DNMT3A:NM_175629:exon15:c.1671_1672insGC:p.F558Afs*94	.	0.5	.	1819	chr2	25244334	.	A	AGC	.	PASS	AS_FilterStatus=SITE;AS_SB_TABLE=563,1087|62,107;DP=1819;ECNT=1;GERMQ=93;MBQ=20,20;MFRL=169,169;MMQ=60,60;MPOS=34;POPAF=7.30;RPA=1,2;RU=GC;STR;STRQ=93;TLOD=353.72	GT:AD:AF:DP:F1R2:F2R1:SB	0/1	1650	169	0.087	1819	1544151	1,0	NM_022552	DNMT3A:NM_022552:exon15:c.1671_1672insGC:p.F558Afs*94	F558Afs*94	TRUE	FALSE	TRUE	FALSE	FALSE	FALSE	0/1:1650,169:0.087:1819:1544,151:1,0:563,1087,62,107	563	1087	62	107	FALSE	1650169	FALSE	0.087	FALSE
S110-10	TET2	chr4	105235381	105235382	CT	-	exonic	.	frameshift deletion	TET2:NM_001127208:exon3:c.1439_1440del:p.Q481Efs*2,TET2:NM_017628:exon3:c.1439_1440del:p.Q481Efs*2	.	0.5	.	1420	chr4	105235380	.	CCT	C	.	clustered_events	AS_FilterStatus=SITE;AS_SB_TABLE=823,557|24,16;DP=1798;ECNT=3;GERMQ=93;MBQ=20,20;MFRL=219,219;MMQ=60,60;MPOS=37;POPAF=7.30;TLOD=50.56	GT:AD:AF:DP:F1R2:F2R1:SB	0/1	1380	40	0.028	1420	1338,39	0,0	NM_001127208	TET2:NM_001127208:exon3:c.1439_1440del:p.Q481Efs*2	Q481Efs*2	TRUE	FALSE	TRUE	FALSE	FALSE	FALSE	0/1:1380,40:0.028:1420:1338,39:0,0:823,557,24,16	823	557	24	16	FALSE	1380,40	FALSE	0.028	FALSE
S110-15	CBL	chr11	119278510	119278510	G	A	exonic	.	nonsynonymous SNV	CBL:NM_005188:exon9:c.G1228A:p.E410K	.	0.5	.	757	chr11	119278510	.	G	A	.	PASS	AS_FilterStatus=SITE;AS_SB_TABLE=371,364|11,11;DP=758;ECNT=1;GERMQ=93;MBQ=20,20;MFRL=179,179;MMQ=60,60;MPOS=19;POPAF=7.30;TLOD=29.72	GT:AD:AF:DP:F1R2:F2R1:SB	0/1	735	22	0.03	757	701,22	0,0	NM_005188	CBL:NM_005188:exon9:c.G1228A:p.E410K	E410K	TRUE	TRUE	FALSE	FALSE	TRUE	FALSE	0/1:735,22:0.030:757:701,22:0,0:371,364,11,11	371	364	11	11	FALSE	735,22	FALSE	0.03	FALSE
S110-16	PPM1D	chr17	60663313	60663313	-	A	exonic	.	frameshift insertion	PPM1D:NM_003620:exon6:c.1580dupA:p.R528Kfs*8	.	0.5	.	1646	chr17	60663313	.	G	GA	.	PASS	AS_FilterStatus=SITE;AS_SB_TABLE=695,810|76,65;DP=1646;ECNT=2;GERMQ=93;MBQ=20,20;MFRL=190,190;MMQ=60,60;MPOS=24;POPAF=7.30;RPA=3,4;RU=A;STR;STRQ=93;TLOD=100.91	GT:AD:AF:DP:F1R2:F2R1:SB	0/1	1505	141	0.069	1646	1473137	0,0	NM_003620	PPM1D:NM_003620:exon6:c.1580dupA:p.R528Kfs*8	R528Kfs*8	TRUE	FALSE	TRUE	FALSE	TRUE	FALSE	0/1:1505,141:0.069:1646:1473,137:0,0:695,810,76,65	695	810	76	65	FALSE	1505141	FALSE	0.069	FALSE
S110-18	TP53	chr17	7674256	7674256	T	C	exonic	.	nonsynonymous SNV	TP53:NM_001126115:exon3:c.A311G:p.Y104C,TP53:NM_001126116:exon3:c.A311G:p.Y104C,TP53:NM_001126117:exon3:c.A311G:p.Y104C,TP53:NM_001276697:exon3:c.A230G:p.Y77C,TP53:NM_001276698:exon3:c.A230G:p.Y77C,TP53:NM_001276699:exon3:c.A230G:p.Y77C,TP53:NM_001126118:exon6:c.A590G:p.Y197C,TP53:NM_000546:exon7:c.A707G:p.Y236C,TP53:NM_001126112:exon7:c.A707G:p.Y236C,TP53:NM_001126113:exon7:c.A707G:p.Y236C,TP53:…	ID=COSM3773303,COSM116673,COSM1646851,COSM116674,COSM116672,COSM10731;OCCURENCE=3(haematopoietic_and_lymphoid_tissue),4(lung),4(oesophagus),3(upper_aerodigestive_tract),5(stomach),2(prostate),4(large_intestine),1(biliary_tract),4(urinary_tract),2(liver),3(pancreas),7(breast),1(endometrium),9(ovary),1(soft_tissue)	0.5	.	877	chr17	7674256	.	T	C	.	PASS	AS_FilterStatus=SITE;AS_SB_TABLE=432,423|11,11;DP=879;ECNT=1;GERMQ=93;MBQ=20,20;MFRL=205,205;MMQ=60,60;MPOS=50;POPAF=7.30;TLOD=30.22	GT:AD:AF:DP:F1R2:F2R1:SB	0/1	855	22	0.027	877	842,22	0,0	NM_001126112	TP53:NM_001126112:exon7:c.A707G:p.Y236C	Y236C	TRUE	TRUE	FALSE	FALSE	FALSE	FALSE	0/1:855,22:0.027:877:842,22:0,0:432,423,11,11	432	423	11	11	FALSE	855,22	FALSE	0.027	FALSE
S110-2	DNMT3A	chr2	25240315	25240315	G	A	exonic	.	nonsynonymous SNV	DNMT3A:NM_001320893:exon14:c.C1853T:p.S618L,DNMT3A:NM_001375819:exon14:c.C1640T:p.S547L,DNMT3A:NM_153759:exon15:c.C1742T:p.S581L,DNMT3A:NM_022552:exon19:c.C2309T:p.S770L,DNMT3A:NM_175629:exon19:c.C2309T:p.S770L	ID=COSM3719403,COSM231549;OCCURENCE=4(haematopoietic_and_lymphoid_tissue)	0.5	.	890	chr2	25240315	.	G	A	.	clustered_events	AS_FilterStatus=SITE;AS_SB_TABLE=499,350|26,15;DP=890;ECNT=3;GERMQ=93;MBQ=20,20;MFRL=184,184;MMQ=60,60;MPOS=65;POPAF=7.30;TLOD=64.71	GT:AD:AF:DP:F1R2:F2R1:SB	0/1	849	41	0.05	890	781,39	0,0	NM_022552	DNMT3A:NM_022552:exon19:c.C2309T:p.S770L	S770L	TRUE	TRUE	FALSE	FALSE	FALSE	FALSE	0/1:849,41:0.050:890:781,39:0,0:499,350,26,15	499	350	26	15	FALSE	849,41	FALSE	0.05	FALSE
S110-2	CBL	chr11	119278541	119278541	G	A	exonic	.	nonsynonymous SNV	CBL:NM_005188:exon9:c.G1259A:p.R420Q	ID=COSM34077;OCCURENCE=11(haematopoietic_and_lymphoid_tissue),1(central_nervous_system),1(large_intestine)	0.5	.	1124	chr11	119278541	.	G	A	.	PASS	AS_FilterStatus=SITE;AS_SB_TABLE=585,486|30,23;DP=1124;ECNT=2;GERMQ=93;MBQ=20,20;MFRL=179,179;MMQ=60,60;MPOS=34;POPAF=4.61;TLOD=82.58	GT:AD:AF:DP:F1R2:F2R1:PGT:PID:PS:SB	1|0	1071	53	0.042	1124	783,52	0,0	NM_005188	CBL:NM_005188:exon9:c.G1259A:p.R420Q	R420Q	TRUE	TRUE	FALSE	FALSE	TRUE	FALSE	1|0:1071,53:0.042:1124:783,52:0,0:1|0:119278520_G_A:119278520:585,486,30,23	585	486	30	23	FALSE	1071,53	FALSE	0.042	FALSE
S110-20	TET2	chr4	105241428	105241428	A	G	exonic	.	nonsynonymous SNV	TET2:NM_001127208:exon4:c.A3499G:p.R1167G	.	0.5	.	623	chr4	105241428	.	A	G	.	PASS	AS_FilterStatus=SITE;AS_SB_TABLE=56,522|5,40;DP=623;ECNT=1;GERMQ=93;MBQ=28,24;MFRL=223,223;MMQ=60,60;MPOS=33;POPAF=7.30;TLOD=58.82	GT:AD:AF:DP:F1R2:F2R1:SB	0/1	578	45	0.07	623	571,44	0,0	NM_001127208	TET2:NM_001127208:exon4:c.A3499G:p.R1167G	R1167G	TRUE	TRUE	FALSE	FALSE	TRUE	FALSE	0/1:578,45:0.070:623:571,44:0,0:56,522,5,40	56	522	5	40	FALSE	578,45	FALSE	0.07	FALSE
S110-30	DNMT3A	chr2	25244154	25244154	-	A	splicing	NM_022552:exon15:c.1851+1->T;NM_175629:exon15:c.1851+1->T;NM_153759:exon11:c.1284+1->T;NM_001320893:exon10:c.1395+1->T;NM_001375819:exon10:c.1182+1->T	.	.	.	0.5	.	679	chr2	25244154	.	C	CA	.	PASS	AS_FilterStatus=SITE;AS_SB_TABLE=326,324|14,15;DP=679;ECNT=2;GERMQ=93;MBQ=20,20;MFRL=221,221;MMQ=60,60;MPOS=20;POPAF=7.30;RPA=3,4;RU=A;STR;STRQ=93;TLOD=13.02	GT:AD:AF:DP:F1R2:F2R1:SB	0/1	650	29	0.044	679	649,29	0,0	NM_022552	NM_022552:exon15:c.1851+1->T;NM_175629:exon15:c.1851+1->T;NM_153759:exon11:c.1284+1->T;NM_001320893:exon10:c.1395+1->T;NM_001375819:exon10:c.1182+1->T	nan	TRUE	FALSE	FALSE	TRUE	FALSE	FALSE	0/1:650,29:0.044:679:649,29:0,0:326,324,14,15	326	324	14	15	FALSE	650,29	FALSE	0.044	FALSE
S110-32	TET2	chr4	105234621	105234621	-	A	exonic	.	frameshift insertion	TET2:NM_001127208:exon3:c.680dupA:p.T229Nfs*25,TET2:NM_017628:exon3:c.680dupA:p.T229Nfs*25	.	0.5	.	467	chr4	105234621	.	G	GA	.	PASS	AS_FilterStatus=SITE;AS_SB_TABLE=250,183|26,8;DP=467;ECNT=1;GERMQ=93;MBQ=26,25;MFRL=188,233;MMQ=60,60;MPOS=62;POPAF=7.30;RPA=6,7;RU=A;STR;STRQ=93;TLOD=53.91	GT:AD:AF:DP:F1R2:F2R1:SB	0/1	433	34	0.085	467	432,34	0,0	NM_001127208	TET2:NM_001127208:exon3:c.680dupA:p.T229Nfs*25	T229Nfs*25	TRUE	FALSE	TRUE	FALSE	FALSE	FALSE	0/1:433,34:0.085:467:432,34:0,0:250,183,26,8	250	183	26	8	FALSE	433,34	FALSE	0.085	FALSE
S110-57	DNMT3A	chr2	25245259	25245259	G	-	exonic	.	frameshift deletion	DNMT3A:NM_001320893:exon8:c.1092delC:p.C365Afs*134,DNMT3A:NM_001375819:exon8:c.879delC:p.C294Afs*134,DNMT3A:NM_153759:exon9:c.981delC:p.C328Afs*134,DNMT3A:NM_022552:exon13:c.1548delC:p.C517Afs*134,DNMT3A:NM_175629:exon13:c.1548delC:p.C517Afs*134	.	0.5	.	4246	chr2	25245258	.	AG	A	.	PASS	AS_FilterStatus=SITE;AS_SB_TABLE=1390,1284|802,770;DP=4246;ECNT=2;GERMQ=93;MBQ=20,20;MFRL=238,238;MMQ=60,60;MPOS=26;POPAF=7.30;TLOD=2536.14	GT:AD:AF:DP:F1R2:F2R1:SB	0/1	2674	1572	0.365	4246	26351544	0,0	NM_022552	DNMT3A:NM_022552:exon13:c.1548delC:p.C517Afs*134	C517Afs*134	TRUE	FALSE	TRUE	FALSE	FALSE	FALSE	0/1:2674,1572:0.365:4246:2635,1544:0,0:1390,1284,802,770	1390	1284	802	770	FALSE	26741572	FALSE	0.365	FALSE
S110-6	DNMT3A	chr2	25234373	25234373	C	T	exonic	.	nonsynonymous SNV	DNMT3A:NM_001320893:exon18:c.G2189A:p.R730H,DNMT3A:NM_001375819:exon18:c.G1976A:p.R659H,DNMT3A:NM_153759:exon19:c.G2078A:p.R693H,DNMT3A:NM_022552:exon23:c.G2645A:p.R882H,DNMT3A:NM_175629:exon23:c.G2645A:p.R882H	ID=COSM52944,COSM442676;OCCURENCE=1(breast),410(haematopoietic_and_lymphoid_tissue)	0.5	.	1396	chr2	25234373	.	C	T	.	PASS	AS_FilterStatus=SITE;AS_SB_TABLE=537,774|43,42;DP=1397;ECNT=1;GERMQ=93;MBQ=20,20;MFRL=220,220;MMQ=60,60;MPOS=48;POPAF=3.35;TLOD=125.99	GT:AD:AF:DP:F1R2:F2R1:SB	0/1	1311	85	0.053	1396	1042,80	0,0	NM_022552	DNMT3A:NM_022552:exon23:c.G2645A:p.R882H	R882H	TRUE	TRUE	FALSE	FALSE	FALSE	FALSE	0/1:1311,85:0.053:1396:1042,80:0,0:537,774,43,42	537	774	43	42	FALSE	1311,85	FALSE	0.053	FALSE
S110-65	TET2	chr4	105269662	105269662	G	A	exonic	.	nonsynonymous SNV	TET2:NM_001127208:exon9:c.G4097A:p.R1366H	ID=COSM87153;OCCURENCE=4(haematopoietic_and_lymphoid_tissue)	0.5	.	2711	chr4	105269662	.	G	A	.	PASS	AS_FilterStatus=SITE;AS_SB_TABLE=1155,1477|44,35;DP=2711;ECNT=1;GERMQ=93;MBQ=20,29;MFRL=220,232;MMQ=60,60;MPOS=39;POPAF=7.30;TLOD=110.59	GT:AD:AF:DP:F1R2:F2R1:SB	0/1	2632	79	0.026	2711	2051,76	0,0	NM_001127208	TET2:NM_001127208:exon9:c.G4097A:p.R1366H	R1366H	TRUE	TRUE	FALSE	FALSE	TRUE	FALSE	0/1:2632,79:0.026:2711:2051,76:0,0:1155,1477,44,35	1155	1477	44	35	FALSE	2632,79	FALSE	0.026	FALSE
S111-10	DNMT3A	chr2	25246673	25246673	C	T	exonic	.	stopgain	DNMT3A:NM_001320893:exon5:c.G770A:p.W257X,DNMT3A:NM_001375819:exon5:c.G557A:p.W186X,DNMT3A:NM_153759:exon6:c.G659A:p.W220X,DNMT3A:NM_022552:exon10:c.G1226A:p.W409X,DNMT3A:NM_175629:exon10:c.G1226A:p.W409X	.	0.5	.	1777	chr2	25246673	.	C	T	.	PASS	AS_FilterStatus=SITE;AS_SB_TABLE=879,618|145,135;DP=1777;ECNT=2;GERMQ=93;MBQ=20,20;MFRL=171,171;MMQ=60,60;MPOS=55;POPAF=7.30;TLOD=501.52	GT:AD:AF:DP:F1R2:F2R1:SB	0/1	1497	280	0.142	1777	1489275	0,0	NM_022552	DNMT3A:NM_022552:exon10:c.G1226A:p.W409X	W409X	TRUE	FALSE	TRUE	FALSE	FALSE	FALSE	0/1:1497,280:0.142:1777:1489,275:0,0:879,618,145,135	879	618	145	135	FALSE	1497280	FALSE	0.142	FALSE
S111-18	RAD21	chr8	116848983	116848983	C	T	exonic	.	stopgain	RAD21:NM_006265:exon13:c.G1667A:p.W556X	.	0.5	.	918	chr8	116848983	.	C	T	.	PASS	AS_FilterStatus=SITE;AS_SB_TABLE=443,439|18,18;DP=918;ECNT=1;GERMQ=93;MBQ=20,20;MFRL=226,226;MMQ=60,60;MPOS=37;POPAF=7.30;TLOD=52.02	GT:AD:AF:DP:F1R2:F2R1:SB	0/1	882	36	0.039	918	848,35	0,0	NM_006265	RAD21:NM_006265:exon13:c.G1667A:p.W556X	W556X	TRUE	FALSE	TRUE	FALSE	FALSE	FALSE	0/1:882,36:0.039:918:848,35:0,0:443,439,18,18	443	439	18	18	FALSE	882,36	FALSE	0.039	FALSE
S111-18	TET2	chr4	105276311	105276311	A	G	exonic	.	nonsynonymous SNV	TET2:NM_001127208:exon11:c.A5801G:p.K1934R	.	0.5	.	1332	chr4	105276311	.	A	G	.	clustered_events	AS_FilterStatus=SITE;AS_SB_TABLE=644,662|13,13;DP=1332;ECNT=3;GERMQ=93;MBQ=20,20;MFRL=220,220;MMQ=60,60;MPOS=32;POPAF=7.30;TLOD=31.07	GT:AD:AF:DP:F1R2:F2R1:SB	0/1	1306	26	0.021	1332	1287,26	0,0	NM_001127208	TET2:NM_001127208:exon11:c.A5801G:p.K1934R	K1934R	TRUE	TRUE	FALSE	FALSE	TRUE	FALSE	0/1:1306,26:0.021:1332:1287,26:0,0:644,662,13,13	644	662	13	13	FALSE	1306,26	FALSE	0.021	FALSE
S111-23	DNMT3A	chr2	25243897	25243897	C	T	splicing	NM_022552:exon16:c.1936+1G>A;NM_175629:exon16:c.1936+1G>A;NM_153759:exon12:c.1369+1G>A;NM_001320893:exon11:c.1480+1G>A;NM_001375819:exon11:c.1267+1G>A	.	.	.	0.5	.	1112	chr2	25243897	.	C	T	.	PASS	AS_FilterStatus=SITE;AS_SB_TABLE=534,537|20,21;DP=1112;ECNT=1;GERMQ=93;MBQ=20,20;MFRL=217,217;MMQ=60,60;MPOS=36;POPAF=7.30;TLOD=60.50	GT:AD:AF:DP:F1R2:F2R1:SB	0/1	1071	41	0.039	1112	1061,41	0,0	NM_022552	NM_022552:exon16:c.1936+1G>A;NM_175629:exon16:c.1936+1G>A;NM_153759:exon12:c.1369+1G>A;NM_001320893:exon11:c.1480+1G>A;NM_001375819:exon11:c.1267+1G>A	nan	TRUE	FALSE	FALSE	TRUE	FALSE	FALSE	0/1:1071,41:0.039:1112:1061,41:0,0:534,537,20,21	534	537	20	21	FALSE	1071,41	FALSE	0.039	FALSE
S111-26	EZH2	chr7	148828746	148828746	G	A	exonic	.	stopgain	EZH2:NM_152998:exon5:c.C502T:p.R168X,EZH2:NM_001203247:exon6:c.C619T:p.R207X,EZH2:NM_001203248:exon6:c.C592T:p.R198X,EZH2:NM_001203249:exon6:c.C592T:p.R198X,EZH2:NM_004456:exon6:c.C619T:p.R207X	ID=COSM52996;OCCURENCE=1(haematopoietic_and_lymphoid_tissue)	0.5	.	1217	chr7	148828746	.	G	A	.	clustered_events	AS_FilterStatus=SITE;AS_SB_TABLE=889,289|19,20;DP=1220;ECNT=6;GERMQ=93;MBQ=19,20;MFRL=225,172;MMQ=60,60;MPOS=39;POPAF=7.30;TLOD=53.51	GT:AD:AF:DP:F1R2:F2R1:SB	0/1	1178	39	0.024	1217	549,38	0,0	NM_001203247	EZH2:NM_001203247:exon6:c.C619T:p.R207X	R207X	TRUE	FALSE	TRUE	FALSE	FALSE	FALSE	0/1:1178,39:0.024:1217:549,38:0,0:889,289,19,20	889	289	19	20	FALSE	1178,39	FALSE	0.024	FALSE
S111-27	BCOR	chrX	40054282	40054282	C	T	exonic	.	stopgain	BCOR:NM_001123384:exon12:c.G4637A:p.W1546X,BCOR:NM_001123383:exon13:c.G4691A:p.W1564X,BCOR:NM_001123385:exon13:c.G4793A:p.W1598X,BCOR:NM_017745:exon13:c.G4691A:p.W1564X	ID=COSM3764997,COSM3764996,COSM3764995;OCCURENCE=1(central_nervous_system)	0.5	.	118	chrX	40054282	.	C	T	.	PASS	AS_FilterStatus=SITE;AS_SB_TABLE=48,45|13,12;DP=118;ECNT=1;GERMQ=93;MBQ=20,20;MFRL=231,231;MMQ=60,60;MPOS=35;POPAF=7.30;TLOD=46.68	GT:AD:AF:DP:F1R2:F2R1:SB	0/1	93	25	0.223	118	88,25	0,0	NM_001123385	BCOR:NM_001123385:exon13:c.G4793A:p.W1598X	W1598X	TRUE	FALSE	TRUE	FALSE	FALSE	FALSE	0/1:93,25:0.223:118:88,25:0,0:48,45,13,12	48	45	13	12	FALSE	93,25	FALSE	0.223	FALSE
S111-28	CBL	chr11	119278284	119278284	T	C	exonic	.	nonsynonymous SNV	CBL:NM_005188:exon8:c.T1214C:p.L405P	ID=COSM1704664;OCCURENCE=1(skin)	0.5	.	853	chr11	119278284	.	T	C	.	clustered_events	AS_FilterStatus=SITE;AS_SB_TABLE=360,471|11,11;DP=855;ECNT=4;GERMQ=93;MBQ=20,20;MFRL=234,234;MMQ=60,60;MPOS=40;POPAF=7.30;TLOD=33.08	GT:AD:AF:DP:F1R2:F2R1:SB	0/1	831	22	0.024	853	807,22	0,0	NM_005188	CBL:NM_005188:exon8:c.T1214C:p.L405P	L405P	TRUE	TRUE	FALSE	FALSE	TRUE	FALSE	0/1:831,22:0.024:853:807,22:0,0:360,471,11,11	360	471	11	11	FALSE	831,22	FALSE	0.024	FALSE
S111-28	TP53	chr17	7676232	7676232	G	A	exonic	.	nonsynonymous SNV	TP53:NM_001126118:exon3:c.C20T:p.S7F,TP53:NM_000546:exon4:c.C137T:p.S46F,TP53:NM_001126112:exon4:c.C137T:p.S46F,TP53:NM_001126113:exon4:c.C137T:p.S46F,TP53:NM_001126114:exon4:c.C137T:p.S46F,TP53:NM_001276695:exon4:c.C20T:p.S7F,TP53:NM_001276696:exon4:c.C20T:p.S7F,TP53:NM_001276760:exon4:c.C20T:p.S7F,TP53:NM_001276761:exon4:c.C20T:p.S7F	ID=COSM45013;OCCURENCE=1(haematopoietic_and_lymphoid_tissue),1(urinary_tract)	0.5	.	311	chr17	7676232	.	G	A	.	PASS	AS_FilterStatus=SITE;AS_SB_TABLE=75,215|10,11;DP=311;ECNT=2;GERMQ=93;MBQ=20,20;MFRL=220,220;MMQ=60,60;MPOS=60;POPAF=7.30;TLOD=47.74	GT:AD:AF:DP:F1R2:F2R1:PGT:PID:PS:SB	0|1	290	21	0.052	311	289,20	0,0	NM_001126112	TP53:NM_001126112:exon4:c.C137T:p.S46F	S46F	TRUE	TRUE	FALSE	FALSE	FALSE	FALSE	0|1:290,21:0.052:311:289,20:0,0:0|1:7676232_G_A:7676232:75,215,10,11	75	215	10	11	FALSE	290,21	FALSE	0.052	FALSE
S111-32	TP53	chr17	7675082	7675082	G	A	exonic	.	nonsynonymous SNV	TP53:NM_001126115:exon1:c.C134T:p.P45L,TP53:NM_001126116:exon1:c.C134T:p.P45L,TP53:NM_001126117:exon1:c.C134T:p.P45L,TP53:NM_001276697:exon1:c.C53T:p.P18L,TP53:NM_001276698:exon1:c.C53T:p.P18L,TP53:NM_001276699:exon1:c.C53T:p.P18L,TP53:NM_001126118:exon4:c.C413T:p.P138L,TP53:NM_000546:exon5:c.C530T:p.P177L,TP53:NM_001126112:exon5:c.C530T:p.P177L,TP53:NM_001126113:exon5:c.C530T:p.P177L,TP53:NM_001…	ID=COSM1709735,COSM1709734,COSM3522698,COSM1709733,COSM1709732,COSM44097,COSM1709731;OCCURENCE=2(prostate),2(large_intestine),7(skin),1(upper_aerodigestive_tract),1(stomach),3(haematopoietic_and_lymphoid_tissue),2(lung)	0.5	.	1836	chr17	7675082	.	G	A	.	PASS	AS_FilterStatus=SITE;AS_SB_TABLE=1177,614|39,6;DP=1836;ECNT=1;GERMQ=93;MBQ=20,30;MFRL=220,240;MMQ=60,60;MPOS=44;POPAF=7.30;TLOD=65.09	GT:AD:AF:DP:F1R2:F2R1:SB	0/1	1791	45	0.033	1836	1783,44	0,0	NM_001126112	TP53:NM_001126112:exon5:c.C530T:p.P177L	P177L	TRUE	TRUE	FALSE	FALSE	FALSE	FALSE	0/1:1791,45:0.033:1836:1783,44:0,0:1177,614,39,6	1177	614	39	6	FALSE	1791,45	FALSE	0.033	FALSE
S111-33	BCOR	chrX	40054282	40054282	C	T	exonic	.	stopgain	BCOR:NM_001123384:exon12:c.G4637A:p.W1546X,BCOR:NM_001123383:exon13:c.G4691A:p.W1564X,BCOR:NM_001123385:exon13:c.G4793A:p.W1598X,BCOR:NM_017745:exon13:c.G4691A:p.W1564X	ID=COSM3764997,COSM3764996,COSM3764995;OCCURENCE=1(central_nervous_system)	0.5	.	745	chrX	40054282	.	C	T	.	PASS	AS_FilterStatus=SITE;AS_SB_TABLE=369,351|13,12;DP=746;ECNT=2;GERMQ=93;MBQ=20,20;MFRL=231,231;MMQ=60,60;MPOS=35;POPAF=7.30;TLOD=39.14	GT:AD:AF:DP:F1R2:F2R1:SB	0/1	720	25	0.036	745	708,25	0,0	NM_001123385	BCOR:NM_001123385:exon13:c.G4793A:p.W1598X	W1598X	TRUE	FALSE	TRUE	FALSE	FALSE	FALSE	0/1:720,25:0.036:745:708,25:0,0:369,351,13,12	369	351	13	12	FALSE	720,25	FALSE	0.036	FALSE
S111-33	TP53	chr17	7675088	7675088	C	T	exonic	.	nonsynonymous SNV	TP53:NM_001126115:exon1:c.G128A:p.R43H,TP53:NM_001126116:exon1:c.G128A:p.R43H,TP53:NM_001126117:exon1:c.G128A:p.R43H,TP53:NM_001276697:exon1:c.G47A:p.R16H,TP53:NM_001276698:exon1:c.G47A:p.R16H,TP53:NM_001276699:exon1:c.G47A:p.R16H,TP53:NM_001126118:exon4:c.G407A:p.R136H,TP53:NM_000546:exon5:c.G524A:p.R175H,TP53:NM_001126112:exon5:c.G524A:p.R175H,TP53:NM_001126113:exon5:c.G524A:p.R175H,TP53:NM_001…	ID=COSM3355994,COSM1640851,COSM99024,COSM99023,COSM10648,COSM99914,COSM99022;OCCURENCE=4(skin),97(breast),9(biliary_tract),321(large_intestine),4(prostate),4(kidney),9(liver),22(pancreas),28(urinary_tract),1(adrenal_gland),65(ovary),1(soft_tissue),9(endometrium),2(salivary_gland),1(penis),18(lung),2(thyroid),35(haematopoietic_and_lymphoid_tissue),4(cervix),62(stomach),70(central_nervous_system),8…	0.5	.	875	chr17	7675088	.	C	T	.	PASS	AS_FilterStatus=SITE;AS_SB_TABLE=624,228|21,2;DP=875;ECNT=1;GERMQ=93;MBQ=20,28;MFRL=220,240;MMQ=60,60;MPOS=50;POPAF=7.30;TLOD=34.29	GT:AD:AF:DP:F1R2:F2R1:SB	0/1	852	23	0.033	875	838,23	0,0	NM_001126112	TP53:NM_001126112:exon5:c.G524A:p.R175H	R175H	TRUE	TRUE	FALSE	FALSE	FALSE	FALSE	0/1:852,23:0.033:875:838,23:0,0:624,228,21,2	624	228	21	2	FALSE	852,23	FALSE	0.033	FALSE
S111-35	DNMT3A	chr2	25234373	25234373	C	G	exonic	.	nonsynonymous SNV	DNMT3A:NM_001320893:exon18:c.G2189C:p.R730P,DNMT3A:NM_001375819:exon18:c.G1976C:p.R659P,DNMT3A:NM_153759:exon19:c.G2078C:p.R693P,DNMT3A:NM_022552:exon23:c.G2645C:p.R882P,DNMT3A:NM_175629:exon23:c.G2645C:p.R882P	ID=COSM3356083,COSM99740;OCCURENCE=13(haematopoietic_and_lymphoid_tissue)	0.5	.	4010	chr2	25234373	.	C	G	.	PASS	AS_FilterStatus=SITE;AS_SB_TABLE=1098,1926|487,499;DP=4013;ECNT=1;GERMQ=93;MBQ=20,20;MFRL=220,190;MMQ=60,60;MPOS=60;POPAF=7.30;TLOD=1828.74	GT:AD:AF:DP:F1R2:F2R1:SB	0/1	3024	986	0.206	4010	2960963	0,0	NM_022552	DNMT3A:NM_022552:exon23:c.G2645C:p.R882P	R882P	TRUE	TRUE	FALSE	FALSE	FALSE	FALSE	0/1:3024,986:0.206:4010:2960,963:0,0:1098,1926,487,499	1098	1926	487	499	FALSE	3024986	FALSE	0.206	FALSE
S111-37	PPM1D	chr17	60663352	60663352	G	T	exonic	.	stopgain	PPM1D:NM_003620:exon6:c.G1618T:p.E540X	.	0.5	.	1190	chr17	60663352	.	G	T	.	PASS	AS_FilterStatus=SITE;AS_SB_TABLE=383,773|17,17;DP=1190;ECNT=1;GERMQ=93;MBQ=20,20;MFRL=190,189;MMQ=60,60;MPOS=33;POPAF=7.30;TLOD=46.40	GT:AD:AF:DP:F1R2:F2R1:SB	0/1	1156	34	0.022	1190	1135,34	0,0	NM_003620	PPM1D:NM_003620:exon6:c.G1618T:p.E540X	E540X	TRUE	FALSE	TRUE	FALSE	TRUE	FALSE	0/1:1156,34:0.022:1190:1135,34:0,0:383,773,17,17	383	773	17	17	FALSE	1156,34	FALSE	0.022	FALSE
S111-37	TP53	chr17	7675085	7675085	C	T	exonic	.	nonsynonymous SNV	TP53:NM_001126115:exon1:c.G131A:p.C44Y,TP53:NM_001126116:exon1:c.G131A:p.C44Y,TP53:NM_001126117:exon1:c.G131A:p.C44Y,TP53:NM_001276697:exon1:c.G50A:p.C17Y,TP53:NM_001276698:exon1:c.G50A:p.C17Y,TP53:NM_001276699:exon1:c.G50A:p.C17Y,TP53:NM_001126118:exon4:c.G410A:p.C137Y,TP53:NM_000546:exon5:c.G527A:p.C176Y,TP53:NM_001126112:exon5:c.G527A:p.C176Y,TP53:NM_001126113:exon5:c.G527A:p.C176Y,TP53:NM_001…	ID=COSM99669,COSM99670,COSM10687,COSM99672,COSM99671,COSM1649384,COSM3388204;OCCURENCE=6(ovary),5(breast),2(skin),1(urinary_tract),2(pancreas),7(liver),14(large_intestine),1(biliary_tract),5(central_nervous_system),1(stomach),5(upper_aerodigestive_tract),1(bone),5(oesophagus),10(lung),7(haematopoietic_and_lymphoid_tissue)	0.5	.	2259	chr17	7675085	.	C	T	.	PASS	AS_FilterStatus=SITE;AS_SB_TABLE=1718,493|36,12;DP=2259;ECNT=1;GERMQ=93;MBQ=28,20;MFRL=240,220;MMQ=60,60;MPOS=47;POPAF=7.30;TLOD=57.27	GT:AD:AF:DP:F1R2:F2R1:SB	0/1	2211	48	0.021	2259	2190,44	0,0	NM_001126112	TP53:NM_001126112:exon5:c.G527A:p.C176Y	C176Y	TRUE	TRUE	FALSE	FALSE	FALSE	FALSE	0/1:2211,48:0.021:2259:2190,44:0,0:1718,493,36,12	1718	493	36	12	FALSE	2211,48	FALSE	0.021	FALSE
S111-38	TET2	chr4	105243756	105243756	C	T	exonic	.	nonsynonymous SNV	TET2:NM_001127208:exon6:c.C3781T:p.R1261C	ID=COSM87130;OCCURENCE=7(haematopoietic_and_lymphoid_tissue)	0.5	.	476	chr4	105243756	.	C	T	.	clustered_events	AS_FilterStatus=SITE;AS_SB_TABLE=112,297|24,43;DP=476;ECNT=4;GERMQ=93;MBQ=19,20;MFRL=219,219;MMQ=60,60;MPOS=44;POPAF=7.30;TLOD=122.51	GT:AD:AF:DP:F1R2:F2R1:SB	0/1	409	67	0.128	476	118,64	0,0	NM_001127208	TET2:NM_001127208:exon6:c.C3781T:p.R1261C	R1261C	TRUE	TRUE	FALSE	FALSE	TRUE	FALSE	0/1:409,67:0.128:476:118,64:0,0:112,297,24,43	112	297	24	43	FALSE	409,67	FALSE	0.128	FALSE
S111-38	TET2	chr4	105276286	105276286	C	T	exonic	.	nonsynonymous SNV	TET2:NM_001127208:exon11:c.C5776T:p.R1926C	.	0.5	.	673	chr4	105276286	.	C	T	.	PASS	AS_FilterStatus=SITE;AS_SB_TABLE=338,315|10,10;DP=675;ECNT=1;GERMQ=93;MBQ=20,20;MFRL=230,230;MMQ=60,60;MPOS=35;POPAF=7.30;TLOD=24.77	GT:AD:AF:DP:F1R2:F2R1:SB	0/1	653	20	0.024	673	639,19	0,0	NM_001127208	TET2:NM_001127208:exon11:c.C5776T:p.R1926C	R1926C	TRUE	TRUE	FALSE	FALSE	TRUE	FALSE	0/1:653,20:0.024:673:639,19:0,0:338,315,10,10	338	315	10	10	FALSE	653,20	FALSE	0.024	FALSE
S111-43	SRSF2	chr17	76736877	76736877	G	T	exonic	.	nonsynonymous SNV	SRSF2:NM_001195427:exon1:c.C284A:p.P95H,SRSF2:NM_003016:exon1:c.C284A:p.P95H	ID=COSM211029,COSM211505,COSM211504;OCCURENCE=80(haematopoietic_and_lymphoid_tissue)	0.5	.	126	chr17	76736877	.	G	T	.	PASS	AS_FilterStatus=SITE;AS_SB_TABLE=44,52|13,17;DP=128;ECNT=2;GERMQ=65;MBQ=20,20;MFRL=216,216;MMQ=60,60;MPOS=51;POPAF=4.01;TLOD=57.70	GT:AD:AF:DP:F1R2:F2R1:SB	0/1	96	30	0.243	126	96,29	0,0	NM_003016	SRSF2:NM_003016:exon1:c.C284A:p.P95H	P95H	TRUE	TRUE	FALSE	FALSE	FALSE	FALSE	0/1:96,30:0.243:126:96,29:0,0:44,52,13,17	44	52	13	17	FALSE	96,30	FALSE	0.243	FALSE
S111-43	TP53	chr17	7669645	7669645	T	-	exonic	.	frameshift deletion	TP53:NM_001126115:exon7:c.750delA:p.K250Nfs*40,TP53:NM_001276697:exon7:c.669delA:p.K223Nfs*40,TP53:NM_001126118:exon10:c.1029delA:p.K343Nfs*40,TP53:NM_000546:exon11:c.1146delA:p.K382Nfs*40,TP53:NM_001126112:exon11:c.1146delA:p.K382Nfs*40,TP53:NM_001276760:exon11:c.1029delA:p.K343Nfs*40,TP53:NM_001276761:exon11:c.1029delA:p.K343Nfs*40	ID=COSM13747,COSM1610825;OCCURENCE=1(liver),1(bone),2(central_nervous_system)	0.5	.	1246	chr17	7669644	.	GT	G	.	PASS	AS_FilterStatus=SITE;AS_SB_TABLE=613,583|23,27;DP=1246;ECNT=1;GERMQ=93;MBQ=20,20;MFRL=236,236;MMQ=60,60;MPOS=33;POPAF=7.30;RPA=6,5;RU=T;STR;STRQ=93;TLOD=6.38	GT:AD:AF:DP:F1R2:F2R1:SB	0/1	1196	50	0.024	1246	1185,50	0,0	NM_001126112	TP53:NM_001126112:exon11:c.1146delA:p.K382Nfs*40	K382Nfs*40	TRUE	FALSE	TRUE	FALSE	FALSE	FALSE	0/1:1196,50:0.024:1246:1185,50:0,0:613,583,23,27	613	583	23	27	FALSE	1196,50	FALSE	0.024	FALSE
S111-53	JAK2	chr9	5073770	5073770	G	T	exonic	.	nonsynonymous SNV	JAK2:NM_001322204:exon11:c.G1402T:p.V468F,JAK2:NM_001322195:exon13:c.G1849T:p.V617F,JAK2:NM_001322196:exon13:c.G1849T:p.V617F,JAK2:NM_001322194:exon14:c.G1849T:p.V617F,JAK2:NM_001322198:exon14:c.G634T:p.V212F,JAK2:NM_001322199:exon14:c.G634T:p.V212F,JAK2:NM_004972:exon14:c.G1849T:p.V617F	ID=COSM12600;OCCURENCE=1(central_nervous_system),3(lung),33324(haematopoietic_and_lymphoid_tissue)	0.5	.	2460	chr9	5073770	.	G	T	.	PASS	AS_FilterStatus=SITE;AS_SB_TABLE=807,1486|56,111;DP=2462;ECNT=2;GERMQ=93;MBQ=26,30;MFRL=234,234;MMQ=60,60;MPOS=45;POPAF=3.40;TLOD=290.07	GT:AD:AF:DP:F1R2:F2R1:SB	0/1	2293	167	0.068	2460	2260162	0,0	NM_004972	JAK2:NM_004972:exon14:c.G1849T:p.V617F	V617F	TRUE	TRUE	FALSE	FALSE	FALSE	FALSE	0/1:2293,167:0.068:2460:2260,162:0,0:807,1486,56,111	807	1486	56	111	FALSE	2293167	FALSE	0.068	FALSE
S111-56	TP53	chr17	7673802	7673802	C	T	exonic	.	nonsynonymous SNV	TP53:NM_001126115:exon4:c.G422A:p.R141H,TP53:NM_001126116:exon4:c.G422A:p.R141H,TP53:NM_001126117:exon4:c.G422A:p.R141H,TP53:NM_001276697:exon4:c.G341A:p.R114H,TP53:NM_001276698:exon4:c.G341A:p.R114H,TP53:NM_001276699:exon4:c.G341A:p.R114H,TP53:NM_001126118:exon7:c.G701A:p.R234H,TP53:NM_000546:exon8:c.G818A:p.R273H,TP53:NM_001126112:exon8:c.G818A:p.R273H,TP53:NM_001126113:exon8:c.G818A:p.R273H,TP…	ID=COSM99729,COSM1645335,COSM3356963,COSM10660;OCCURENCE=1(vulva),32(oesophagus),44(upper_aerodigestive_tract),4(bone),1(thymus),45(central_nervous_system),22(stomach),1(cervix),27(haematopoietic_and_lymphoid_tissue),42(lung),4(penis),8(endometrium),57(ovary),1(soft_tissue),1(fallopian_tube),5(biliary_tract),144(large_intestine),19(urinary_tract),2(genital_tract),4(liver),25(pancreas),70(breast),…	0.5	.	1154	chr17	7673802	.	C	T	.	PASS	AS_FilterStatus=SITE;AS_SB_TABLE=8,954|6,186;DP=1155;ECNT=1;GERMQ=93;MBQ=20,33;MFRL=238,238;MMQ=60,60;MPOS=74;POPAF=7.30;TLOD=449.96	GT:AD:AF:DP:F1R2:F2R1:SB	0/1	962	192	0.163	1154	852186	0,0	NM_001126112	TP53:NM_001126112:exon8:c.G818A:p.R273H	R273H	TRUE	TRUE	FALSE	FALSE	FALSE	FALSE	0/1:962,192:0.163:1154:852,186:0,0:8,954,6,186	8	954	6	186	FALSE	962192	FALSE	0.163	FALSE
S111-58	DNMT3A	chr2	25247664	25247664	C	T	exonic	.	stopgain	DNMT3A:NM_001320893:exon3:c.G485A:p.W162X,DNMT3A:NM_001375819:exon3:c.G272A:p.W91X,DNMT3A:NM_153759:exon4:c.G374A:p.W125X,DNMT3A:NM_022552:exon8:c.G941A:p.W314X,DNMT3A:NM_175629:exon8:c.G941A:p.W314X	ID=COSM133735;OCCURENCE=1(haematopoietic_and_lymphoid_tissue)	0.5	.	405	chr2	25247664	.	C	T	.	PASS	AS_FilterStatus=SITE;AS_SB_TABLE=162,164|43,36;DP=415;ECNT=1;GERMQ=93;MBQ=20,20;MFRL=187,225;MMQ=60,60;MPOS=33;POPAF=7.30;TLOD=150.03	GT:AD:AF:DP:F1R2:F2R1:SB	0/1	326	79	0.219	405	323,77	0,0	NM_022552	DNMT3A:NM_022552:exon8:c.G941A:p.W314X	W314X	TRUE	FALSE	TRUE	FALSE	FALSE	FALSE	0/1:326,79:0.219:405:323,77:0,0:162,164,43,36	162	164	43	36	FALSE	326,79	FALSE	0.219	FALSE
S112-13	RAD21	chr8	116852098	116852098	T	C	splicing	NM_006265:exon11:c.1322-2A>G	.	.	.	0.5	.	1642	chr8	116852098	.	T	C	.	PASS	AS_FilterStatus=SITE;AS_SB_TABLE=366,1088|38,150;DP=1642;ECNT=1;GERMQ=93;MBQ=20,20;MFRL=170,201;MMQ=60,60;MPOS=39;POPAF=7.30;TLOD=260.43	GT:AD:AF:DP:F1R2:F2R1:SB	0/1	1454	188	0.121	1642	1440180	2,0	NM_006265	NM_006265:exon11:c.1322-2A>G	nan	TRUE	FALSE	FALSE	TRUE	FALSE	FALSE	0/1:1454,188:0.121:1642:1440,180:2,0:366,1088,38,150	366	1088	38	150	FALSE	1454188	FALSE	0.121	FALSE
S112-14	DNMT3A	chr2	25240379	25240379	G	C	exonic	.	nonsynonymous SNV	DNMT3A:NM_001320893:exon14:c.C1789G:p.R597G,DNMT3A:NM_001375819:exon14:c.C1576G:p.R526G,DNMT3A:NM_153759:exon15:c.C1678G:p.R560G,DNMT3A:NM_022552:exon19:c.C2245G:p.R749G,DNMT3A:NM_175629:exon19:c.C2245G:p.R749G	.	0.5	.	2011	chr2	25240379	.	G	C	.	PASS	AS_FilterStatus=SITE;AS_SB_TABLE=945,929|67,70;DP=2011;ECNT=1;GERMQ=93;MBQ=20,20;MFRL=186,186;MMQ=60,60;MPOS=48;POPAF=7.30;TLOD=219.53	GT:AD:AF:DP:F1R2:F2R1:SB	0/1	1874	137	0.07	2011	1833135	0,0	NM_022552	DNMT3A:NM_022552:exon19:c.C2245G:p.R749G	R749G	TRUE	TRUE	FALSE	FALSE	FALSE	FALSE	0/1:1874,137:0.070:2011:1833,135:0,0:945,929,67,70	945	929	67	70	FALSE	1874137	FALSE	0.07	FALSE
S112-15	TET2	chr4	105243604	105243604	T	C	exonic	.	nonsynonymous SNV	TET2:NM_001127208:exon6:c.T3629C:p.L1210P	.	0.5	.	1091	chr4	105243604	.	T	C	.	PASS	AS_FilterStatus=SITE;AS_SB_TABLE=615,450|13,13;DP=1094;ECNT=2;GERMQ=93;MBQ=20,20;MFRL=223,183;MMQ=60,60;MPOS=55;POPAF=7.30;TLOD=31.58	GT:AD:AF:DP:F1R2:F2R1:PGT:PID:PS:SB	0|1	1065	26	0.022	1091	1023,24	0,0	NM_001127208	TET2:NM_001127208:exon6:c.T3629C:p.L1210P	L1210P	TRUE	TRUE	FALSE	FALSE	TRUE	FALSE	0|1:1065,26:0.022:1091:1023,24:0,0:0|1:105243604_T_C:105243604:615,450,13,13	615	450	13	13	FALSE	1065,26	FALSE	0.022	FALSE
S112-23	DNMT3A	chr2	25246245	25246245	G	C	exonic	.	stopgain	DNMT3A:NM_001320893:exon6:c.C888G:p.Y296X,DNMT3A:NM_001375819:exon6:c.C675G:p.Y225X,DNMT3A:NM_153759:exon7:c.C777G:p.Y259X,DNMT3A:NM_022552:exon11:c.C1344G:p.Y448X,DNMT3A:NM_175629:exon11:c.C1344G:p.Y448X	.	0.5	.	4433	chr2	25246245	.	G	C	.	PASS	AS_FilterStatus=SITE;AS_SB_TABLE=2195,2152|44,42;DP=4435;ECNT=1;GERMQ=93;MBQ=19,20;MFRL=232,190;MMQ=60,60;MPOS=25;POPAF=7.30;TLOD=114.34	GT:AD:AF:DP:F1R2:F2R1:SB	0/1	4347	86	0.02	4433	2136,86	0,0	NM_022552	DNMT3A:NM_022552:exon11:c.C1344G:p.Y448X	Y448X	TRUE	FALSE	TRUE	FALSE	FALSE	FALSE	0/1:4347,86:0.020:4433:2136,86:0,0:2195,2152,44,42	2195	2152	44	42	FALSE	4347,86	FALSE	0.02	FALSE
S112-25	DNMT3A	chr2	25240302	25240302	C	A	exonic	.	nonsynonymous SNV	DNMT3A:NM_001320893:exon14:c.G1866T:p.E622D,DNMT3A:NM_001375819:exon14:c.G1653T:p.E551D,DNMT3A:NM_153759:exon15:c.G1755T:p.E585D,DNMT3A:NM_022552:exon19:c.G2322T:p.E774D,DNMT3A:NM_175629:exon19:c.G2322T:p.E774D	.	0.5	.	668	chr2	25240302	.	C	A	.	PASS	AS_FilterStatus=SITE;AS_SB_TABLE=505,143|10,10;DP=668;ECNT=1;GERMQ=93;MBQ=25,20;MFRL=240,184;MMQ=60,60;MPOS=35;POPAF=4.61;TLOD=30.08	GT:AD:AF:DP:F1R2:F2R1:SB	0/1	648	20	0.021	668	643,20	2,0	NM_022552	DNMT3A:NM_022552:exon19:c.G2322T:p.E774D	E774D	TRUE	TRUE	FALSE	FALSE	FALSE	FALSE	0/1:648,20:0.021:668:643,20:2,0:505,143,10,10	505	143	10	10	FALSE	648,20	FALSE	0.021	FALSE
S112-25	DNMT3A	chr2	25300201	25300201	G	A	exonic	.	stopgain	DNMT3A:NM_001320892:exon3:c.C115T:p.Q39X,DNMT3A:NM_022552:exon3:c.C115T:p.Q39X,DNMT3A:NM_175629:exon3:c.C115T:p.Q39X,DNMT3A:NM_175630:exon3:c.C115T:p.Q39X	.	0.5	.	1717	chr2	25300201	.	G	A	.	clustered_events	AS_FilterStatus=SITE;AS_SB_TABLE=858,826|17,16;DP=1717;ECNT=3;GERMQ=93;MBQ=20,20;MFRL=239,239;MMQ=60,60;MPOS=5;POPAF=7.30;TLOD=45.08	GT:AD:AF:DP:F1R2:F2R1:SB	0/1	1684	33	0.02	1717	1678,32	0,0	NM_022552	DNMT3A:NM_022552:exon3:c.C115T:p.Q39X	Q39X	TRUE	FALSE	TRUE	FALSE	FALSE	FALSE	0/1:1684,33:0.020:1717:1678,32:0,0:858,826,17,16	858	826	17	16	FALSE	1684,33	FALSE	0.02	FALSE
S112-25	TET2	chr4	105276487	105276487	C	T	exonic	.	nonsynonymous SNV	TET2:NM_001127208:exon11:c.C5977T:p.R1993W	.	0.5	.	1581	chr4	105276487	.	C	T	.	PASS	AS_FilterStatus=SITE;AS_SB_TABLE=773,767|21,20;DP=1581;ECNT=2;GERMQ=93;MBQ=20,20;MFRL=229,229;MMQ=60,60;MPOS=5;POPAF=7.30;TLOD=55.95	GT:AD:AF:DP:F1R2:F2R1:SB	0/1	1540	41	0.026	1581	1506,40	0,0	NM_001127208	TET2:NM_001127208:exon11:c.C5977T:p.R1993W	R1993W	TRUE	TRUE	FALSE	FALSE	TRUE	FALSE	0/1:1540,41:0.026:1581:1506,40:0,0:773,767,21,20	773	767	21	20	FALSE	1540,41	FALSE	0.026	FALSE
S112-25	TP53	chr17	7669624	7669624	C	-	exonic	.	frameshift deletion	TP53:NM_001126115:exon7:c.771delG:p.P258Lfs*32,TP53:NM_001276697:exon7:c.690delG:p.P231Lfs*32,TP53:NM_001126118:exon10:c.1050delG:p.P351Lfs*32,TP53:NM_000546:exon11:c.1167delG:p.P390Lfs*32,TP53:NM_001126112:exon11:c.1167delG:p.P390Lfs*32,TP53:NM_001276760:exon11:c.1050delG:p.P351Lfs*32,TP53:NM_001276761:exon11:c.1050delG:p.P351Lfs*32	.	0.5	.	1800	chr17	7669623	.	GC	G	.	clustered_events	AS_FilterStatus=SITE;AS_SB_TABLE=886,871|21,22;DP=1801;ECNT=3;GERMQ=93;MBQ=20,20;MFRL=236,236;MMQ=60,60;MPOS=2;POPAF=7.30;RPA=3,2;RU=C;STR;STRQ=93;TLOD=18.28	GT:AD:AF:DP:F1R2:F2R1:SB	0/1	1757	43	0.022	1800	1723,41	0,0	NM_001126112	TP53:NM_001126112:exon11:c.1167delG:p.P390Lfs*32	P390Lfs*32	TRUE	FALSE	TRUE	FALSE	FALSE	FALSE	0/1:1757,43:0.022:1800:1723,41:0,0:886,871,21,22	886	871	21	22	FALSE	1757,43	FALSE	0.022	FALSE
S112-26	TET2	chr4	105241338	105241338	G	A	splicing	NM_001127208:exon4:c.3410-1G>A	.	.	.	0.5	.	1582	chr4	105241338	.	G	A	.	clustered_events	AS_FilterStatus=SITE;AS_SB_TABLE=765,769|25,23;DP=1584;ECNT=3;GERMQ=93;MBQ=20,20;MFRL=223,223;MMQ=60,60;MPOS=49;POPAF=7.30;TLOD=65.96	GT:AD:AF:DP:F1R2:F2R1:SB	0/1	1534	48	0.032	1582	1509,47	0,0	NM_001127208	NM_001127208:exon4:c.3410-1G>A	nan	TRUE	FALSE	FALSE	TRUE	FALSE	FALSE	0/1:1534,48:0.032:1582:1509,47:0,0:765,769,25,23	765	769	25	23	FALSE	1534,48	FALSE	0.032	FALSE
S112-28	BCOR	chrX	40064516	40064516	C	-	exonic	.	frameshift deletion	BCOR:NM_001123384:exon6:c.3268delG:p.E1090Rfs*5,BCOR:NM_001123383:exon7:c.3322delG:p.E1108Rfs*5,BCOR:NM_001123385:exon7:c.3322delG:p.E1108Rfs*5,BCOR:NM_017745:exon7:c.3322delG:p.E1108Rfs*5	.	0.5	.	399	chrX	40064515	.	TC	T	.	PASS	AS_FilterStatus=SITE;AS_SB_TABLE=187,192|10,10;DP=578;ECNT=1;GERMQ=93;MBQ=20,20;MFRL=232,232;MMQ=60,60;MPOS=42;POPAF=7.30;RPA=2,1;RU=C;STR;STRQ=93;TLOD=15.79	GT:AD:AF:DP:F1R2:F2R1:SB	0/1	379	20	0.052	399	374,20	0,0	NM_001123385	BCOR:NM_001123385:exon7:c.3322delG:p.E1108Rfs*5	E1108Rfs*5	TRUE	FALSE	TRUE	FALSE	FALSE	FALSE	0/1:379,20:0.052:399:374,20:0,0:187,192,10,10	187	192	10	10	FALSE	379,20	FALSE	0.052	FALSE
S112-28	DNMT3A	chr2	25246234	25246234	G	-	exonic	.	frameshift deletion	DNMT3A:NM_001320893:exon6:c.899delC:p.P300Hfs*199,DNMT3A:NM_001375819:exon6:c.686delC:p.P229Hfs*199,DNMT3A:NM_153759:exon7:c.788delC:p.P263Hfs*199,DNMT3A:NM_022552:exon11:c.1355delC:p.P452Hfs*199,DNMT3A:NM_175629:exon11:c.1355delC:p.P452Hfs*199	.	0.5	.	501	chr2	25246233	.	TG	T	.	PASS	AS_FilterStatus=SITE;AS_SB_TABLE=236,237|15,13;DP=501;ECNT=1;GERMQ=93;MBQ=20,20;MFRL=232,232;MMQ=60,60;MPOS=37;POPAF=7.30;RPA=2,1;RU=G;STR;STRQ=93;TLOD=20.28	GT:AD:AF:DP:F1R2:F2R1:SB	0/1	473	28	0.055	501	458,27	0,0	NM_022552	DNMT3A:NM_022552:exon11:c.1355delC:p.P452Hfs*199	P452Hfs*199	TRUE	FALSE	TRUE	FALSE	FALSE	FALSE	0/1:473,28:0.055:501:458,27:0,0:236,237,15,13	236	237	15	13	FALSE	473,28	FALSE	0.055	FALSE
S112-37	TET2	chr4	105269662	105269662	G	A	exonic	.	nonsynonymous SNV	TET2:NM_001127208:exon9:c.G4097A:p.R1366H	ID=COSM87153;OCCURENCE=4(haematopoietic_and_lymphoid_tissue)	0.5	.	7903	chr4	105269662	.	G	A	.	PASS	AS_FilterStatus=SITE;AS_SB_TABLE=3749,3759|193,202;DP=7903;ECNT=1;GERMQ=93;MBQ=20,20;MFRL=173,160;MMQ=60,60;MPOS=43;POPAF=7.30;TLOD=670.82	GT:AD:AF:DP:F1R2:F2R1:SB	0/1	7508	395	0.046	7903	6676393	0,0	NM_001127208	TET2:NM_001127208:exon9:c.G4097A:p.R1366H	R1366H	TRUE	TRUE	FALSE	FALSE	TRUE	FALSE	0/1:7508,395:0.046:7903:6676,393:0,0:3749,3759,193,202	3749	3759	193	202	FALSE	7508395	FALSE	0.046	FALSE
S112-51	DNMT3A	chr2	25239129	25239129	C	T	splicing	NM_022552:exon20:c.2408+1G>A;NM_175629:exon20:c.2408+1G>A;NM_153759:exon16:c.1841+1G>A;NM_001320893:exon15:c.1952+1G>A;NM_001375819:exon15:c.1739+1G>A	.	.	.	0.5	.	623	chr2	25239129	.	C	T	.	PASS	AS_FilterStatus=SITE;AS_SB_TABLE=298,289|18,18;DP=623;ECNT=1;GERMQ=93;MBQ=20,20;MFRL=179,239;MMQ=60,60;MPOS=30;POPAF=7.30;TLOD=56.65	GT:AD:AF:DP:F1R2:F2R1:SB	0/1	587	36	0.059	623	575,36	0,0	NM_022552	NM_022552:exon20:c.2408+1G>A;NM_175629:exon20:c.2408+1G>A;NM_153759:exon16:c.1841+1G>A;NM_001320893:exon15:c.1952+1G>A;NM_001375819:exon15:c.1739+1G>A	nan	TRUE	FALSE	FALSE	TRUE	FALSE	FALSE	0/1:587,36:0.059:623:575,36:0,0:298,289,18,18	298	289	18	18	FALSE	587,36	FALSE	0.059	FALSE
S112-70	TP53	chr17	7669645	7669645	T	-	exonic	.	frameshift deletion	TP53:NM_001126115:exon7:c.750delA:p.K250Nfs*40,TP53:NM_001276697:exon7:c.669delA:p.K223Nfs*40,TP53:NM_001126118:exon10:c.1029delA:p.K343Nfs*40,TP53:NM_000546:exon11:c.1146delA:p.K382Nfs*40,TP53:NM_001126112:exon11:c.1146delA:p.K382Nfs*40,TP53:NM_001276760:exon11:c.1029delA:p.K343Nfs*40,TP53:NM_001276761:exon11:c.1029delA:p.K343Nfs*40	ID=COSM13747,COSM1610825;OCCURENCE=1(liver),1(bone),2(central_nervous_system)	0.5	.	601	chr17	7669644	.	GT	G	.	weak_evidence	AS_FilterStatus=weak_evidence;AS_SB_TABLE=291,280|16,14;DP=601;ECNT=2;GERMQ=93;MBQ=20,20;MFRL=236,236;MMQ=60,60;MPOS=40;POPAF=7.30;RPA=6,5;RU=T;STR;STRQ=93;TLOD=3.22	GT:AD:AF:DP:F1R2:F2R1:PGT:PID:PS:SB	0|1	571	30	0.03	601	562,30	0,0	NM_001126112	TP53:NM_001126112:exon11:c.1146delA:p.K382Nfs*40	K382Nfs*40	TRUE	FALSE	TRUE	FALSE	FALSE	FALSE	0|1:571,30:0.030:601:562,30:0,0:0|1:7669644_GT_G:7669644:291,280,16,14	291	280	16	14	FALSE	571,30	FALSE	0.03	FALSE
S113-1	DNMT3A	chr2	25246777	25246777	C	T	splicing	NM_022552:exon10:c.1123-1G>A;NM_175629:exon10:c.1123-1G>A;NM_153759:exon6:c.556-1G>A;NM_001320893:exon5:c.667-1G>A;NM_001375819:exon5:c.454-1G>A	.	.	.	0.5	.	938	chr2	25246777	.	C	T	.	PASS	AS_FilterStatus=SITE;AS_SB_TABLE=283,612|16,27;DP=939;ECNT=2;GERMQ=93;MBQ=20,20;MFRL=181,181;MMQ=60,60;MPOS=36;POPAF=7.30;TLOD=66.69	GT:AD:AF:DP:F1R2:F2R1:SB	0/1	895	43	0.045	938	892,41	0,0	NM_022552	NM_022552:exon10:c.1123-1G>A;NM_175629:exon10:c.1123-1G>A;NM_153759:exon6:c.556-1G>A;NM_001320893:exon5:c.667-1G>A;NM_001375819:exon5:c.454-1G>A	nan	TRUE	FALSE	FALSE	TRUE	FALSE	FALSE	0/1:895,43:0.045:938:892,41:0,0:283,612,16,27	283	612	16	27	FALSE	895,43	FALSE	0.045	FALSE
S113-10	DNMT3A	chr2	25234362	25234362	G	A	exonic	.	stopgain	DNMT3A:NM_001320893:exon18:c.C2200T:p.Q734X,DNMT3A:NM_001375819:exon18:c.C1987T:p.Q663X,DNMT3A:NM_153759:exon19:c.C2089T:p.Q697X,DNMT3A:NM_022552:exon23:c.C2656T:p.Q886X,DNMT3A:NM_175629:exon23:c.C2656T:p.Q886X	.	0.5	.	1313	chr2	25234362	.	G	A	.	PASS	AS_FilterStatus=SITE;AS_SB_TABLE=422,835|20,36;DP=1313;ECNT=2;GERMQ=93;MBQ=20,20;MFRL=220,220;MMQ=60,60;MPOS=49;POPAF=7.30;TLOD=79.03	GT:AD:AF:DP:F1R2:F2R1:PGT:PID:PS:SB	0|1	1257	56	0.042	1313	1221,56	0,0	NM_022552	DNMT3A:NM_022552:exon23:c.C2656T:p.Q886X	Q886X	TRUE	FALSE	TRUE	FALSE	FALSE	FALSE	0|1:1257,56:0.042:1313:1221,56:0,0:0|1:25234362_G_A:25234362:422,835,20,36	422	835	20	36	FALSE	1257,56	FALSE	0.042	FALSE
S113-18	TET2	chr4	105234764	105234764	C	-	exonic	.	frameshift deletion	TET2:NM_001127208:exon3:c.822delC:p.N275Ifs*18,TET2:NM_017628:exon3:c.822delC:p.N275Ifs*18	ID=COSM1318631,COSM43437,COSM1318632;OCCURENCE=3(haematopoietic_and_lymphoid_tissue)	0.5	.	2267	chr4	105234763	.	TC	T	.	PASS	AS_FilterStatus=SITE;AS_SB_TABLE=1301,893|54,19;DP=2267;ECNT=2;GERMQ=93;MBQ=29,28;MFRL=233,237;MMQ=60,60;MPOS=55;POPAF=7.30;TLOD=120.03	GT:AD:AF:DP:F1R2:F2R1:PGT:PID:PS:SB	0|1	2194	73	0.028	2267	2170,72	0,0	NM_001127208	TET2:NM_001127208:exon3:c.822delC:p.N275Ifs*18	N275Ifs*18	TRUE	FALSE	TRUE	FALSE	FALSE	FALSE	0|1:2194,73:0.028:2267:2170,72:0,0:0|1:105234763_TC_T:105234763:1301,893,54,19	1301	893	54	19	FALSE	2194,73	FALSE	0.028	FALSE
S113-19	TET2	chr4	105243730	105243730	T	G	exonic	.	nonsynonymous SNV	TET2:NM_001127208:exon6:c.T3755G:p.L1252R	.	0.5	.	1569	chr4	105243730	.	T	G	.	PASS	AS_FilterStatus=SITE;AS_SB_TABLE=515,526|259,269;DP=1575;ECNT=2;GERMQ=93;MBQ=20,20;MFRL=237,237;MMQ=60,60;MPOS=57;POPAF=7.30;TLOD=1025.11	GT:AD:AF:DP:F1R2:F2R1:SB	0/1	1041	528	0.338	1569	1005267	0,0	NM_001127208	TET2:NM_001127208:exon6:c.T3755G:p.L1252R	L1252R	TRUE	TRUE	FALSE	FALSE	TRUE	FALSE	0/1:1041,528:0.338:1569:1005,267:0,0:515,526,259,269	515	526	259	269	FALSE	1041528	FALSE	0.338	FALSE
S113-2	TET2	chr4	105259636	105259636	A	T	exonic	.	nonsynonymous SNV	TET2:NM_001127208:exon7:c.A3821T:p.Q1274L	.	0.5	.	1445	chr4	105259636	.	A	T	.	PASS	AS_FilterStatus=SITE;AS_SB_TABLE=1044,374|26,1;DP=1445;ECNT=1;GERMQ=93;MBQ=20,30;MFRL=215,181;MMQ=60,60;MPOS=19;POPAF=7.30;TLOD=35.44	GT:AD:AF:DP:F1R2:F2R1:SB	0/1	1418	27	0.025	1445	1413,26	0,0	NM_001127208	TET2:NM_001127208:exon7:c.A3821T:p.Q1274L	Q1274L	TRUE	TRUE	FALSE	FALSE	TRUE	FALSE	0/1:1418,27:0.025:1445:1413,26:0,0:1044,374,26,1	1044	374	26	1	FALSE	1418,27	FALSE	0.025	FALSE
S113-20	TET2	chr4	105235191	105235191	C	T	exonic	.	stopgain	TET2:NM_001127208:exon3:c.C1249T:p.Q417X,TET2:NM_017628:exon3:c.C1249T:p.Q417X	.	0.5	.	887	chr4	105235191	.	C	T	.	PASS	AS_FilterStatus=SITE;AS_SB_TABLE=388,202|205,92;DP=887;ECNT=1;GERMQ=93;MBQ=20,20;MFRL=214,214;MMQ=60,60;MPOS=50;POPAF=7.30;TLOD=647.12	GT:AD:AF:DP:F1R2:F2R1:SB	0/1	590	297	0.324	887	585284	0,0	NM_001127208	TET2:NM_001127208:exon3:c.C1249T:p.Q417X	Q417X	TRUE	FALSE	TRUE	FALSE	FALSE	FALSE	0/1:590,297:0.324:887:585,284:0,0:388,202,205,92	388	202	205	92	FALSE	590297	FALSE	0.324	FALSE
S113-20	TET2	chr4	105242912	105242912	T	G	exonic	.	nonsynonymous SNV	TET2:NM_001127208:exon5:c.T3579G:p.C1193W	.	0.5	.	734	chr4	105242912	.	T	G	.	PASS	AS_FilterStatus=SITE;AS_SB_TABLE=239,472|10,13;DP=735;ECNT=2;GERMQ=93;MBQ=20,20;MFRL=192,192;MMQ=60,60;MPOS=43;POPAF=7.30;TLOD=35.37	GT:AD:AF:DP:F1R2:F2R1:SB	0/1	711	23	0.028	734	706,23	0,0	NM_001127208	TET2:NM_001127208:exon5:c.T3579G:p.C1193W	C1193W	TRUE	TRUE	FALSE	FALSE	TRUE	FALSE	0/1:711,23:0.028:734:706,23:0,0:239,472,10,13	239	472	10	13	FALSE	711,23	FALSE	0.028	FALSE
S113-20	TET2	chr4	105272880	105272880	-	AC	exonic	.	frameshift insertion	TET2:NM_001127208:exon10:c.4499_4500insAC:p.Q1501Hfs*71	.	0.5	.	597	chr4	105272880	.	A	AAC	.	PASS	AS_FilterStatus=SITE;AS_SB_TABLE=188,283|52,74;DP=597;ECNT=1;GERMQ=93;MBQ=20,20;MFRL=207,207;MMQ=60,60;MPOS=19;POPAF=7.30;RPA=1,2;RU=AC;STR;STRQ=93;TLOD=156.44	GT:AD:AF:DP:F1R2:F2R1:SB	0/1	471	126	0.176	597	465123	0,0	NM_001127208	TET2:NM_001127208:exon10:c.4499_4500insAC:p.Q1501Hfs*71	Q1501Hfs*71	TRUE	FALSE	TRUE	FALSE	FALSE	FALSE	0/1:471,126:0.176:597:465,123:0,0:188,283,52,74	188	283	52	74	FALSE	471126	FALSE	0.176	FALSE
S113-26	DNMT3A	chr2	25241707	25241707	C	T	exonic	.	nonsynonymous SNV	DNMT3A:NM_001320893:exon12:c.G1481A:p.G494E,DNMT3A:NM_001375819:exon12:c.G1268A:p.G423E,DNMT3A:NM_153759:exon13:c.G1370A:p.G457E,DNMT3A:NM_022552:exon17:c.G1937A:p.G646E,DNMT3A:NM_175629:exon17:c.G1937A:p.G646E	.	0.5	.	828	chr2	25241707	.	C	T	.	PASS	AS_FilterStatus=SITE;AS_SB_TABLE=97,682|22,27;DP=828;ECNT=1;GERMQ=93;MBQ=26,20;MFRL=237,180;MMQ=60,60;MPOS=59;POPAF=7.30;TLOD=73.67	GT:AD:AF:DP:F1R2:F2R1:SB	0/1	779	49	0.039	828	773,49	0,0	NM_022552	DNMT3A:NM_022552:exon17:c.G1937A:p.G646E	G646E	TRUE	TRUE	FALSE	FALSE	FALSE	FALSE	0/1:779,49:0.039:828:773,49:0,0:97,682,22,27	97	682	22	27	FALSE	779,49	FALSE	0.039	FALSE
S113-26	RAD21	chr8	116848948	116848948	G	A	exonic	.	stopgain	RAD21:NM_006265:exon13:c.C1702T:p.Q568X	.	0.5	.	1207	chr8	116848948	.	G	A	.	clustered_events	AS_FilterStatus=SITE;AS_SB_TABLE=560,577|35,35;DP=1207;ECNT=3;GERMQ=93;MBQ=20,20;MFRL=226,226;MMQ=60,60;MPOS=36;POPAF=7.30;TLOD=108.86	GT:AD:AF:DP:F1R2:F2R1:SB	0/1	1137	70	0.06	1207	1093,70	0,0	NM_006265	RAD21:NM_006265:exon13:c.C1702T:p.Q568X	Q568X	TRUE	FALSE	TRUE	FALSE	FALSE	FALSE	0/1:1137,70:0.060:1207:1093,70:0,0:560,577,35,35	560	577	35	35	FALSE	1137,70	FALSE	0.06	FALSE
S113-26	TET2	chr4	105261775	105261775	C	T	exonic	.	nonsynonymous SNV	TET2:NM_001127208:exon8:c.C3971T:p.S1324F	.	0.5	.	509	chr4	105261775	.	C	T	.	clustered_events	AS_FilterStatus=SITE;AS_SB_TABLE=307,177|13,12;DP=509;ECNT=4;GERMQ=93;MBQ=20,20;MFRL=181,181;MMQ=60,60;MPOS=33;POPAF=7.30;TLOD=35.71	GT:AD:AF:DP:F1R2:F2R1:SB	0/1	484	25	0.043	509	479,24	0,0	NM_001127208	TET2:NM_001127208:exon8:c.C3971T:p.S1324F	S1324F	TRUE	TRUE	FALSE	FALSE	TRUE	FALSE	0/1:484,25:0.043:509:479,24:0,0:307,177,13,12	307	177	13	12	FALSE	484,25	FALSE	0.043	FALSE
S113-26	TP53	chr17	7673775	7673775	C	T	exonic	.	nonsynonymous SNV	TP53:NM_001126115:exon4:c.G449A:p.R150Q,TP53:NM_001126116:exon4:c.G449A:p.R150Q,TP53:NM_001126117:exon4:c.G449A:p.R150Q,TP53:NM_001276697:exon4:c.G368A:p.R123Q,TP53:NM_001276698:exon4:c.G368A:p.R123Q,TP53:NM_001276699:exon4:c.G368A:p.R123Q,TP53:NM_001126118:exon7:c.G728A:p.R243Q,TP53:NM_000546:exon8:c.G845A:p.R282Q,TP53:NM_001126112:exon8:c.G845A:p.R282Q,TP53:NM_001126113:exon8:c.G845A:p.R282Q,TP…	ID=COSM44338,COSM1646815,COSM99936,COSM3712576;OCCURENCE=2(skin),1(breast),1(pancreas),1(liver),4(large_intestine),1(prostate),1(central_nervous_system),3(bone),4(upper_aerodigestive_tract),1(oesophagus),1(vulva),1(lung),1(peritoneum),3(haematopoietic_and_lymphoid_tissue)	0.5	.	743	chr17	7673775	.	C	T	.	clustered_events	AS_FilterStatus=SITE;AS_SB_TABLE=349,366|14,14;DP=744;ECNT=5;GERMQ=93;MBQ=20,20;MFRL=238,238;MMQ=60,60;MPOS=30;POPAF=4.13;TLOD=43.80	GT:AD:AF:DP:F1R2:F2R1:SB	0/1	715	28	0.039	743	696,27	0,0	NM_001126112	TP53:NM_001126112:exon8:c.G845A:p.R282Q	R282Q	TRUE	TRUE	FALSE	FALSE	FALSE	FALSE	0/1:715,28:0.039:743:696,27:0,0:349,366,14,14	349	366	14	14	FALSE	715,28	FALSE	0.039	FALSE
S113-27	DNMT3A	chr2	25234323	25234323	G	A	exonic	.	nonsynonymous SNV	DNMT3A:NM_001320893:exon18:c.C2239T:p.R747C,DNMT3A:NM_001375819:exon18:c.C2026T:p.R676C,DNMT3A:NM_153759:exon19:c.C2128T:p.R710C,DNMT3A:NM_022552:exon23:c.C2695T:p.R899C,DNMT3A:NM_175629:exon23:c.C2695T:p.R899C	.	0.5	.	699	chr2	25234323	.	G	A	.	PASS	AS_FilterStatus=SITE;AS_SB_TABLE=254,422|11,12;DP=701;ECNT=1;GERMQ=93;MBQ=20,20;MFRL=190,190;MMQ=60,60;MPOS=50;POPAF=7.30;TLOD=30.52	GT:AD:AF:DP:F1R2:F2R1:SB	0/1	676	23	0.029	699	668,22	0,0	NM_022552	DNMT3A:NM_022552:exon23:c.C2695T:p.R899C	R899C	TRUE	TRUE	FALSE	FALSE	FALSE	FALSE	0/1:676,23:0.029:699:668,22:0,0:254,422,11,12	254	422	11	12	FALSE	676,23	FALSE	0.029	FALSE
S113-28	DNMT3A	chr2	25241643	25241644	CT	-	exonic	.	frameshift deletion	DNMT3A:NM_001320893:exon12:c.1544_1545del:p.E515Gfs*45,DNMT3A:NM_001375819:exon12:c.1331_1332del:p.E444Gfs*45,DNMT3A:NM_153759:exon13:c.1433_1434del:p.E478Gfs*45,DNMT3A:NM_022552:exon17:c.2000_2001del:p.E667Gfs*45,DNMT3A:NM_175629:exon17:c.2000_2001del:p.E667Gfs*45	.	0.5	.	2888	chr2	25241642	.	CCT	C	.	PASS	AS_FilterStatus=SITE;AS_SB_TABLE=1254,1460|87,87;DP=2888;ECNT=2;GERMQ=93;MBQ=20,20;MFRL=237,237;MMQ=60,60;MPOS=27;POPAF=7.30;TLOD=282.68	GT:AD:AF:DP:F1R2:F2R1:PGT:PID:PS:SB	0|1	2714	174	0.056	2888	2706171	0,0	NM_022552	DNMT3A:NM_022552:exon17:c.2000_2001del:p.E667Gfs*45	E667Gfs*45	TRUE	FALSE	TRUE	FALSE	FALSE	FALSE	0|1:2714,174:0.056:2888:2706,171:0,0:0|1:25241642_CCT_C:25241642:1254,1460,87,87	1254	1460	87	87	FALSE	2714174	FALSE	0.056	FALSE
S113-32	TET2	chr4	105235806	105235806	C	T	exonic	.	stopgain	TET2:NM_001127208:exon3:c.C1864T:p.Q622X,TET2:NM_017628:exon3:c.C1864T:p.Q622X	ID=COSM41213;OCCURENCE=2(haematopoietic_and_lymphoid_tissue)	0.5	.	1005	chr4	105235806	.	C	T	.	PASS	AS_FilterStatus=SITE;AS_SB_TABLE=494,487|12,12;DP=1274;ECNT=1;GERMQ=93;MBQ=20,20;MFRL=230,230;MMQ=60,60;MPOS=35;POPAF=7.30;TLOD=32.20	GT:AD:AF:DP:F1R2:F2R1:SB	0/1	981	24	0.025	1005	965,24	0,0	NM_001127208	TET2:NM_001127208:exon3:c.C1864T:p.Q622X	Q622X	TRUE	FALSE	TRUE	FALSE	FALSE	FALSE	0/1:981,24:0.025:1005:965,24:0,0:494,487,12,12	494	487	12	12	FALSE	981,24	FALSE	0.025	FALSE
S113-32	TET2	chr4	105275380	105275380	C	T	exonic	.	stopgain	TET2:NM_001127208:exon11:c.C4870T:p.Q1624X	.	0.5	.	1878	chr4	105275380	.	C	T	.	PASS	AS_FilterStatus=SITE;AS_SB_TABLE=798,1034|25,21;DP=1879;ECNT=2;GERMQ=93;MBQ=20,20;MFRL=218,185;MMQ=60,60;MPOS=36;POPAF=7.30;TLOD=47.53	GT:AD:AF:DP:F1R2:F2R1:SB	0/1	1832	46	0.024	1878	1812,44	0,0	NM_001127208	TET2:NM_001127208:exon11:c.C4870T:p.Q1624X	Q1624X	TRUE	FALSE	TRUE	FALSE	FALSE	FALSE	0/1:1832,46:0.024:1878:1812,44:0,0:798,1034,25,21	798	1034	25	21	FALSE	1832,46	FALSE	0.024	FALSE
S113-4	DNMT3A	chr2	25244340	25244340	T	C	splicing	NM_022552:exon15:c.1668-2A>G;NM_175629:exon15:c.1668-2A>G;NM_153759:exon11:c.1101-2A>G;NM_001320893:exon10:c.1212-2A>G;NM_001375819:exon10:c.999-2A>G	.	.	.	0.5	.	910	chr2	25244340	.	T	C	.	PASS	AS_FilterStatus=SITE;AS_SB_TABLE=381,493|18,18;DP=910;ECNT=1;GERMQ=93;MBQ=20,20;MFRL=169,169;MMQ=60,60;MPOS=16;POPAF=7.30;TLOD=49.87	GT:AD:AF:DP:F1R2:F2R1:SB	0/1	874	36	0.039	910	831,36	0,0	NM_022552	NM_022552:exon15:c.1668-2A>G;NM_175629:exon15:c.1668-2A>G;NM_153759:exon11:c.1101-2A>G;NM_001320893:exon10:c.1212-2A>G;NM_001375819:exon10:c.999-2A>G	nan	TRUE	FALSE	FALSE	TRUE	FALSE	FALSE	0/1:874,36:0.039:910:831,36:0,0:381,493,18,18	381	493	18	18	FALSE	874,36	FALSE	0.039	FALSE
S113-43	DNMT3A	chr2	25241595	25241595	G	T	exonic	.	stopgain	DNMT3A:NM_001320893:exon12:c.C1593A:p.Y531X,DNMT3A:NM_001375819:exon12:c.C1380A:p.Y460X,DNMT3A:NM_153759:exon13:c.C1482A:p.Y494X,DNMT3A:NM_022552:exon17:c.C2049A:p.Y683X,DNMT3A:NM_175629:exon17:c.C2049A:p.Y683X	.	0.5	.	1395	chr2	25241595	.	G	T	.	PASS	AS_FilterStatus=SITE;AS_SB_TABLE=1135,227|23,10;DP=1395;ECNT=1;GERMQ=93;MBQ=20,20;MFRL=184,184;MMQ=60,60;MPOS=63;POPAF=7.30;TLOD=42.22	GT:AD:AF:DP:F1R2:F2R1:SB	0/1	1362	33	0.02	1395	1349,33	0,0	NM_022552	DNMT3A:NM_022552:exon17:c.C2049A:p.Y683X	Y683X	TRUE	FALSE	TRUE	FALSE	FALSE	FALSE	0/1:1362,33:0.020:1395:1349,33:0,0:1135,227,23,10	1135	227	23	10	FALSE	1362,33	FALSE	0.02	FALSE
S113-53	DNMT3A	chr2	25240420	25240420	T	C	exonic	.	nonsynonymous SNV	DNMT3A:NM_001320893:exon14:c.A1748G:p.Y583C,DNMT3A:NM_001375819:exon14:c.A1535G:p.Y512C,DNMT3A:NM_153759:exon15:c.A1637G:p.Y546C,DNMT3A:NM_022552:exon19:c.A2204G:p.Y735C,DNMT3A:NM_175629:exon19:c.A2204G:p.Y735C	ID=COSM133126;OCCURENCE=4(haematopoietic_and_lymphoid_tissue)	0.5	.	2027	chr2	25240420	.	T	C	.	PASS	AS_FilterStatus=SITE;AS_SB_TABLE=449,1378|71,129;DP=2031;ECNT=2;GERMQ=93;MBQ=21,20;MFRL=186,186;MMQ=60,60;MPOS=60;POPAF=4.01;TLOD=359.72	GT:AD:AF:DP:F1R2:F2R1:SB	0/1	1827	200	0.086	2027	1791199	1,0	NM_022552	DNMT3A:NM_022552:exon19:c.A2204G:p.Y735C	Y735C	TRUE	TRUE	FALSE	FALSE	FALSE	FALSE	0/1:1827,200:0.086:2027:1791,199:1,0:449,1378,71,129	449	1378	71	129	FALSE	1827200	FALSE	0.086	FALSE
S113-53	TET2	chr4	105234621	105234621	-	A	exonic	.	frameshift insertion	TET2:NM_001127208:exon3:c.680dupA:p.T229Nfs*25,TET2:NM_017628:exon3:c.680dupA:p.T229Nfs*25	.	0.5	.	3701	chr4	105234621	.	G	GA	.	PASS	AS_FilterStatus=SITE;AS_SB_TABLE=2243,1125|213,120;DP=3703;ECNT=1;GERMQ=93;MBQ=26,26;MFRL=188,232;MMQ=60,60;MPOS=57;POPAF=7.30;RPA=6,7;RU=A;STR;STRQ=93;TLOD=389.40	GT:AD:AF:DP:F1R2:F2R1:SB	0/1	3368	333	0.092	3701	3329330	0,0	NM_001127208	TET2:NM_001127208:exon3:c.680dupA:p.T229Nfs*25	T229Nfs*25	TRUE	FALSE	TRUE	FALSE	FALSE	FALSE	0/1:3368,333:0.092:3701:3329,330:0,0:2243,1125,213,120	2243	1125	213	120	FALSE	3368333	FALSE	0.092	FALSE
S113-55	DNMT3A	chr2	25234323	25234323	G	A	exonic	.	nonsynonymous SNV	DNMT3A:NM_001320893:exon18:c.C2239T:p.R747C,DNMT3A:NM_001375819:exon18:c.C2026T:p.R676C,DNMT3A:NM_153759:exon19:c.C2128T:p.R710C,DNMT3A:NM_022552:exon23:c.C2695T:p.R899C,DNMT3A:NM_175629:exon23:c.C2695T:p.R899C	.	0.5	.	1796	chr2	25234323	.	G	A	.	PASS	AS_FilterStatus=SITE;AS_SB_TABLE=666,1096|12,22;DP=1797;ECNT=2;GERMQ=93;MBQ=20,20;MFRL=220,220;MMQ=60,60;MPOS=50;POPAF=7.30;TLOD=48.85	GT:AD:AF:DP:F1R2:F2R1:SB	0/1	1762	34	0.02	1796	1462,34	0,0	NM_022552	DNMT3A:NM_022552:exon23:c.C2695T:p.R899C	R899C	TRUE	TRUE	FALSE	FALSE	FALSE	FALSE	0/1:1762,34:0.020:1796:1462,34:0,0:666,1096,12,22	666	1096	12	22	FALSE	1762,34	FALSE	0.02	FALSE
S113-64	TP53	chr17	7669645	7669645	T	-	exonic	.	frameshift deletion	TP53:NM_001126115:exon7:c.750delA:p.K250Nfs*40,TP53:NM_001276697:exon7:c.669delA:p.K223Nfs*40,TP53:NM_001126118:exon10:c.1029delA:p.K343Nfs*40,TP53:NM_000546:exon11:c.1146delA:p.K382Nfs*40,TP53:NM_001126112:exon11:c.1146delA:p.K382Nfs*40,TP53:NM_001276760:exon11:c.1029delA:p.K343Nfs*40,TP53:NM_001276761:exon11:c.1029delA:p.K343Nfs*40	ID=COSM13747,COSM1610825;OCCURENCE=1(liver),1(bone),2(central_nervous_system)	0.5	.	749	chr17	7669644	.	GT	G	.	PASS	AS_FilterStatus=SITE;AS_SB_TABLE=368,358|12,11;DP=749;ECNT=1;GERMQ=93;MBQ=20,20;MFRL=236,236;MMQ=60,60;MPOS=33;POPAF=7.30;RPA=6,5;RU=T;STR;STRQ=93;TLOD=6.09	GT:AD:AF:DP:F1R2:F2R1:SB	0/1	726	23	0.022	749	717,23	0,0	NM_001126112	TP53:NM_001126112:exon11:c.1146delA:p.K382Nfs*40	K382Nfs*40	TRUE	FALSE	TRUE	FALSE	FALSE	FALSE	0/1:726,23:0.022:749:717,23:0,0:368,358,12,11	368	358	12	11	FALSE	726,23	FALSE	0.022	FALSE
S114-1	TP53	chr17	7674230	7674230	C	T	exonic	.	nonsynonymous SNV	TP53:NM_001126115:exon3:c.G337A:p.G113S,TP53:NM_001126116:exon3:c.G337A:p.G113S,TP53:NM_001126117:exon3:c.G337A:p.G113S,TP53:NM_001276697:exon3:c.G256A:p.G86S,TP53:NM_001276698:exon3:c.G256A:p.G86S,TP53:NM_001276699:exon3:c.G256A:p.G86S,TP53:NM_001126118:exon6:c.G616A:p.G206S,TP53:NM_000546:exon7:c.G733A:p.G245S,TP53:NM_001126112:exon7:c.G733A:p.G245S,TP53:NM_001126113:exon7:c.G733A:p.G245S,TP53:…	ID=COSM1640833,COSM121036,COSM6932,COSM121035,COSM121037,COSM3356965;OCCURENCE=25(central_nervous_system),31(stomach),13(upper_aerodigestive_tract),2(vulva),20(oesophagus),7(lung),1(cervix),19(haematopoietic_and_lymphoid_tissue),1(soft_tissue),24(ovary),1(salivary_gland),2(endometrium),6(skin),30(breast),4(small_intestine),12(urinary_tract),9(pancreas),4(liver),3(prostate),115(large_intestine)	0.5	.	5164	chr17	7674230	.	C	T	.	clustered_events	AS_FilterStatus=SITE;AS_SB_TABLE=2522,2528|56,58;DP=5166;ECNT=3;GERMQ=93;MBQ=20,20;MFRL=198,198;MMQ=60,60;MPOS=34;POPAF=4.61;TLOD=151.89	GT:AD:AF:DP:F1R2:F2R1:SB	0/1	5050	114	0.023	5164	4981110	0,0	NM_001126112	TP53:NM_001126112:exon7:c.G733A:p.G245S	G245S	TRUE	TRUE	FALSE	FALSE	FALSE	FALSE	0/1:5050,114:0.023:5164:4981,110:0,0:2522,2528,56,58	2522	2528	56	58	FALSE	5050114	FALSE	0.023	FALSE
S114-10	DNMT3A	chr2	25244263	25244263	C	A	exonic	.	nonsynonymous SNV	DNMT3A:NM_001320893:exon10:c.G1287T:p.W429C,DNMT3A:NM_001375819:exon10:c.G1074T:p.W358C,DNMT3A:NM_153759:exon11:c.G1176T:p.W392C,DNMT3A:NM_022552:exon15:c.G1743T:p.W581C,DNMT3A:NM_175629:exon15:c.G1743T:p.W581C	ID=COSM133127;OCCURENCE=1(haematopoietic_and_lymphoid_tissue)	0.5	.	1789	chr2	25244263	.	C	A	.	PASS	AS_FilterStatus=SITE;AS_SB_TABLE=697,893|133,66;DP=2247;ECNT=1;GERMQ=93;MBQ=25,20;MFRL=221,169;MMQ=60,60;MPOS=60;POPAF=7.30;TLOD=336.15	GT:AD:AF:DP:F1R2:F2R1:SB	0/1	1590	199	0.099	1789	1574193	0,0	NM_022552	DNMT3A:NM_022552:exon15:c.G1743T:p.W581C	W581C	TRUE	TRUE	FALSE	FALSE	FALSE	FALSE	0/1:1590,199:0.099:1789:1574,193:0,0:697,893,133,66	697	893	133	66	FALSE	1590199	FALSE	0.099	FALSE
S114-13	DNMT3A	chr2	25240321	25240321	T	-	exonic	.	frameshift deletion	DNMT3A:NM_001320893:exon14:c.1847delA:p.D616Afs*11,DNMT3A:NM_001375819:exon14:c.1634delA:p.D545Afs*11,DNMT3A:NM_153759:exon15:c.1736delA:p.D579Afs*11,DNMT3A:NM_022552:exon19:c.2303delA:p.D768Afs*11,DNMT3A:NM_175629:exon19:c.2303delA:p.D768Afs*11	.	0.5	.	292	chr2	25240320	.	GT	G	.	PASS	AS_FilterStatus=SITE;AS_SB_TABLE=199,71|20,2;DP=388;ECNT=1;GERMQ=93;MBQ=20,31;MFRL=184,240;MMQ=60,60;MPOS=70;POPAF=7.30;TLOD=60.43	GT:AD:AF:DP:F1R2:F2R1:SB	0/1	270	22	0.095	292	269,22	0,0	NM_022552	DNMT3A:NM_022552:exon19:c.2303delA:p.D768Afs*11	D768Afs*11	TRUE	FALSE	TRUE	FALSE	FALSE	FALSE	0/1:270,22:0.095:292:269,22:0,0:199,71,20,2	199	71	20	2	FALSE	270,22	FALSE	0.095	FALSE
S114-14	TP53	chr17	7674218	7674218	T	C	exonic	.	nonsynonymous SNV	TP53:NM_001126115:exon3:c.A349G:p.R117G,TP53:NM_001126116:exon3:c.A349G:p.R117G,TP53:NM_001126117:exon3:c.A349G:p.R117G,TP53:NM_001276697:exon3:c.A268G:p.R90G,TP53:NM_001276698:exon3:c.A268G:p.R90G,TP53:NM_001276699:exon3:c.A268G:p.R90G,TP53:NM_001126118:exon6:c.A628G:p.R210G,TP53:NM_000546:exon7:c.A745G:p.R249G,TP53:NM_001126112:exon7:c.A745G:p.R249G,TP53:NM_001126113:exon7:c.A745G:p.R249G,TP53:…	ID=COSM10668;OCCURENCE=1(soft_tissue),3(ovary),2(breast),2(large_intestine),2(urinary_tract),1(liver),2(central_nervous_system),1(stomach),3(oesophagus),5(upper_aerodigestive_tract),7(lung),1(haematopoietic_and_lymphoid_tissue)	0.5	.	1282	chr17	7674218	.	T	C	.	clustered_events	AS_FilterStatus=SITE;AS_SB_TABLE=628,622|16,16;DP=1282;ECNT=5;GERMQ=93;MBQ=20,20;MFRL=198,198;MMQ=60,60;MPOS=46;POPAF=7.30;TLOD=47.50	GT:AD:AF:DP:F1R2:F2R1:SB	0/1	1250	32	0.026	1282	1237,32	0,0	NM_001126112	TP53:NM_001126112:exon7:c.A745G:p.R249G	R249G	TRUE	TRUE	FALSE	FALSE	FALSE	FALSE	0/1:1250,32:0.026:1282:1237,32:0,0:628,622,16,16	628	622	16	16	FALSE	1250,32	FALSE	0.026	FALSE
S114-16	TET2	chr4	105234243	105234243	C	-	exonic	.	frameshift deletion	TET2:NM_001127208:exon3:c.301delC:p.P101Lfs*12,TET2:NM_017628:exon3:c.301delC:p.P101Lfs*12	.	0.5	.	2378	chr4	105234242	.	AC	A	.	PASS	AS_FilterStatus=SITE;AS_SB_TABLE=800,1528|17,33;DP=2378;ECNT=1;GERMQ=93;MBQ=20,20;MFRL=219,216;MMQ=60,60;MPOS=37;POPAF=7.30;RPA=2,1;RU=C;STR;STRQ=93;TLOD=38.68	GT:AD:AF:DP:F1R2:F2R1:SB	0/1	2328	50	0.021	2378	2282,47	0,0	NM_001127208	TET2:NM_001127208:exon3:c.301delC:p.P101Lfs*12	P101Lfs*12	TRUE	FALSE	TRUE	FALSE	FALSE	FALSE	0/1:2328,50:0.021:2378:2282,47:0,0:800,1528,17,33	800	1528	17	33	FALSE	2328,50	FALSE	0.021	FALSE
S114-24	DNMT3A	chr2	25245251	25245251	A	C	splicing	NM_022552:exon13:c.1554+2T>G;NM_175629:exon13:c.1554+2T>G;NM_153759:exon9:c.987+2T>G;NM_001320893:exon8:c.1098+2T>G;NM_001375819:exon8:c.885+2T>G	.	.	.	0.5	.	5886	chr2	25245251	.	A	C	.	PASS	AS_FilterStatus=SITE;AS_SB_TABLE=2745,2840|140,161;DP=5891;ECNT=1;GERMQ=93;MBQ=20,20;MFRL=238,238;MMQ=60,60;MPOS=35;POPAF=7.30;TLOD=401.85	GT:AD:AF:DP:F1R2:F2R1:SB	0/1	5585	301	0.046	5886	5191262	0,0	NM_022552	NM_022552:exon13:c.1554+2T>G;NM_175629:exon13:c.1554+2T>G;NM_153759:exon9:c.987+2T>G;NM_001320893:exon8:c.1098+2T>G;NM_001375819:exon8:c.885+2T>G	nan	TRUE	FALSE	FALSE	TRUE	FALSE	FALSE	0/1:5585,301:0.046:5886:5191,262:0,0:2745,2840,140,161	2745	2840	140	161	FALSE	5585301	FALSE	0.046	FALSE
S114-24	TET2	chr4	105234705	105234705	C	T	exonic	.	stopgain	TET2:NM_001127208:exon3:c.C763T:p.Q255X,TET2:NM_017628:exon3:c.C763T:p.Q255X	ID=COSM211663;OCCURENCE=2(haematopoietic_and_lymphoid_tissue)	0.5	.	5794	chr4	105234705	.	C	T	.	clustered_events	AS_FilterStatus=SITE;AS_SB_TABLE=2679,2657|231,227;DP=5795;ECNT=9;GERMQ=93;MBQ=20,20;MFRL=233,233;MMQ=60,60;MPOS=49;POPAF=7.30;TLOD=758.88	GT:AD:AF:DP:F1R2:F2R1:SB	0/1	5336	458	0.078	5794	5310451	0,0	NM_001127208	TET2:NM_001127208:exon3:c.C763T:p.Q255X	Q255X	TRUE	FALSE	TRUE	FALSE	FALSE	FALSE	0/1:5336,458:0.078:5794:5310,451:0,0:2679,2657,231,227	2679	2657	231	227	FALSE	5336458	FALSE	0.078	FALSE
S114-26	ZRSR2	chrX	15818609	15818609	A	-	exonic	.	frameshift deletion	ZRSR2:NM_005089:exon9:c.794delA:p.H265Pfs*2	.	0.5	.	727	chrX	15818608	.	CA	C	.	clustered_events	AS_FilterStatus=SITE;AS_SB_TABLE=353,354|10,10;DP=727;ECNT=5;GERMQ=93;MBQ=20,20;MFRL=189,222;MMQ=60,60;MPOS=39;POPAF=7.30;TLOD=18.91	GT:AD:AF:DP:F1R2:F2R1:SB	0/1	707	20	0.029	727	701,20	0,0	NM_005089	ZRSR2:NM_005089:exon9:c.794delA:p.H265Pfs*2	H265Pfs*2	TRUE	FALSE	TRUE	FALSE	FALSE	FALSE	0/1:707,20:0.029:727:701,20:0,0:353,354,10,10	353	354	10	10	FALSE	707,20	FALSE	0.029	FALSE
S114-28	DNMT3A	chr2	25241636	25241636	-	G	exonic	.	frameshift insertion	DNMT3A:NM_001320893:exon12:c.1551dupC:p.I518Hfs*43,DNMT3A:NM_001375819:exon12:c.1338dupC:p.I447Hfs*43,DNMT3A:NM_153759:exon13:c.1440dupC:p.I481Hfs*43,DNMT3A:NM_022552:exon17:c.2007dupC:p.I670Hfs*43,DNMT3A:NM_175629:exon17:c.2007dupC:p.I670Hfs*43	.	0.5	.	1154	chr2	25241636	.	T	TG	.	PASS	AS_FilterStatus=SITE;AS_SB_TABLE=465,588|48,53;DP=1154;ECNT=1;GERMQ=93;MBQ=20,20;MFRL=237,237;MMQ=60,60;MPOS=26;POPAF=7.30;RPA=2,3;RU=G;STR;STRQ=93;TLOD=87.07	GT:AD:AF:DP:F1R2:F2R1:SB	0/1	1053	101	0.085	1154	1043,99	0,0	NM_022552	DNMT3A:NM_022552:exon17:c.2007dupC:p.I670Hfs*43	I670Hfs*43	TRUE	FALSE	TRUE	FALSE	FALSE	FALSE	0/1:1053,101:0.085:1154:1043,99:0,0:465,588,48,53	465	588	48	53	FALSE	1053101	FALSE	0.085	FALSE
S114-28	EZH2	chr7	148809127	148809127	T	C	exonic	.	nonsynonymous SNV	EZH2:NM_001203249:exon18:c.A1971G:p.I657M,EZH2:NM_152998:exon18:c.A2007G:p.I669M,EZH2:NM_001203247:exon19:c.A2124G:p.I708M,EZH2:NM_001203248:exon19:c.A2097G:p.I699M,EZH2:NM_004456:exon19:c.A2139G:p.I713M	ID=COSM1448968,COSM1448969;OCCURENCE=1(large_intestine)	0.5	.	1237	chr7	148809127	.	T	C	.	PASS	AS_FilterStatus=SITE;AS_SB_TABLE=596,610|16,15;DP=1240;ECNT=2;GERMQ=93;MBQ=20,20;MFRL=236,236;MMQ=60,60;MPOS=34;POPAF=7.30;TLOD=41.23	GT:AD:AF:DP:F1R2:F2R1:PGT:PID:PS:SB	0|1	1206	31	0.028	1237	1163,31	0,0	NM_001203247	EZH2:NM_001203247:exon19:c.A2124G:p.I708M	I708M	TRUE	TRUE	FALSE	FALSE	FALSE	FALSE	0|1:1206,31:0.028:1237:1163,31:0,0:0|1:148809127_T_C:148809127:596,610,16,15	596	610	16	15	FALSE	1206,31	FALSE	0.028	FALSE
S114-42	DNMT3A	chr2	25245260	25245260	TRUE	-	exonic	.	frameshift deletion	DNMT3A:NM_001320893:exon8:c.1091delA:p.N364Tfs*135,DNMT3A:NM_001375819:exon8:c.878delA:p.N293Tfs*135,DNMT3A:NM_153759:exon9:c.980delA:p.N327Tfs*135,DNMT3A:NM_022552:exon13:c.1547delA:p.N516Tfs*135,DNMT3A:NM_175629:exon13:c.1547delA:p.N516Tfs*135	.	0.5	.	774	chr2	25245259	.	GT	G	.	PASS	AS_FilterStatus=SITE;AS_SB_TABLE=389,363|12,10;DP=774;ECNT=1;GERMQ=93;MBQ=20,20;MFRL=238,238;MMQ=60,60;MPOS=19;POPAF=7.30;RPA=4,3;RU=T;STR;STRQ=93;TLOD=3.57	GT:AD:AF:DP:F1R2:F2R1:SB	0/1	752	22	0.021	774	747,22	0,0	NM_022552	DNMT3A:NM_022552:exon13:c.1547delA:p.N516Tfs*135	N516Tfs*135	TRUE	FALSE	TRUE	FALSE	FALSE	FALSE	0/1:752,22:0.021:774:747,22:0,0:389,363,12,10	389	363	12	10	FALSE	752,22	FALSE	0.021	FALSE
S114-48	TET2	chr4	105241428	105241428	A	G	exonic	.	nonsynonymous SNV	TET2:NM_001127208:exon4:c.A3499G:p.R1167G	.	0.5	.	778	chr4	105241428	.	A	G	.	PASS	AS_FilterStatus=SITE;AS_SB_TABLE=80,676|3,19;DP=779;ECNT=1;GERMQ=93;MBQ=28,24;MFRL=223,223;MMQ=60,60;MPOS=33;POPAF=7.30;TLOD=19.59	GT:AD:AF:DP:F1R2:F2R1:SB	0/1	756	22	0.026	778	754,21	0,0	NM_001127208	TET2:NM_001127208:exon4:c.A3499G:p.R1167G	R1167G	TRUE	TRUE	FALSE	FALSE	TRUE	FALSE	0/1:756,22:0.026:778:754,21:0,0:80,676,3,19	80	676	3	19	FALSE	756,22	FALSE	0.026	FALSE
S114-48	TET2	chr4	105261799	105261799	T	-	exonic	.	frameshift deletion	TET2:NM_001127208:exon8:c.3995delT:p.M1333Wfs*30	.	0.5	.	1124	chr4	105261798	.	CT	C	.	PASS	AS_FilterStatus=SITE;AS_SB_TABLE=679,335|77,33;DP=1124;ECNT=1;GERMQ=93;MBQ=20,20;MFRL=181,182;MMQ=60,60;MPOS=51;POPAF=7.30;RPA=2,1;RU=T;STR;STRQ=93;TLOD=165.10	GT:AD:AF:DP:F1R2:F2R1:SB	0/1	1014	110	0.102	1124	1008109	0,0	NM_001127208	TET2:NM_001127208:exon8:c.3995delT:p.M1333Wfs*30	M1333Wfs*30	TRUE	FALSE	TRUE	FALSE	FALSE	FALSE	0/1:1014,110:0.102:1124:1008,109:0,0:679,335,77,33	679	335	77	33	FALSE	1014110	FALSE	0.102	FALSE
S114-5	DNMT3A	chr2	25244312	25244312	A	-	exonic	.	frameshift deletion	DNMT3A:NM_001320893:exon10:c.1238delT:p.L413Pfs*86,DNMT3A:NM_001375819:exon10:c.1025delT:p.L342Pfs*86,DNMT3A:NM_153759:exon11:c.1127delT:p.L376Pfs*86,DNMT3A:NM_022552:exon15:c.1694delT:p.L565Pfs*86,DNMT3A:NM_175629:exon15:c.1694delT:p.L565Pfs*86	.	0.5	.	1692	chr2	25244311	.	GA	G	.	PASS	AS_FilterStatus=SITE;AS_SB_TABLE=856,762|40,34;DP=1692;ECNT=1;GERMQ=93;MBQ=20,20;MFRL=169,169;MMQ=60,60;MPOS=35;POPAF=7.30;TLOD=36.02	GT:AD:AF:DP:F1R2:F2R1:SB	0/1	1618	74	0.041	1692	1588,71	0,0	NM_022552	DNMT3A:NM_022552:exon15:c.1694delT:p.L565Pfs*86	L565Pfs*86	TRUE	FALSE	TRUE	FALSE	FALSE	FALSE	0/1:1618,74:0.041:1692:1588,71:0,0:856,762,40,34	856	762	40	34	FALSE	1618,74	FALSE	0.041	FALSE
S114-53	DNMT3A	chr2	25247647	25247647	G	A	exonic	.	stopgain	DNMT3A:NM_001320893:exon3:c.C502T:p.R168X,DNMT3A:NM_001375819:exon3:c.C289T:p.R97X,DNMT3A:NM_153759:exon4:c.C391T:p.R131X,DNMT3A:NM_022552:exon8:c.C958T:p.R320X,DNMT3A:NM_175629:exon8:c.C958T:p.R320X	ID=COSM133724,COSM1318922,COSM133721;OCCURENCE=3(haematopoietic_and_lymphoid_tissue)	0.5	.	3307	chr2	25247647	.	G	A	.	PASS	AS_FilterStatus=SITE;AS_SB_TABLE=1909,1296|54,48;DP=3310;ECNT=1;GERMQ=93;MBQ=20,20;MFRL=240,240;MMQ=60,60;MPOS=33;POPAF=4.31;TLOD=147.15	GT:AD:AF:DP:F1R2:F2R1:SB	0/1	3205	102	0.028	3307	2498100	0,0	NM_022552	DNMT3A:NM_022552:exon8:c.C958T:p.R320X	R320X	TRUE	FALSE	TRUE	FALSE	FALSE	FALSE	0/1:3205,102:0.028:3307:2498,100:0,0:1909,1296,54,48	1909	1296	54	48	FALSE	3205102	FALSE	0.028	FALSE
S114-59	TP53	chr17	7669645	7669645	T	-	exonic	.	frameshift deletion	TP53:NM_001126115:exon7:c.750delA:p.K250Nfs*40,TP53:NM_001276697:exon7:c.669delA:p.K223Nfs*40,TP53:NM_001126118:exon10:c.1029delA:p.K343Nfs*40,TP53:NM_000546:exon11:c.1146delA:p.K382Nfs*40,TP53:NM_001126112:exon11:c.1146delA:p.K382Nfs*40,TP53:NM_001276760:exon11:c.1029delA:p.K343Nfs*40,TP53:NM_001276761:exon11:c.1029delA:p.K343Nfs*40	ID=COSM13747,COSM1610825;OCCURENCE=1(liver),1(bone),2(central_nervous_system)	0.5	.	391	chr17	7669644	.	GT	G	.	PASS	AS_FilterStatus=SITE;AS_SB_TABLE=188,182|11,10;DP=391;ECNT=1;GERMQ=93;MBQ=20,20;MFRL=205,205;MMQ=60,60;MPOS=33;POPAF=7.30;RPA=6,5;RU=T;STR;STRQ=93;TLOD=4.57	GT:AD:AF:DP:F1R2:F2R1:SB	0/1	370	21	0.044	391	363,21	0,0	NM_001126112	TP53:NM_001126112:exon11:c.1146delA:p.K382Nfs*40	K382Nfs*40	TRUE	FALSE	TRUE	FALSE	FALSE	FALSE	0/1:370,21:0.044:391:363,21:0,0:188,182,11,10	188	182	11	10	FALSE	370,21	FALSE	0.044	FALSE
S114-75	DNMT3A	chr2	25240415	25240415	G	A	exonic	.	nonsynonymous SNV	DNMT3A:NM_001320893:exon14:c.C1753T:p.L585F,DNMT3A:NM_001375819:exon14:c.C1540T:p.L514F,DNMT3A:NM_153759:exon15:c.C1642T:p.L548F,DNMT3A:NM_022552:exon19:c.C2209T:p.L737F,DNMT3A:NM_175629:exon19:c.C2209T:p.L737F	ID=COSM74415;OCCURENCE=1(ovary)	0.5	.	2361	chr2	25240415	.	G	A	.	PASS	AS_FilterStatus=SITE;AS_SB_TABLE=397,1702|42,220;DP=2364;ECNT=2;GERMQ=93;MBQ=25,29;MFRL=229,240;MMQ=60,60;MPOS=65;POPAF=7.30;TLOD=485.48	GT:AD:AF:DP:F1R2:F2R1:SB	0/1	2099	262	0.114	2361	2071246	0,0	NM_022552	DNMT3A:NM_022552:exon19:c.C2209T:p.L737F	L737F	TRUE	TRUE	FALSE	FALSE	FALSE	FALSE	0/1:2099,262:0.114:2361:2071,246:0,0:397,1702,42,220	397	1702	42	220	FALSE	2099262	FALSE	0.114	FALSE
S114-75	ZRSR2	chrX	15803689	15803689	C	T	exonic	.	stopgain	ZRSR2:NM_005089:exon4:c.C205T:p.Q69X	.	0.5	.	1108	chrX	15803689	.	C	T	.	PASS	AS_FilterStatus=SITE;AS_SB_TABLE=585,474|25,24;DP=1112;ECNT=2;GERMQ=93;MBQ=20,20;MFRL=223,223;MMQ=60,60;MPOS=60;POPAF=7.30;TLOD=74.79	GT:AD:AF:DP:F1R2:F2R1:PGT:PID:PS:SB	0|1	1059	49	0.042	1108	962,49	0,0	NM_005089	ZRSR2:NM_005089:exon4:c.C205T:p.Q69X	Q69X	TRUE	FALSE	TRUE	FALSE	FALSE	FALSE	0|1:1059,49:0.042:1108:962,49:0,0:0|1:15803689_C_T:15803689:585,474,25,24	585	474	25	24	FALSE	1059,49	FALSE	0.042	FALSE
S115-1	CUX1	chr7	102178568	102178568	C	T	exonic	.	stopgain	CUX1:NM_001202544:exon10:c.C913T:p.Q305X,CUX1:NM_001202545:exon10:c.C823T:p.Q275X,CUX1:NM_001202546:exon10:c.C844T:p.Q282X,CUX1:NM_001202543:exon11:c.C961T:p.Q321X,CUX1:NM_001913:exon11:c.C961T:p.Q321X,CUX1:NM_181500:exon11:c.C955T:p.Q319X,CUX1:NM_181552:exon11:c.C928T:p.Q310X	.	0.5	.	1080	chr7	102178568	.	C	T	.	PASS	AS_FilterStatus=SITE;AS_SB_TABLE=518,524|19,19;DP=1329;ECNT=1;GERMQ=93;MBQ=25,20;MFRL=220,220;MMQ=60,60;MPOS=64;POPAF=7.30;TLOD=50.01	GT:AD:AF:DP:F1R2:F2R1:SB	0/1	1042	38	0.023	1080	1035,34	0,0	NM_181552	CUX1:NM_181552:exon11:c.C928T:p.Q310X	Q310X	TRUE	FALSE	TRUE	FALSE	FALSE	FALSE	0/1:1042,38:0.023:1080:1035,34:0,0:518,524,19,19	518	524	19	19	FALSE	1042,38	FALSE	0.023	FALSE
S115-1	TET2	chr4	105242839	105242839	G	A	exonic	.	nonsynonymous SNV	TET2:NM_001127208:exon5:c.G3506A:p.G1169E	.	0.5	.	517	chr4	105242839	.	G	A	.	clustered_events	AS_FilterStatus=SITE;AS_SB_TABLE=234,254|15,14;DP=517;ECNT=6;GERMQ=93;MBQ=20,20;MFRL=240,192;MMQ=60,60;MPOS=54;POPAF=7.30;TLOD=46.42	GT:AD:AF:DP:F1R2:F2R1:SB	0/1	488	29	0.059	517	477,27	0,0	NM_001127208	TET2:NM_001127208:exon5:c.G3506A:p.G1169E	G1169E	TRUE	TRUE	FALSE	FALSE	TRUE	FALSE	0/1:488,29:0.059:517:477,27:0,0:234,254,15,14	234	254	15	14	FALSE	488,29	FALSE	0.059	FALSE
S115-1	TET2	chr4	105276211	105276211	T	C	exonic	.	nonsynonymous SNV	TET2:NM_001127208:exon11:c.T5701C:p.F1901L	.	0.5	.	652	chr4	105276211	.	T	C	.	PASS	AS_FilterStatus=SITE;AS_SB_TABLE=335,292|12,13;DP=655;ECNT=1;GERMQ=93;MBQ=31,20;MFRL=220,173;MMQ=60,60;MPOS=41;POPAF=7.30;TLOD=32.67	GT:AD:AF:DP:F1R2:F2R1:SB	0/1	627	25	0.029	652	626,25	0,0	NM_001127208	TET2:NM_001127208:exon11:c.T5701C:p.F1901L	F1901L	TRUE	TRUE	FALSE	FALSE	TRUE	FALSE	0/1:627,25:0.029:652:626,25:0,0:335,292,12,13	335	292	12	13	FALSE	627,25	FALSE	0.029	FALSE
S115-15	PPM1D	chr17	60663383	60663383	-	TAGACGAAATGGCT	exonic	.	frameshift insertion	PPM1D:NM_003620:exon6:c.1649_1650insTAGACGAAATGGCT:p.S556Dfs*5	.	0.5	.	1199	chr17	60663383	.	A	ATAGACGAAATGGCT	.	slippage	AS_FilterStatus=SITE;AS_SB_TABLE=668,439|50,42;DP=1199;ECNT=1;GERMQ=93;MBQ=30,31;MFRL=218,218;MMQ=60,60;MPOS=41;POPAF=7.30;RPA=1,2;RU=TAGACGAAATGGCT;STR;STRQ=1;TLOD=288.62	GT:AD:AF:DP:F1R2:F2R1:SB	0/1	1107	92	0.083	1199	1098,91	0,0	NM_003620	PPM1D:NM_003620:exon6:c.1649_1650insTAGACGAAATGGCT:p.S556Dfs*5	S556Dfs*5	TRUE	FALSE	TRUE	FALSE	TRUE	FALSE	0/1:1107,92:0.083:1199:1098,91:0,0:668,439,50,42	668	439	50	42	FALSE	1107,92	FALSE	0.083	FALSE
S115-15	TP53	chr17	7669645	7669645	T	-	exonic	.	frameshift deletion	TP53:NM_001126115:exon7:c.750delA:p.K250Nfs*40,TP53:NM_001276697:exon7:c.669delA:p.K223Nfs*40,TP53:NM_001126118:exon10:c.1029delA:p.K343Nfs*40,TP53:NM_000546:exon11:c.1146delA:p.K382Nfs*40,TP53:NM_001126112:exon11:c.1146delA:p.K382Nfs*40,TP53:NM_001276760:exon11:c.1029delA:p.K343Nfs*40,TP53:NM_001276761:exon11:c.1029delA:p.K343Nfs*40	ID=COSM13747,COSM1610825;OCCURENCE=1(liver),1(bone),2(central_nervous_system)	0.5	.	1588	chr17	7669644	.	GT	G	.	PASS	AS_FilterStatus=SITE;AS_SB_TABLE=780,755|28,25;DP=1588;ECNT=1;GERMQ=93;MBQ=20,20;MFRL=236,236;MMQ=60,60;MPOS=40;POPAF=7.30;RPA=6,5;RU=T;STR;STRQ=93;TLOD=6.29	GT:AD:AF:DP:F1R2:F2R1:SB	0/1	1535	53	0.02	1588	1520,52	0,0	NM_001126112	TP53:NM_001126112:exon11:c.1146delA:p.K382Nfs*40	K382Nfs*40	TRUE	FALSE	TRUE	FALSE	FALSE	FALSE	0/1:1535,53:0.020:1588:1520,52:0,0:780,755,28,25	780	755	28	25	FALSE	1535,53	FALSE	0.02	FALSE
S115-18	TP53	chr17	7676047	7676047	C	T	exonic	.	nonsynonymous SNV	TP53:NM_001126118:exon3:c.G205A:p.G69S,TP53:NM_000546:exon4:c.G322A:p.G108S,TP53:NM_001126112:exon4:c.G322A:p.G108S,TP53:NM_001126113:exon4:c.G322A:p.G108S,TP53:NM_001126114:exon4:c.G322A:p.G108S,TP53:NM_001276695:exon4:c.G205A:p.G69S,TP53:NM_001276696:exon4:c.G205A:p.G69S,TP53:NM_001276760:exon4:c.G205A:p.G69S,TP53:NM_001276761:exon4:c.G205A:p.G69S	ID=COSM44037;OCCURENCE=1(haematopoietic_and_lymphoid_tissue)	0.5	.	1407	chr17	7676047	.	C	T	.	PASS	AS_FilterStatus=SITE;AS_SB_TABLE=692,686|15,14;DP=1407;ECNT=1;GERMQ=93;MBQ=20,20;MFRL=239,239;MMQ=60,60;MPOS=53;POPAF=7.30;TLOD=37.09	GT:AD:AF:DP:F1R2:F2R1:SB	0/1	1378	29	0.022	1407	690,28	0,0	NM_001126112	TP53:NM_001126112:exon4:c.G322A:p.G108S	G108S	TRUE	TRUE	FALSE	FALSE	FALSE	FALSE	0/1:1378,29:0.022:1407:690,28:0,0:692,686,15,14	692	686	15	14	FALSE	1378,29	FALSE	0.022	FALSE
S115-2	DNMT3A	chr2	25247628	25247628	C	T	exonic	.	nonsynonymous SNV	DNMT3A:NM_001320893:exon3:c.G521A:p.R174H,DNMT3A:NM_001375819:exon3:c.G308A:p.R103H,DNMT3A:NM_153759:exon4:c.G410A:p.R137H,DNMT3A:NM_022552:exon8:c.G977A:p.R326H,DNMT3A:NM_175629:exon8:c.G977A:p.R326H	ID=COSM477214;OCCURENCE=1(kidney)	0.5	.	1288	chr2	25247628	.	C	T	.	PASS	AS_FilterStatus=SITE;AS_SB_TABLE=870,355|42,21;DP=1288;ECNT=1;GERMQ=93;MBQ=20,20;MFRL=179,179;MMQ=60,60;MPOS=61;POPAF=7.30;TLOD=97.74	GT:AD:AF:DP:F1R2:F2R1:SB	0/1	1225	63	0.048	1288	1206,63	0,0	NM_022552	DNMT3A:NM_022552:exon8:c.G977A:p.R326H	R326H	TRUE	TRUE	FALSE	FALSE	FALSE	FALSE	0/1:1225,63:0.048:1288:1206,63:0,0:870,355,42,21	870	355	42	21	FALSE	1225,63	FALSE	0.048	FALSE
S115-22	BCOR	chrX	40072832	40072832	G	-	exonic	.	frameshift deletion	BCOR:NM_001123383:exon4:c.2514delC:p.K839Sfs*17,BCOR:NM_001123384:exon4:c.2514delC:p.K839Sfs*17,BCOR:NM_001123385:exon4:c.2514delC:p.K839Sfs*17,BCOR:NM_017745:exon4:c.2514delC:p.K839Sfs*17	ID=COSM1467918;OCCURENCE=1(large_intestine)	0.5	.	735	chrX	40072831	.	TG	T	.	clustered_events;weak_evidence	AS_FilterStatus=weak_evidence;AS_SB_TABLE=363,348|12,12;DP=815;ECNT=3;GERMQ=93;MBQ=20,20;MFRL=229,190;MMQ=60,60;MPOS=39;POPAF=7.30;RPA=6,5;RU=G;STR;STRQ=93;TLOD=7.92	GT:AD:AF:DP:F1R2:F2R1:SB	0/1	711	24	0.025	735	697,24	0,0	NM_001123385	BCOR:NM_001123385:exon4:c.2514delC:p.K839Sfs*17	K839Sfs*17	TRUE	FALSE	TRUE	FALSE	FALSE	FALSE	0/1:711,24:0.025:735:697,24:0,0:363,348,12,12	363	348	12	12	FALSE	711,24	FALSE	0.025	FALSE
S115-26	DNMT3A	chr2	25240378	25240378	C	T	exonic	.	nonsynonymous SNV	DNMT3A:NM_001320893:exon14:c.G1790A:p.R597H,DNMT3A:NM_001375819:exon14:c.G1577A:p.R526H,DNMT3A:NM_153759:exon15:c.G1679A:p.R560H,DNMT3A:NM_022552:exon19:c.G2246A:p.R749H,DNMT3A:NM_175629:exon19:c.G2246A:p.R749H	.	0.5	.	1762	chr2	25240378	.	C	T	.	clustered_events	AS_FilterStatus=SITE;AS_SB_TABLE=876,853|16,17;DP=1762;ECNT=3;GERMQ=93;MBQ=20,20;MFRL=186,184;MMQ=60,60;MPOS=47;POPAF=7.30;TLOD=43.05	GT:AD:AF:DP:F1R2:F2R1:SB	0/1	1729	33	0.02	1762	1082,33	0,0	NM_022552	DNMT3A:NM_022552:exon19:c.G2246A:p.R749H	R749H	TRUE	TRUE	FALSE	FALSE	FALSE	FALSE	0/1:1729,33:0.020:1762:1082,33:0,0:876,853,16,17	876	853	16	17	FALSE	1729,33	FALSE	0.02	FALSE
S115-26	EZH2	chr7	148809340	148809340	G	A	exonic	.	nonsynonymous SNV	EZH2:NM_001203249:exon17:c.C1912T:p.H638Y,EZH2:NM_152998:exon17:c.C1948T:p.H650Y,EZH2:NM_001203247:exon18:c.C2065T:p.H689Y,EZH2:NM_001203248:exon18:c.C2038T:p.H680Y,EZH2:NM_004456:exon18:c.C2080T:p.H694Y	ID=COSM53040,COSM1448972;OCCURENCE=1(haematopoietic_and_lymphoid_tissue),1(large_intestine)	0.5	.	1100	chr7	148809340	.	G	A	.	PASS	AS_FilterStatus=SITE;AS_SB_TABLE=540,530|15,15;DP=1102;ECNT=2;GERMQ=93;MBQ=20,20;MFRL=182,236;MMQ=60,60;MPOS=51;POPAF=7.30;TLOD=35.97	GT:AD:AF:DP:F1R2:F2R1:SB	0/1	1070	30	0.028	1100	1047,26	0,0	NM_001203247	EZH2:NM_001203247:exon18:c.C2065T:p.H689Y	H689Y	TRUE	TRUE	FALSE	FALSE	FALSE	FALSE	0/1:1070,30:0.028:1100:1047,26:0,0:540,530,15,15	540	530	15	15	FALSE	1070,30	FALSE	0.028	FALSE
S115-28	DNMT3A	chr2	25243916	25243917	AG	-	exonic	.	stopgain	DNMT3A:NM_001320893:exon11:c.1461_1462del:p.F488*,DNMT3A:NM_001375819:exon11:c.1248_1249del:p.F417*,DNMT3A:NM_153759:exon12:c.1350_1351del:p.F451*,DNMT3A:NM_022552:exon16:c.1917_1918del:p.F640*,DNMT3A:NM_175629:exon16:c.1917_1918del:p.F640*	.	0.5	.	462	chr2	25243915	.	AAG	A	.	PASS	AS_FilterStatus=SITE;AS_SB_TABLE=221,218|12,11;DP=462;ECNT=2;GERMQ=93;MBQ=20,20;MFRL=217,217;MMQ=60,60;MPOS=53;POPAF=7.30;RPA=3,2;RU=AG;STR;STRQ=93;TLOD=31.72	GT:AD:AF:DP:F1R2:F2R1:SB	0/1	439	23	0.055	462	433,23	0,0	NM_022552	DNMT3A:NM_022552:exon16:c.1917_1918del:p.F640*	F640*	FALSE	FALSE	FALSE	FALSE	FALSE	FALSE	0/1:439,23:0.055:462:433,23:0,0:221,218,12,11	221	218	12	11	FALSE	439,23	FALSE	0.055	FALSE
S115-29	DNMT3A	chr2	25240417	25240417	C	T	exonic	.	nonsynonymous SNV	DNMT3A:NM_001320893:exon14:c.G1751A:p.R584H,DNMT3A:NM_001375819:exon14:c.G1538A:p.R513H,DNMT3A:NM_153759:exon15:c.G1640A:p.R547H,DNMT3A:NM_022552:exon19:c.G2207A:p.R736H,DNMT3A:NM_175629:exon19:c.G2207A:p.R736H	ID=COSM1318940,COSM133737;OCCURENCE=5(haematopoietic_and_lymphoid_tissue)	0.5	.	1265	chr2	25240417	.	C	T	.	PASS	AS_FilterStatus=SITE;AS_SB_TABLE=178,700|117,270;DP=1265;ECNT=1;GERMQ=93;MBQ=20,20;MFRL=186,186;MMQ=60,60;MPOS=58;POPAF=7.30;TLOD=899.48	GT:AD:AF:DP:F1R2:F2R1:SB	0/1	878	387	0.28	1265	862385	0,0	NM_022552	DNMT3A:NM_022552:exon19:c.G2207A:p.R736H	R736H	TRUE	TRUE	FALSE	FALSE	FALSE	FALSE	0/1:878,387:0.280:1265:862,385:0,0:178,700,117,270	178	700	117	270	FALSE	878387	FALSE	0.28	FALSE
S115-32	TET2	chr4	105275089	105275089	C	T	exonic	.	stopgain	TET2:NM_001127208:exon11:c.C4579T:p.Q1527X	ID=COSM211734;OCCURENCE=1(haematopoietic_and_lymphoid_tissue)	0.5	.	956	chr4	105275089	.	C	T	.	clustered_events	AS_FilterStatus=SITE;AS_SB_TABLE=474,447|18,17;DP=956;ECNT=3;GERMQ=93;MBQ=20,20;MFRL=240,240;MMQ=60,60;MPOS=21;POPAF=7.30;TLOD=49.82	GT:AD:AF:DP:F1R2:F2R1:SB	0/1	921	35	0.038	956	913,34	0,0	NM_001127208	TET2:NM_001127208:exon11:c.C4579T:p.Q1527X	Q1527X	TRUE	FALSE	TRUE	FALSE	FALSE	FALSE	0/1:921,35:0.038:956:913,34:0,0:474,447,18,17	474	447	18	17	FALSE	921,35	FALSE	0.038	FALSE
S115-36	GNB1	chr1	1815790	1815790	T	C	exonic	.	nonsynonymous SNV	GNB1:NM_001282539:exon4:c.A169G:p.K57E,GNB1:NM_002074:exon5:c.A169G:p.K57E	ID=COSM211450;OCCURENCE=1(haematopoietic_and_lymphoid_tissue)	0.5	.	613	chr1	1815790	.	T	C	.	PASS	AS_FilterStatus=SITE;AS_SB_TABLE=259,254|50,50;DP=613;ECNT=2;GERMQ=93;MBQ=20,20;MFRL=223,220;MMQ=60,60;MPOS=40;POPAF=3.76;TLOD=196.93	GT:AD:AF:DP:F1R2:F2R1:SB	0/1	513	100	0.162	613	496,98	0,0	NM_002074	GNB1:NM_002074:exon5:c.A169G:p.K57E	K57E	TRUE	TRUE	FALSE	FALSE	FALSE	FALSE	0/1:513,100:0.162:613:496,98:0,0:259,254,50,50	259	254	50	50	FALSE	513100	FALSE	0.162	FALSE
S115-38	DNMT3A	chr2	25246065	25246065	C	T	splicing	NM_022552:exon12:c.1430-1G>A;NM_175629:exon12:c.1430-1G>A;NM_153759:exon8:c.863-1G>A;NM_001320893:exon7:c.974-1G>A;NM_001375819:exon7:c.761-1G>A	.	.	.	0.5	.	1087	chr2	25246065	.	C	T	.	PASS	AS_FilterStatus=SITE;AS_SB_TABLE=525,528|16,18;DP=1087;ECNT=2;GERMQ=93;MBQ=20,20;MFRL=234,234;MMQ=60,60;MPOS=34;POPAF=7.30;TLOD=43.69	GT:AD:AF:DP:F1R2:F2R1:SB	0/1	1053	34	0.03	1087	1053,32	0,0	NM_022552	NM_022552:exon12:c.1430-1G>A;NM_175629:exon12:c.1430-1G>A;NM_153759:exon8:c.863-1G>A;NM_001320893:exon7:c.974-1G>A;NM_001375819:exon7:c.761-1G>A	nan	TRUE	FALSE	FALSE	TRUE	FALSE	FALSE	0/1:1053,34:0.030:1087:1053,32:0,0:525,528,16,18	525	528	16	18	FALSE	1053,34	FALSE	0.03	FALSE
S115-38	TET2	chr4	105236543	105236543	T	-	exonic	.	frameshift deletion	TET2:NM_001127208:exon3:c.2601delT:p.P869Qfs*4,TET2:NM_017628:exon3:c.2601delT:p.P869Qfs*4	.	0.5	.	1501	chr4	105236542	.	AT	A	.	PASS	AS_FilterStatus=SITE;AS_SB_TABLE=564,892|21,24;DP=1511;ECNT=1;GERMQ=93;MBQ=20,20;MFRL=211,226;MMQ=60,60;MPOS=58;POPAF=7.30;RPA=4,3;RU=T;STR;STRQ=93;TLOD=15.61	GT:AD:AF:DP:F1R2:F2R1:SB	0/1	1456	45	0.022	1501	1442,43	0,0	NM_001127208	TET2:NM_001127208:exon3:c.2601delT:p.P869Qfs*4	P869Qfs*4	TRUE	FALSE	TRUE	FALSE	FALSE	FALSE	0/1:1456,45:0.022:1501:1442,43:0,0:564,892,21,24	564	892	21	24	FALSE	1456,45	FALSE	0.022	FALSE
S115-38	TP53	chr17	7674893	7674893	C	T	exonic	.	nonsynonymous SNV	TP53:NM_001126115:exon2:c.G242A:p.R81Q,TP53:NM_001126116:exon2:c.G242A:p.R81Q,TP53:NM_001126117:exon2:c.G242A:p.R81Q,TP53:NM_001276697:exon2:c.G161A:p.R54Q,TP53:NM_001276698:exon2:c.G161A:p.R54Q,TP53:NM_001276699:exon2:c.G161A:p.R54Q,TP53:NM_001126118:exon5:c.G521A:p.R174Q,TP53:NM_000546:exon6:c.G638A:p.R213Q,TP53:NM_001126112:exon6:c.G638A:p.R213Q,TP53:NM_001126113:exon6:c.G638A:p.R213Q,TP53:NM_…	ID=COSM131468,COSM3403265,COSM1726594,COSM131466,COSM131467,COSM131469,COSM10735;OCCURENCE=7(haematopoietic_and_lymphoid_tissue),1(central_nervous_system),2(stomach),3(oesophagus),1(vulva),1(skin),5(large_intestine),1(biliary_tract),2(liver),1(kidney),4(urinary_tract),1(endometrium)	0.5	.	1406	chr17	7674893	.	C	T	.	PASS	AS_FilterStatus=SITE;AS_SB_TABLE=688,692|12,14;DP=1408;ECNT=1;GERMQ=93;MBQ=19,20;MFRL=220,220;MMQ=60,60;MPOS=10;POPAF=7.30;TLOD=32.26	GT:AD:AF:DP:F1R2:F2R1:SB	0/1	1380	26	0.02	1406	682,26	0,0	NM_001126112	TP53:NM_001126112:exon6:c.G638A:p.R213Q	R213Q	TRUE	TRUE	FALSE	FALSE	FALSE	FALSE	0/1:1380,26:0.020:1406:682,26:0,0:688,692,12,14	688	692	12	14	FALSE	1380,26	FALSE	0.02	FALSE
S115-45	BCOR	chrX	40072832	40072832	G	-	exonic	.	frameshift deletion	BCOR:NM_001123383:exon4:c.2514delC:p.K839Sfs*17,BCOR:NM_001123384:exon4:c.2514delC:p.K839Sfs*17,BCOR:NM_001123385:exon4:c.2514delC:p.K839Sfs*17,BCOR:NM_017745:exon4:c.2514delC:p.K839Sfs*17	ID=COSM1467918;OCCURENCE=1(large_intestine)	0.5	.	1289	chrX	40072831	.	TG	T	.	PASS	AS_FilterStatus=SITE;AS_SB_TABLE=632,625|15,17;DP=1482;ECNT=2;GERMQ=93;MBQ=20,20;MFRL=229,229;MMQ=60,60;MPOS=20;POPAF=7.30;RPA=6,5;RU=G;STR;STRQ=93;TLOD=4.76	GT:AD:AF:DP:F1R2:F2R1:SB	0/1	1257	32	0.02	1289	1225,32	0,0	NM_001123385	BCOR:NM_001123385:exon4:c.2514delC:p.K839Sfs*17	K839Sfs*17	TRUE	FALSE	TRUE	FALSE	FALSE	FALSE	0/1:1257,32:0.020:1289:1225,32:0,0:632,625,15,17	632	625	15	17	FALSE	1257,32	FALSE	0.02	FALSE
S116-1	BCOR	chrX	40064351	40064351	G	A	exonic	.	stopgain	BCOR:NM_001123384:exon6:c.C3433T:p.R1145X,BCOR:NM_001123383:exon7:c.C3487T:p.R1163X,BCOR:NM_001123385:exon7:c.C3487T:p.R1163X,BCOR:NM_017745:exon7:c.C3487T:p.R1163X	.	0.5	.	1963	chrX	40064351	.	G	A	.	PASS	AS_FilterStatus=SITE;AS_SB_TABLE=1386,510|33,34;DP=1963;ECNT=1;GERMQ=93;MBQ=20,20;MFRL=190,190;MMQ=60,60;MPOS=24;POPAF=7.30;TLOD=89.90	GT:AD:AF:DP:F1R2:F2R1:SB	0/1	1896	67	0.024	1963	1415,65	0,0	NM_001123385	BCOR:NM_001123385:exon7:c.C3487T:p.R1163X	R1163X	TRUE	FALSE	TRUE	FALSE	FALSE	FALSE	0/1:1896,67:0.024:1963:1415,65:0,0:1386,510,33,34	1386	510	33	34	FALSE	1896,67	FALSE	0.024	FALSE
S116-1	BRCC3	chrX	155077239	155077239	C	T	exonic	.	stopgain	BRCC3:NM_001018055:exon4:c.C265T:p.R89X,BRCC3:NM_001242640:exon4:c.C268T:p.R90X,BRCC3:NM_024332:exon4:c.C265T:p.R89X	.	0.5	.	1635	chrX	155077239	.	C	T	.	clustered_events	AS_FilterStatus=SITE;AS_SB_TABLE=452,1138|21,24;DP=1635;ECNT=7;GERMQ=93;MBQ=20,20;MFRL=216,216;MMQ=60,60;MPOS=5;POPAF=7.30;TLOD=67.25	GT:AD:AF:DP:F1R2:F2R1:SB	0/1	1590	45	0.02	1635	1551,44	0,0	NM_024332	BRCC3:NM_024332:exon4:c.C265T:p.R89X	R89X	TRUE	FALSE	TRUE	FALSE	FALSE	FALSE	0/1:1590,45:0.020:1635:1551,44:0,0:452,1138,21,24	452	1138	21	24	FALSE	1590,45	FALSE	0.02	FALSE
S116-1	TET2	chr4	105276491	105276491	T	C	exonic	.	nonsynonymous SNV	TET2:NM_001127208:exon11:c.T5981C:p.V1994A	.	0.5	.	3013	chr4	105276491	.	T	C	.	PASS	AS_FilterStatus=SITE;AS_SB_TABLE=1476,1479|29,29;DP=3013;ECNT=1;GERMQ=93;MBQ=20,20;MFRL=179,229;MMQ=60,60;MPOS=45;POPAF=7.30;TLOD=77.51	GT:AD:AF:DP:F1R2:F2R1:SB	0/1	2955	58	0.02	3013	2914,58	0,0	NM_001127208	TET2:NM_001127208:exon11:c.T5981C:p.V1994A	V1994A	TRUE	TRUE	FALSE	FALSE	TRUE	FALSE	0/1:2955,58:0.020:3013:2914,58:0,0:1476,1479,29,29	1476	1479	29	29	FALSE	2955,58	FALSE	0.02	FALSE
S116-15	DNMT3A	chr2	25244640	25244640	C	A	exonic	.	stopgain	DNMT3A:NM_001320893:exon9:c.G1111T:p.E371X,DNMT3A:NM_001375819:exon9:c.G898T:p.E300X,DNMT3A:NM_153759:exon10:c.G1000T:p.E334X,DNMT3A:NM_022552:exon14:c.G1567T:p.E523X,DNMT3A:NM_175629:exon14:c.G1567T:p.E523X	.	0.5	.	733	chr2	25244640	.	C	A	.	PASS	AS_FilterStatus=SITE;AS_SB_TABLE=196,193|176,168;DP=733;ECNT=1;GERMQ=18;MBQ=20,20;MFRL=231,231;MMQ=60,60;MPOS=34;POPAF=7.30;TLOD=720.35	GT:AD:AF:DP:F1R2:F2R1:SB	0/1	389	344	0.473	733	386335	0,0	NM_022552	DNMT3A:NM_022552:exon14:c.G1567T:p.E523X	E523X	TRUE	FALSE	TRUE	FALSE	FALSE	FALSE	0/1:389,344:0.473:733:386,335:0,0:196,193,176,168	196	193	176	168	FALSE	389344	FALSE	0.473	FALSE
S116-18	DNMT3A	chr2	25244154	25244154	C	T	splicing	NM_022552:exon15:c.1851+1G>A;NM_175629:exon15:c.1851+1G>A;NM_153759:exon11:c.1284+1G>A;NM_001320893:exon10:c.1395+1G>A;NM_001375819:exon10:c.1182+1G>A	.	.	.	0.5	.	976	chr2	25244154	.	C	T	.	PASS	AS_FilterStatus=SITE;AS_SB_TABLE=480,464|16,16;DP=976;ECNT=1;GERMQ=93;MBQ=20,20;MFRL=221,221;MMQ=60,60;MPOS=40;POPAF=7.30;TLOD=41.33	GT:AD:AF:DP:F1R2:F2R1:SB	0/1	944	32	0.034	976	941,29	0,0	NM_022552	NM_022552:exon15:c.1851+1G>A;NM_175629:exon15:c.1851+1G>A;NM_153759:exon11:c.1284+1G>A;NM_001320893:exon10:c.1395+1G>A;NM_001375819:exon10:c.1182+1G>A	nan	TRUE	FALSE	FALSE	TRUE	FALSE	FALSE	0/1:944,32:0.034:976:941,29:0,0:480,464,16,16	480	464	16	16	FALSE	944,32	FALSE	0.034	FALSE
S116-22	TET2	chr4	105243622	105243622	G	A	exonic	.	nonsynonymous SNV	TET2:NM_001127208:exon6:c.G3647A:p.R1216Q	.	0.5	.	6192	chr4	105243622	.	G	A	.	PASS	AS_FilterStatus=SITE;AS_SB_TABLE=3963,2049|110,70;DP=6192;ECNT=2;GERMQ=93;MBQ=20,20;MFRL=223,223;MMQ=60,60;MPOS=37;POPAF=7.30;TLOD=279.79	GT:AD:AF:DP:F1R2:F2R1:SB	0/1	6012	180	0.027	6192	5816179	0,0	NM_001127208	TET2:NM_001127208:exon6:c.G3647A:p.R1216Q	R1216Q	TRUE	TRUE	FALSE	FALSE	TRUE	FALSE	0/1:6012,180:0.027:6192:5816,179:0,0:3963,2049,110,70	3963	2049	110	70	FALSE	6012180	FALSE	0.027	FALSE
S116-28	DNMT3A	chr2	25241626	25241626	C	-	exonic	.	frameshift deletion	DNMT3A:NM_001320893:exon12:c.1562delG:p.G521Afs*32,DNMT3A:NM_001375819:exon12:c.1349delG:p.G450Afs*32,DNMT3A:NM_153759:exon13:c.1451delG:p.G484Afs*32,DNMT3A:NM_022552:exon17:c.2018delG:p.G673Afs*32,DNMT3A:NM_175629:exon17:c.2018delG:p.G673Afs*32	.	0.5	.	621	chr2	25241625	.	GC	G	.	clustered_events	AS_FilterStatus=SITE;AS_SB_TABLE=281,320|10,10;DP=658;ECNT=3;GERMQ=93;MBQ=20,20;MFRL=237,237;MMQ=60,60;MPOS=31;POPAF=7.30;RPA=3,2;RU=C;STR;STRQ=93;TLOD=9.98	GT:AD:AF:DP:F1R2:F2R1:SB	0/1	601	20	0.032	621	600,20	0,0	NM_022552	DNMT3A:NM_022552:exon17:c.2018delG:p.G673Afs*32	G673Afs*32	TRUE	FALSE	TRUE	FALSE	FALSE	FALSE	0/1:601,20:0.032:621:600,20:0,0:281,320,10,10	281	320	10	10	FALSE	601,20	FALSE	0.032	FALSE
S116-32	DNMT3A	chr2	25240439	25240439	G	A	exonic	.	nonsynonymous SNV	DNMT3A:NM_001320893:exon14:c.C1729T:p.R577W,DNMT3A:NM_001375819:exon14:c.C1516T:p.R506W,DNMT3A:NM_153759:exon15:c.C1618T:p.R540W,DNMT3A:NM_022552:exon19:c.C2185T:p.R729W,DNMT3A:NM_175629:exon19:c.C2185T:p.R729W	ID=COSM1318937,COSM249142;OCCURENCE=3(haematopoietic_and_lymphoid_tissue)	0.5	.	713	chr2	25240439	.	G	A	.	clustered_events	AS_FilterStatus=SITE;AS_SB_TABLE=205,475|16,17;DP=713;ECNT=4;GERMQ=93;MBQ=20,20;MFRL=186,186;MMQ=60,60;MPOS=41;POPAF=7.30;TLOD=48.32	GT:AD:AF:DP:F1R2:F2R1:SB	0/1	680	33	0.036	713	476,33	0,0	NM_022552	DNMT3A:NM_022552:exon19:c.C2185T:p.R729W	R729W	TRUE	TRUE	FALSE	FALSE	FALSE	FALSE	0/1:680,33:0.036:713:476,33:0,0:205,475,16,17	205	475	16	17	FALSE	680,33	FALSE	0.036	FALSE
S116-32	DNMT3A	chr2	25247690	25247690	C	T	exonic	.	stopgain	DNMT3A:NM_001320893:exon3:c.G459A:p.W153X,DNMT3A:NM_001375819:exon3:c.G246A:p.W82X,DNMT3A:NM_153759:exon4:c.G348A:p.W116X,DNMT3A:NM_022552:exon8:c.G915A:p.W305X,DNMT3A:NM_175629:exon8:c.G915A:p.W305X	.	0.5	.	1563	chr2	25247690	.	C	T	.	clustered_events	AS_FilterStatus=SITE;AS_SB_TABLE=663,867|16,17;DP=1566;ECNT=3;GERMQ=93;MBQ=20,20;MFRL=240,240;MMQ=60,60;MPOS=59;POPAF=4.31;TLOD=36.08	GT:AD:AF:DP:F1R2:F2R1:SB	0/1	1530	33	0.02	1563	1525,32	0,0	NM_022552	DNMT3A:NM_022552:exon8:c.G915A:p.W305X	W305X	TRUE	FALSE	TRUE	FALSE	FALSE	FALSE	0/1:1530,33:0.020:1563:1525,32:0,0:663,867,16,17	663	867	16	17	FALSE	1530,33	FALSE	0.02	FALSE
S116-33	GNB1	chr1	1815790	1815790	T	C	exonic	.	nonsynonymous SNV	GNB1:NM_001282539:exon4:c.A169G:p.K57E,GNB1:NM_002074:exon5:c.A169G:p.K57E	ID=COSM211450;OCCURENCE=1(haematopoietic_and_lymphoid_tissue)	0.5	.	573	chr1	1815790	.	T	C	.	clustered_events	AS_FilterStatus=SITE;AS_SB_TABLE=281,270|11,11;DP=573;ECNT=3;GERMQ=93;MBQ=20,20;MFRL=223,223;MMQ=60,60;MPOS=40;POPAF=3.76;TLOD=42.79	GT:AD:AF:DP:F1R2:F2R1:SB	0/1	551	22	0.04	573	535,22	0,0	NM_002074	GNB1:NM_002074:exon5:c.A169G:p.K57E	K57E	TRUE	TRUE	FALSE	FALSE	FALSE	FALSE	0/1:551,22:0.040:573:535,22:0,0:281,270,11,11	281	270	11	11	FALSE	551,22	FALSE	0.04	FALSE
S116-36	TET2	chr4	105241357	105241357	A	G	exonic	.	nonsynonymous SNV	TET2:NM_001127208:exon4:c.A3428G:p.D1143G	.	0.5	.	5060	chr4	105241357	.	A	G	.	clustered_events;strand_bias	AS_FilterStatus=strand_bias;AS_SB_TABLE=2495,2426|128,11;DP=5498;ECNT=3;GERMQ=93;MBQ=20,20;MFRL=223,163;MMQ=60,60;MPOS=45;POPAF=7.30;TLOD=367.89	GT:AD:AF:DP:F1R2:F2R1:SB	0/1	4921	139	0.049	5060	4845,19	0,0	NM_001127208	TET2:NM_001127208:exon4:c.A3428G:p.D1143G	D1143G	TRUE	TRUE	FALSE	FALSE	TRUE	FALSE	0/1:4921,139:0.049:5060:4845,19:0,0:2495,2426,128,11	2495	2426	128	11	FALSE	4921139	FALSE	0.049	FALSE
S116-5	DNMT3A	chr2	25246184	25246184	C	A	exonic	.	stopgain	DNMT3A:NM_001320893:exon6:c.G949T:p.E317X,DNMT3A:NM_001375819:exon6:c.G736T:p.E246X,DNMT3A:NM_153759:exon7:c.G838T:p.E280X,DNMT3A:NM_022552:exon11:c.G1405T:p.E469X,DNMT3A:NM_175629:exon11:c.G1405T:p.E469X	.	0.5	.	2041	chr2	25246184	.	C	A	.	PASS	AS_FilterStatus=SITE;AS_SB_TABLE=1441,379|181,40;DP=2041;ECNT=1;GERMQ=93;MBQ=25,26;MFRL=190,232;MMQ=60,60;MPOS=62;POPAF=7.30;TLOD=375.70	GT:AD:AF:DP:F1R2:F2R1:SB	0/1	1820	221	0.111	2041	1794217	0,0	NM_022552	DNMT3A:NM_022552:exon11:c.G1405T:p.E469X	E469X	TRUE	FALSE	TRUE	FALSE	FALSE	FALSE	0/1:1820,221:0.111:2041:1794,217:0,0:1441,379,181,40	1441	379	181	40	FALSE	1820221	FALSE	0.111	FALSE
S116-6	DNMT3A	chr2	25234373	25234373	C	T	exonic	.	nonsynonymous SNV	DNMT3A:NM_001320893:exon18:c.G2189A:p.R730H,DNMT3A:NM_001375819:exon18:c.G1976A:p.R659H,DNMT3A:NM_153759:exon19:c.G2078A:p.R693H,DNMT3A:NM_022552:exon23:c.G2645A:p.R882H,DNMT3A:NM_175629:exon23:c.G2645A:p.R882H	ID=COSM52944,COSM442676;OCCURENCE=1(breast),410(haematopoietic_and_lymphoid_tissue)	0.5	.	2735	chr2	25234373	.	C	T	.	PASS	AS_FilterStatus=SITE;AS_SB_TABLE=814,1394|267,260;DP=2736;ECNT=1;GERMQ=93;MBQ=20,20;MFRL=220,220;MMQ=60,60;MPOS=48;POPAF=3.35;TLOD=922.16	GT:AD:AF:DP:F1R2:F2R1:SB	0/1	2208	527	0.159	2735	2146489	0,0	NM_022552	DNMT3A:NM_022552:exon23:c.G2645A:p.R882H	R882H	TRUE	TRUE	FALSE	FALSE	FALSE	FALSE	0/1:2208,527:0.159:2735:2146,489:0,0:814,1394,267,260	814	1394	267	260	FALSE	2208527	FALSE	0.159	FALSE
S116-6	TET2	chr4	105237163	105237163	T	-	exonic	.	frameshift deletion	TET2:NM_001127208:exon3:c.3221delT:p.D1075Ifs*7,TET2:NM_017628:exon3:c.3221delT:p.D1075Ifs*7	.	0.5	.	2177	chr4	105237162	.	CT	C	.	PASS	AS_FilterStatus=SITE;AS_SB_TABLE=1213,880|43,41;DP=2177;ECNT=1;GERMQ=93;MBQ=20,20;MFRL=218,218;MMQ=60,60;MPOS=7;POPAF=4.61;RPA=2,1;RU=T;STR;STRQ=93;TLOD=57.92	GT:AD:AF:DP:F1R2:F2R1:SB	0/1	2093	84	0.033	2177	2056,82	0,0	NM_001127208	TET2:NM_001127208:exon3:c.3221delT:p.D1075Ifs*7	D1075Ifs*7	TRUE	FALSE	TRUE	FALSE	FALSE	FALSE	0/1:2093,84:0.033:2177:2056,82:0,0:1213,880,43,41	1213	880	43	41	FALSE	2093,84	FALSE	0.033	FALSE
S116-65	TET2	chr4	105234865	105234865	C	-	exonic	.	frameshift deletion	TET2:NM_001127208:exon3:c.923delC:p.A308Vfs*4,TET2:NM_017628:exon3:c.923delC:p.A308Vfs*4	.	0.5	.	2133	chr4	105234864	.	GC	G	.	PASS	AS_FilterStatus=SITE;AS_SB_TABLE=959,1012|57,105;DP=2133;ECNT=1;GERMQ=93;MBQ=23,20;MFRL=212,212;MMQ=60,60;MPOS=47;POPAF=7.30;TLOD=281.17	GT:AD:AF:DP:F1R2:F2R1:SB	0/1	1971	162	0.071	2133	1928159	0,0	NM_001127208	TET2:NM_001127208:exon3:c.923delC:p.A308Vfs*4	A308Vfs*4	TRUE	FALSE	TRUE	FALSE	FALSE	FALSE	0/1:1971,162:0.071:2133:1928,159:0,0:959,1012,57,105	959	1012	57	105	FALSE	1971162	FALSE	0.071	FALSE
S116-66	TET2	chr4	105259747	105259747	T	A	exonic	.	nonsynonymous SNV	TET2:NM_001127208:exon7:c.T3932A:p.L1311Q	.	0.5	.	737	chr4	105259747	.	T	A	.	PASS	AS_FilterStatus=SITE;AS_SB_TABLE=292,418|11,16;DP=742;ECNT=1;GERMQ=93;MBQ=20,20;MFRL=220,234;MMQ=60,60;MPOS=30;POPAF=7.30;TLOD=40.71	GT:AD:AF:DP:F1R2:F2R1:SB	0/1	710	27	0.039	737	702,27	0,0	NM_001127208	TET2:NM_001127208:exon7:c.T3932A:p.L1311Q	L1311Q	TRUE	TRUE	FALSE	FALSE	TRUE	FALSE	0/1:710,27:0.039:737:702,27:0,0:292,418,11,16	292	418	11	16	FALSE	710,27	FALSE	0.039	FALSE
S116-66	TET2	chr4	105275167	105275170	CAGA	-	exonic	.	frameshift deletion	TET2:NM_001127208:exon11:c.4657_4660del:p.T1554Sfs*16	.	0.5	.	975	chr4	105275166	.	TCAGA	T	.	haplotype;slippage	AS_FilterStatus=SITE;AS_SB_TABLE=619,321|30,5;DP=975;ECNT=2;GERMQ=93;MBQ=31,31;MFRL=238,208;MMQ=60,60;MPOS=49;POPAF=7.30;RPA=2,1;RU=CAGA;STR;STRQ=1;TLOD=90.53	GT:AD:AF:DP:F1R2:F2R1:PGT:PID:PS:SB	1|0	940	35	0.037	975	926,35	0,0	NM_001127208	TET2:NM_001127208:exon11:c.4657_4660del:p.T1554Sfs*16	T1554Sfs*16	TRUE	FALSE	TRUE	FALSE	FALSE	FALSE	1|0:940,35:0.037:975:926,35:0,0:1|0:105275162_A_T:105275162:619,321,30,5	619	321	30	5	FALSE	940,35	FALSE	0.037	FALSE
S116-67	DNMT3A	chr2	25244290	25244299	GGCAGCCCCC	-	exonic	.	frameshift deletion	DNMT3A:NM_001320893:exon10:c.1251_1260del:p.G418Rfs*78,DNMT3A:NM_001375819:exon10:c.1038_1047del:p.G347Rfs*78,DNMT3A:NM_153759:exon11:c.1140_1149del:p.G381Rfs*78,DNMT3A:NM_022552:exon15:c.1707_1716del:p.G570Rfs*78,DNMT3A:NM_175629:exon15:c.1707_1716del:p.G570Rfs*78	.	0.5	.	1139	chr2	25244289	.	GGGCAGCCCCC	G	.	PASS	AS_FilterStatus=SITE;AS_SB_TABLE=536,553|27,23;DP=1140;ECNT=2;GERMQ=93;MBQ=20,20;MFRL=240,240;MMQ=60,60;MPOS=35;POPAF=7.30;TLOD=174.97	GT:AD:AF:DP:F1R2:F2R1:SB	0/1	1089	50	0.045	1139	1081,50	0,0	NM_022552	DNMT3A:NM_022552:exon15:c.1707_1716del:p.G570Rfs*78	G570Rfs*78	TRUE	FALSE	TRUE	FALSE	FALSE	FALSE	0/1:1089,50:0.045:1139:1081,50:0,0:536,553,27,23	536	553	27	23	FALSE	1089,50	FALSE	0.045	FALSE
S116-73	DNMT3A	chr2	25241651	25241651	C	A	exonic	.	nonsynonymous SNV	DNMT3A:NM_001320893:exon12:c.G1537T:p.V513L,DNMT3A:NM_001375819:exon12:c.G1324T:p.V442L,DNMT3A:NM_153759:exon13:c.G1426T:p.V476L,DNMT3A:NM_022552:exon17:c.G1993T:p.V665L,DNMT3A:NM_175629:exon17:c.G1993T:p.V665L	.	0.5	.	3042	chr2	25241651	.	C	A	.	PASS	AS_FilterStatus=SITE;AS_SB_TABLE=1235,1697|54,56;DP=3044;ECNT=2;GERMQ=93;MBQ=20,20;MFRL=237,237;MMQ=60,60;MPOS=34;POPAF=7.30;TLOD=152.63	GT:AD:AF:DP:F1R2:F2R1:SB	0/1	2932	110	0.032	3042	2902106	0,0	NM_022552	DNMT3A:NM_022552:exon17:c.G1993T:p.V665L	V665L	TRUE	TRUE	FALSE	FALSE	FALSE	FALSE	0/1:2932,110:0.032:3042:2902,106:0,0:1235,1697,54,56	1235	1697	54	56	FALSE	2932110	FALSE	0.032	FALSE
S116-73	DNMT3A	chr2	25241675	25241675	C	T	exonic	.	nonsynonymous SNV	DNMT3A:NM_001320893:exon12:c.G1513A:p.V505M,DNMT3A:NM_001375819:exon12:c.G1300A:p.V434M,DNMT3A:NM_153759:exon13:c.G1402A:p.V468M,DNMT3A:NM_022552:exon17:c.G1969A:p.V657M,DNMT3A:NM_175629:exon17:c.G1969A:p.V657M	.	0.5	.	1592	chr2	25241675	.	C	T	.	PASS	AS_FilterStatus=SITE;AS_SB_TABLE=224,1172|36,160;DP=1592;ECNT=2;GERMQ=93;MBQ=25,30;MFRL=237,237;MMQ=60,60;MPOS=61;POPAF=7.30;TLOD=376.08	GT:AD:AF:DP:F1R2:F2R1:SB	0/1	1396	196	0.119	1592	1375191	0,0	NM_022552	DNMT3A:NM_022552:exon17:c.G1969A:p.V657M	V657M	TRUE	TRUE	FALSE	FALSE	FALSE	FALSE	0/1:1396,196:0.119:1592:1375,191:0,0:224,1172,36,160	224	1172	36	160	FALSE	1396196	FALSE	0.119	FALSE
S116-75	ZRSR2	chrX	15822748	15822748	C	T	exonic	.	stopgain	ZRSR2:NM_005089:exon11:c.C955T:p.Q319X	.	0.5	.	1370	chrX	15822748	.	C	T	.	PASS	AS_FilterStatus=SITE;AS_SB_TABLE=678,665|14,13;DP=1372;ECNT=1;GERMQ=93;MBQ=20,20;MFRL=207,225;MMQ=60,60;MPOS=57;POPAF=7.30;TLOD=35.17	GT:AD:AF:DP:F1R2:F2R1:SB	0/1	1343	27	0.021	1370	1328,27	0,0	NM_005089	ZRSR2:NM_005089:exon11:c.C955T:p.Q319X	Q319X	TRUE	FALSE	TRUE	FALSE	FALSE	FALSE	0/1:1343,27:0.021:1370:1328,27:0,0:678,665,14,13	678	665	14	13	FALSE	1343,27	FALSE	0.021	FALSE
S117-1	DNMT3A	chr2	25237007	25237007	T	C	splicing	NM_022552:exon21:c.2409-2A>G;NM_175629:exon21:c.2409-2A>G;NM_153759:exon17:c.1842-2A>G;NM_001320893:exon16:c.1953-2A>G;NM_001375819:exon16:c.1740-2A>G	.	.	.	0.5	.	2122	chr2	25237007	.	T	C	.	PASS	AS_FilterStatus=SITE;AS_SB_TABLE=715,1349|22,36;DP=2144;ECNT=2;GERMQ=93;MBQ=20,20;MFRL=186,186;MMQ=60,60;MPOS=38;POPAF=7.30;TLOD=83.43	GT:AD:AF:DP:F1R2:F2R1:SB	0/1	2064	58	0.026	2122	2053,58	0,0	NM_022552	NM_022552:exon21:c.2409-2A>G;NM_175629:exon21:c.2409-2A>G;NM_153759:exon17:c.1842-2A>G;NM_001320893:exon16:c.1953-2A>G;NM_001375819:exon16:c.1740-2A>G	nan	TRUE	FALSE	FALSE	TRUE	FALSE	FALSE	0/1:2064,58:0.026:2122:2053,58:0,0:715,1349,22,36	715	1349	22	36	FALSE	2064,58	FALSE	0.026	FALSE
S117-1	TET2	chr4	105235191	105235191	C	T	exonic	.	stopgain	TET2:NM_001127208:exon3:c.C1249T:p.Q417X,TET2:NM_017628:exon3:c.C1249T:p.Q417X	.	0.5	.	2410	chr4	105235191	.	C	T	.	clustered_events	AS_FilterStatus=SITE;AS_SB_TABLE=1686,650|35,39;DP=2410;ECNT=7;GERMQ=93;MBQ=27,20;MFRL=238,214;MMQ=60,60;MPOS=50;POPAF=7.30;TLOD=84.23	GT:AD:AF:DP:F1R2:F2R1:SB	0/1	2336	74	0.02	2410	2321,65	0,0	NM_001127208	TET2:NM_001127208:exon3:c.C1249T:p.Q417X	Q417X	TRUE	FALSE	TRUE	FALSE	FALSE	FALSE	0/1:2336,74:0.020:2410:2321,65:0,0:1686,650,35,39	1686	650	35	39	FALSE	2336,74	FALSE	0.02	FALSE
S117-1	TET2	chr4	105237343	105237343	G	T	exonic	.	nonsynonymous SNV	TET2:NM_001127208:exon3:c.G3401T:p.R1134I,TET2:NM_017628:exon3:c.G3401T:p.R1134I	.	0.5	.	2084	chr4	105237343	.	G	T	.	PASS	AS_FilterStatus=SITE;AS_SB_TABLE=1037,1000|24,23;DP=2340;ECNT=2;GERMQ=93;MBQ=20,20;MFRL=237,237;MMQ=60,60;MPOS=58;POPAF=7.30;TLOD=62.09	GT:AD:AF:DP:F1R2:F2R1:SB	0/1	2037	47	0.022	2084	2014,45	4,0	NM_001127208	TET2:NM_001127208:exon3:c.G3401T:p.R1134I	R1134I	TRUE	TRUE	FALSE	FALSE	TRUE	FALSE	0/1:2037,47:0.022:2084:2014,45:4,0:1037,1000,24,23	1037	1000	24	23	FALSE	2037,47	FALSE	0.022	FALSE
S117-10	DNMT3A	chr2	25244598	25244598	A	G	exonic	.	nonsynonymous SNV	DNMT3A:NM_001320893:exon9:c.T1153C:p.C385R,DNMT3A:NM_001375819:exon9:c.T940C:p.C314R,DNMT3A:NM_153759:exon10:c.T1042C:p.C348R,DNMT3A:NM_022552:exon14:c.T1609C:p.C537R,DNMT3A:NM_175629:exon14:c.T1609C:p.C537R	.	0.5	.	2039	chr2	25244598	.	A	G	.	PASS	AS_FilterStatus=SITE;AS_SB_TABLE=899,1048|42,50;DP=2039;ECNT=1;GERMQ=93;MBQ=20,20;MFRL=231,170;MMQ=60,60;MPOS=56;POPAF=7.30;TLOD=134.38	GT:AD:AF:DP:F1R2:F2R1:SB	0/1	1947	92	0.045	2039	1922,49	0,0	NM_022552	DNMT3A:NM_022552:exon14:c.T1609C:p.C537R	C537R	TRUE	TRUE	FALSE	FALSE	FALSE	FALSE	0/1:1947,92:0.045:2039:1922,49:0,0:899,1048,42,50	899	1048	42	50	FALSE	1947,92	FALSE	0.045	FALSE
S117-16	ZRSR2	chrX	15815819	15815819	C	T	exonic	.	stopgain	ZRSR2:NM_005089:exon8:c.C700T:p.Q234X	.	0.5	.	361	chrX	15815819	.	C	T	.	PASS	AS_FilterStatus=SITE;AS_SB_TABLE=57,117|95,92;DP=361;ECNT=2;GERMQ=15;MBQ=20,20;MFRL=227,187;MMQ=60,60;MPOS=63;POPAF=7.30;TLOD=392.26	GT:AD:AF:DP:F1R2:F2R1:SB	0/1	174	187	0.449	361	172184	0,0	NM_005089	ZRSR2:NM_005089:exon8:c.C700T:p.Q234X	Q234X	TRUE	FALSE	TRUE	FALSE	FALSE	FALSE	0/1:174,187:0.449:361:172,184:0,0:57,117,95,92	57	117	95	92	FALSE	174187	FALSE	0.449	FALSE
S117-22	DNMT3A	chr2	25240417	25240417	C	T	exonic	.	nonsynonymous SNV	DNMT3A:NM_001320893:exon14:c.G1751A:p.R584H,DNMT3A:NM_001375819:exon14:c.G1538A:p.R513H,DNMT3A:NM_153759:exon15:c.G1640A:p.R547H,DNMT3A:NM_022552:exon19:c.G2207A:p.R736H,DNMT3A:NM_175629:exon19:c.G2207A:p.R736H	ID=COSM1318940,COSM133737;OCCURENCE=5(haematopoietic_and_lymphoid_tissue)	0.5	.	1612	chr2	25240417	.	C	T	.	PASS	AS_FilterStatus=SITE;AS_SB_TABLE=273,1004|93,242;DP=1613;ECNT=1;GERMQ=93;MBQ=19,20;MFRL=186,186;MMQ=60,60;MPOS=58;POPAF=7.30;TLOD=717.42	GT:AD:AF:DP:F1R2:F2R1:SB	0/1	1277	335	0.194	1612	569328	3,0	NM_022552	DNMT3A:NM_022552:exon19:c.G2207A:p.R736H	R736H	TRUE	TRUE	FALSE	FALSE	FALSE	FALSE	0/1:1277,335:0.194:1612:569,328:3,0:273,1004,93,242	273	1004	93	242	FALSE	1277335	FALSE	0.194	FALSE
S117-24	DNMT3A	chr2	25234323	25234323	G	A	exonic	.	nonsynonymous SNV	DNMT3A:NM_001320893:exon18:c.C2239T:p.R747C,DNMT3A:NM_001375819:exon18:c.C2026T:p.R676C,DNMT3A:NM_153759:exon19:c.C2128T:p.R710C,DNMT3A:NM_022552:exon23:c.C2695T:p.R899C,DNMT3A:NM_175629:exon23:c.C2695T:p.R899C	.	0.5	.	3152	chr2	25234323	.	G	A	.	PASS	AS_FilterStatus=SITE;AS_SB_TABLE=1040,1975|39,98;DP=3154;ECNT=1;GERMQ=93;MBQ=20,20;MFRL=220,220;MMQ=60,60;MPOS=54;POPAF=7.30;TLOD=213.53	GT:AD:AF:DP:F1R2:F2R1:SB	0/1	3015	137	0.048	3152	2309136	2,0	NM_022552	DNMT3A:NM_022552:exon23:c.C2695T:p.R899C	R899C	TRUE	TRUE	FALSE	FALSE	FALSE	FALSE	0/1:3015,137:0.048:3152:2309,136:2,0:1040,1975,39,98	1040	1975	39	98	FALSE	3015137	FALSE	0.048	FALSE
S117-26	TET2	chr4	105234669	105234669	C	T	exonic	.	stopgain	TET2:NM_001127208:exon3:c.C727T:p.Q243X,TET2:NM_017628:exon3:c.C727T:p.Q243X	.	0.5	.	1190	chr4	105234669	.	C	T	.	clustered_events	AS_FilterStatus=SITE;AS_SB_TABLE=528,636|13,13;DP=1190;ECNT=4;GERMQ=93;MBQ=20,20;MFRL=233,233;MMQ=60,60;MPOS=33;POPAF=7.30;TLOD=38.69	GT:AD:AF:DP:F1R2:F2R1:SB	0/1	1164	26	0.021	1190	1147,26	0,0	NM_001127208	TET2:NM_001127208:exon3:c.C727T:p.Q243X	Q243X	TRUE	FALSE	TRUE	FALSE	FALSE	FALSE	0/1:1164,26:0.021:1190:1147,26:0,0:528,636,13,13	528	636	13	13	FALSE	1164,26	FALSE	0.021	FALSE
S117-26	ZRSR2	chrX	15815869	15815869	G	-	exonic	.	stopgain	ZRSR2:NM_005089:exon8:c.750delG:p.V253*	.	0.5	.	1007	chrX	15815868	.	TG	T	.	PASS	AS_FilterStatus=SITE;AS_SB_TABLE=499,486|11,11;DP=1007;ECNT=2;GERMQ=93;MBQ=20,20;MFRL=187,187;MMQ=60,60;MPOS=41;POPAF=7.30;RPA=4,3;RU=G;STR;STRQ=93;TLOD=5.80	GT:AD:AF:DP:F1R2:F2R1:SB	0/1	985	22	0.02	1007	964,20	0,0	NM_005089	ZRSR2:NM_005089:exon8:c.750delG:p.V253*	V253*	FALSE	FALSE	FALSE	FALSE	FALSE	FALSE	0/1:985,22:0.020:1007:964,20:0,0:499,486,11,11	499	486	11	11	FALSE	985,22	FALSE	0.02	FALSE
S117-32	RAD21	chr8	116866662	116866662	C	T	exonic	.	stopgain	RAD21:NM_006265:exon2:c.G68A:p.W23X	.	0.5	.	873	chr8	116866662	.	C	T	.	clustered_events	AS_FilterStatus=SITE;AS_SB_TABLE=394,449|15,15;DP=873;ECNT=7;GERMQ=93;MBQ=20,20;MFRL=178,181;MMQ=60,60;MPOS=53;POPAF=7.30;TLOD=42.74	GT:AD:AF:DP:F1R2:F2R1:SB	0/1	843	30	0.034	873	840,29	0,0	NM_006265	RAD21:NM_006265:exon2:c.G68A:p.W23X	W23X	TRUE	FALSE	TRUE	FALSE	FALSE	FALSE	0/1:843,30:0.034:873:840,29:0,0:394,449,15,15	394	449	15	15	FALSE	843,30	FALSE	0.034	FALSE
S117-32	TET2	chr4	105269701	105269701	C	T	exonic	.	nonsynonymous SNV	TET2:NM_001127208:exon9:c.C4136T:p.A1379V	.	0.5	.	519	chr4	105269701	.	C	T	.	PASS	AS_FilterStatus=SITE;AS_SB_TABLE=241,255|12,11;DP=519;ECNT=1;GERMQ=93;MBQ=20,20;MFRL=173,173;MMQ=60,60;MPOS=46;POPAF=7.30;TLOD=38.95	GT:AD:AF:DP:F1R2:F2R1:SB	0/1	496	23	0.034	519	491,22	0,0	NM_001127208	TET2:NM_001127208:exon9:c.C4136T:p.A1379V	A1379V	TRUE	TRUE	FALSE	FALSE	TRUE	FALSE	0/1:496,23:0.034:519:491,22:0,0:241,255,12,11	241	255	12	11	FALSE	496,23	FALSE	0.034	FALSE
S117-32	TET2	chr4	105276040	105276040	G	A	exonic	.	nonsynonymous SNV	TET2:NM_001127208:exon11:c.G5530A:p.D1844N	.	0.5	.	557	chr4	105276040	.	G	A	.	PASS	AS_FilterStatus=SITE;AS_SB_TABLE=234,296|13,14;DP=557;ECNT=1;GERMQ=93;MBQ=20,20;MFRL=230,230;MMQ=60,60;MPOS=52;POPAF=4.13;TLOD=39.56	GT:AD:AF:DP:F1R2:F2R1:SB	0/1	530	27	0.038	557	521,27	2,0	NM_001127208	TET2:NM_001127208:exon11:c.G5530A:p.D1844N	D1844N	TRUE	TRUE	FALSE	FALSE	TRUE	FALSE	0/1:530,27:0.038:557:521,27:2,0:234,296,13,14	234	296	13	14	FALSE	530,27	FALSE	0.038	FALSE
S117-32	TET2	chr4	105276434	105276434	C	T	exonic	.	nonsynonymous SNV	TET2:NM_001127208:exon11:c.C5924T:p.T1975I	.	0.5	.	863	chr4	105276434	.	C	T	.	clustered_events	AS_FilterStatus=SITE;AS_SB_TABLE=374,463|13,13;DP=865;ECNT=3;GERMQ=93;MBQ=20,20;MFRL=229,179;MMQ=60,60;MPOS=48;POPAF=7.30;TLOD=35.17	GT:AD:AF:DP:F1R2:F2R1:SB	0/1	837	26	0.029	863	825,26	0,0	NM_001127208	TET2:NM_001127208:exon11:c.C5924T:p.T1975I	T1975I	TRUE	TRUE	FALSE	FALSE	TRUE	FALSE	0/1:837,26:0.029:863:825,26:0,0:374,463,13,13	374	463	13	13	FALSE	837,26	FALSE	0.029	FALSE
S117-32	TP53	chr17	7670659	7670659	G	-	exonic	.	frameshift deletion	TP53:NM_001126115:exon6:c.654delC:p.K219Rfs*19,TP53:NM_001276697:exon6:c.573delC:p.K192Rfs*19,TP53:NM_001126118:exon9:c.933delC:p.K312Rfs*19,TP53:NM_000546:exon10:c.1050delC:p.K351Rfs*19,TP53:NM_001126112:exon10:c.1050delC:p.K351Rfs*19,TP53:NM_001276760:exon10:c.933delC:p.K312Rfs*19,TP53:NM_001276761:exon10:c.933delC:p.K312Rfs*19	ID=COSM45375;OCCURENCE=1(skin)	0.5	.	825	chr17	7670658	.	TG	T	.	PASS	AS_FilterStatus=SITE;AS_SB_TABLE=399,394|16,16;DP=825;ECNT=1;GERMQ=93;MBQ=20,20;MFRL=220,220;MMQ=60,60;MPOS=40;POPAF=7.30;TLOD=33.88	GT:AD:AF:DP:F1R2:F2R1:SB	0/1	793	32	0.04	825	782,31	0,0	NM_001126112	TP53:NM_001126112:exon10:c.1050delC:p.K351Rfs*19	K351Rfs*19	TRUE	FALSE	TRUE	FALSE	FALSE	FALSE	0/1:793,32:0.040:825:782,31:0,0:399,394,16,16	399	394	16	16	FALSE	793,32	FALSE	0.04	FALSE
S117-36	DNMT3A	chr2	25243921	25243921	G	A	exonic	.	nonsynonymous SNV	DNMT3A:NM_001320893:exon11:c.C1457T:p.S486F,DNMT3A:NM_001375819:exon11:c.C1244T:p.S415F,DNMT3A:NM_153759:exon12:c.C1346T:p.S449F,DNMT3A:NM_022552:exon16:c.C1913T:p.S638F,DNMT3A:NM_175629:exon16:c.C1913T:p.S638F	.	0.5	.	687	chr2	25243921	.	G	A	.	PASS	AS_FilterStatus=SITE;AS_SB_TABLE=337,327|12,11;DP=687;ECNT=1;GERMQ=93;MBQ=20,20;MFRL=217,217;MMQ=60,60;MPOS=22;POPAF=4.61;TLOD=30.55	GT:AD:AF:DP:F1R2:F2R1:SB	0/1	664	23	0.036	687	662,22	0,0	NM_022552	DNMT3A:NM_022552:exon16:c.C1913T:p.S638F	S638F	TRUE	TRUE	FALSE	FALSE	FALSE	FALSE	0/1:664,23:0.036:687:662,22:0,0:337,327,12,11	337	327	12	11	FALSE	664,23	FALSE	0.036	FALSE
S117-36	RAD21	chr8	116847693	116847693	T	C	splicing	NM_006265:exon14:c.1705-2A>G	.	.	.	0.5	.	437	chr8	116847693	.	T	C	.	clustered_events	AS_FilterStatus=SITE;AS_SB_TABLE=152,265|11,9;DP=437;ECNT=3;GERMQ=93;MBQ=20,20;MFRL=216,216;MMQ=60,60;MPOS=5;POPAF=7.30;TLOD=26.08	GT:AD:AF:DP:F1R2:F2R1:SB	0/1	417	20	0.042	437	407,19	0,0	NM_006265	NM_006265:exon14:c.1705-2A>G	nan	TRUE	FALSE	FALSE	TRUE	FALSE	FALSE	0/1:417,20:0.042:437:407,19:0,0:152,265,11,9	152	265	11	9	FALSE	417,20	FALSE	0.042	FALSE
S117-38	BCOR	chrX	40071635	40071635	A	G	splicing	NM_001123383:exon5:c.3051+2T>C;NM_017745:exon5:c.3051+2T>C;NM_001123385:exon5:c.3051+2T>C	.	.	.	0.5	.	850	chrX	40071635	.	A	G	.	clustered_events	AS_FilterStatus=SITE;AS_SB_TABLE=415,410|13,12;DP=851;ECNT=3;GERMQ=93;MBQ=20,20;MFRL=180,180;MMQ=60,60;MPOS=57;POPAF=7.30;TLOD=41.55	GT:AD:AF:DP:F1R2:F2R1:SB	0/1	825	25	0.032	850	822,24	0,0	NM_001123385	NM_001123383:exon5:c.3051+2T>C;NM_017745:exon5:c.3051+2T>C;NM_001123385:exon5:c.3051+2T>C	nan	TRUE	FALSE	FALSE	TRUE	FALSE	FALSE	0/1:825,25:0.032:850:822,24:0,0:415,410,13,12	415	410	13	12	FALSE	825,25	FALSE	0.032	FALSE
S117-45	BCOR	chrX	40072573	40072573	A	-	exonic	.	frameshift deletion	BCOR:NM_001123383:exon4:c.2773delT:p.C925Vfs*11,BCOR:NM_001123384:exon4:c.2773delT:p.C925Vfs*11,BCOR:NM_001123385:exon4:c.2773delT:p.C925Vfs*11,BCOR:NM_017745:exon4:c.2773delT:p.C925Vfs*11	.	0.5	.	532	chrX	40072572	.	CA	C	.	weak_evidence	AS_FilterStatus=weak_evidence;AS_SB_TABLE=283,229|11,9;DP=742;ECNT=2;GERMQ=93;MBQ=20,20;MFRL=217,214;MMQ=60,60;MPOS=31;POPAF=7.30;RPA=4,3;RU=A;STR;STRQ=93;TLOD=3.34	GT:AD:AF:DP:F1R2:F2R1:SB	0/1	512	20	0.026	532	509,18	0,0	NM_001123385	BCOR:NM_001123385:exon4:c.2773delT:p.C925Vfs*11	C925Vfs*11	TRUE	FALSE	TRUE	FALSE	FALSE	FALSE	0/1:512,20:0.026:532:509,18:0,0:283,229,11,9	283	229	11	9	FALSE	512,20	FALSE	0.026	FALSE
S117-49	TET2	chr4	105242911	105242911	G	A	exonic	.	nonsynonymous SNV	TET2:NM_001127208:exon5:c.G3578A:p.C1193Y	ID=COSM1737882;OCCURENCE=1(haematopoietic_and_lymphoid_tissue)	0.5	.	371	chr4	105242911	.	G	A	.	PASS	AS_FilterStatus=SITE;AS_SB_TABLE=116,223|16,16;DP=373;ECNT=2;GERMQ=93;MBQ=20,20;MFRL=192,192;MMQ=60,60;MPOS=45;POPAF=7.30;TLOD=60.53	GT:AD:AF:DP:F1R2:F2R1:SB	0/1	339	32	0.07	371	335,32	0,0	NM_001127208	TET2:NM_001127208:exon5:c.G3578A:p.C1193Y	C1193Y	TRUE	TRUE	FALSE	FALSE	TRUE	FALSE	0/1:339,32:0.070:371:335,32:0,0:116,223,16,16	116	223	16	16	FALSE	339,32	FALSE	0.07	FALSE
S117-65	DNMT3A	chr2	25240417	25240417	C	T	exonic	.	nonsynonymous SNV	DNMT3A:NM_001320893:exon14:c.G1751A:p.R584H,DNMT3A:NM_001375819:exon14:c.G1538A:p.R513H,DNMT3A:NM_153759:exon15:c.G1640A:p.R547H,DNMT3A:NM_022552:exon19:c.G2207A:p.R736H,DNMT3A:NM_175629:exon19:c.G2207A:p.R736H	ID=COSM1318940,COSM133737;OCCURENCE=5(haematopoietic_and_lymphoid_tissue)	0.5	.	4236	chr2	25240417	.	C	T	.	PASS	AS_FilterStatus=SITE;AS_SB_TABLE=804,3298|35,99;DP=4237;ECNT=1;GERMQ=93;MBQ=20,32;MFRL=186,213;MMQ=60,60;MPOS=61;POPAF=7.30;TLOD=211.71	GT:AD:AF:DP:F1R2:F2R1:SB	0/1	4102	134	0.03	4236	3958132	1,0	NM_022552	DNMT3A:NM_022552:exon19:c.G2207A:p.R736H	R736H	TRUE	TRUE	FALSE	FALSE	FALSE	FALSE	0/1:4102,134:0.030:4236:3958,132:1,0:804,3298,35,99	804	3298	35	99	FALSE	4102134	FALSE	0.03	FALSE
S117-66	TET2	chr4	105272604	105272604	G	A	exonic	.	nonsynonymous SNV	TET2:NM_001127208:exon10:c.G4223A:p.G1408E	.	0.5	.	4096	chr4	105272604	.	G	A	.	germline	AS_FilterStatus=SITE;AS_SB_TABLE=1064,1052|994,986;DP=4097;ECNT=1;GERMQ=1;MBQ=20,20;MFRL=217,217;MMQ=60,60;MPOS=42;POPAF=4.61;TLOD=4074.57	GT:AD:AF:DP:F1R2:F2R1:SB	0/1	2116	1980	0.484	4096	20601974	0,0	NM_001127208	TET2:NM_001127208:exon10:c.G4223A:p.G1408E	G1408E	TRUE	TRUE	FALSE	FALSE	TRUE	FALSE	0/1:2116,1980:0.484:4096:2060,1974:0,0:1064,1052,994,986	1064	1052	994	986	FALSE	21161980	FALSE	0.484	FALSE
S117-71	DNMT3A	chr2	25241675	25241675	C	T	exonic	.	nonsynonymous SNV	DNMT3A:NM_001320893:exon12:c.G1513A:p.V505M,DNMT3A:NM_001375819:exon12:c.G1300A:p.V434M,DNMT3A:NM_153759:exon13:c.G1402A:p.V468M,DNMT3A:NM_022552:exon17:c.G1969A:p.V657M,DNMT3A:NM_175629:exon17:c.G1969A:p.V657M	.	0.5	.	1207	chr2	25241675	.	C	T	.	PASS	AS_FilterStatus=SITE;AS_SB_TABLE=179,955|14,59;DP=1207;ECNT=1;GERMQ=93;MBQ=25,24;MFRL=237,237;MMQ=60,60;MPOS=69;POPAF=7.30;TLOD=114.12	GT:AD:AF:DP:F1R2:F2R1:SB	0/1	1134	73	0.057	1207	1117,71	0,0	NM_022552	DNMT3A:NM_022552:exon17:c.G1969A:p.V657M	V657M	TRUE	TRUE	FALSE	FALSE	FALSE	FALSE	0/1:1134,73:0.057:1207:1117,71:0,0:179,955,14,59	179	955	14	59	FALSE	1134,73	FALSE	0.057	FALSE
S117-71	DNMT3A	chr2	25247629	25247629	G	A	exonic	.	nonsynonymous SNV	DNMT3A:NM_001320893:exon3:c.C520T:p.R174C,DNMT3A:NM_001375819:exon3:c.C307T:p.R103C,DNMT3A:NM_153759:exon4:c.C409T:p.R137C,DNMT3A:NM_022552:exon8:c.C976T:p.R326C,DNMT3A:NM_175629:exon8:c.C976T:p.R326C	.	0.5	.	1467	chr2	25247629	.	G	A	.	PASS	AS_FilterStatus=SITE;AS_SB_TABLE=1170,262|31,4;DP=2077;ECNT=2;GERMQ=93;MBQ=19,31;MFRL=187,240;MMQ=60,60;MPOS=61;POPAF=7.30;TLOD=51.08	GT:AD:AF:DP:F1R2:F2R1:SB	0/1	1432	35	0.026	1467	592,35	0,0	NM_022552	DNMT3A:NM_022552:exon8:c.C976T:p.R326C	R326C	TRUE	TRUE	FALSE	FALSE	FALSE	FALSE	0/1:1432,35:0.026:1467:592,35:0,0:1170,262,31,4	1170	262	31	4	FALSE	1432,35	FALSE	0.026	FALSE
S118-1	RAD21	chr8	116847620	116847620	T	-	exonic	.	frameshift deletion	RAD21:NM_006265:exon14:c.1776delA:p.A593Lfs*19	.	0.5	.	2597	chr8	116847619	.	CT	C	.	clustered_events	AS_FilterStatus=SITE;AS_SB_TABLE=1018,1531|8,40;DP=2597;ECNT=5;GERMQ=93;MBQ=20,26;MFRL=216,229;MMQ=60,60;MPOS=21;POPAF=7.30;RPA=2,1;RU=T;STR;STRQ=93;TLOD=52.81	GT:AD:AF:DP:F1R2:F2R1:SB	0/1	2549	48	0.022	2597	2480,47	0,0	NM_006265	RAD21:NM_006265:exon14:c.1776delA:p.A593Lfs*19	A593Lfs*19	TRUE	FALSE	TRUE	FALSE	FALSE	FALSE	0/1:2549,48:0.022:2597:2480,47:0,0:1018,1531,8,40	1018	1531	8	40	FALSE	2549,48	FALSE	0.022	FALSE
S118-16	PPM1D	chr17	60663263	60663263	A	-	exonic	.	frameshift deletion	PPM1D:NM_003620:exon6:c.1529delA:p.N512Ifs*2	ID=COSM267241;OCCURENCE=1(large_intestine)	0.5	.	728	chr17	60663262	.	CA	C	.	clustered_events	AS_FilterStatus=SITE;AS_SB_TABLE=310,398|9,11;DP=928;ECNT=3;GERMQ=93;MBQ=20,20;MFRL=190,190;MMQ=60,60;MPOS=62;POPAF=7.30;RPA=7,6;RU=A;STR;STRQ=93;TLOD=6.81	GT:AD:AF:DP:F1R2:F2R1:SB	0/1	708	20	0.021	728	683,20	0,0	NM_003620	PPM1D:NM_003620:exon6:c.1529delA:p.N512Ifs*2	N512Ifs*2	TRUE	FALSE	TRUE	FALSE	TRUE	FALSE	0/1:708,20:0.021:728:683,20:0,0:310,398,9,11	310	398	9	11	FALSE	708,20	FALSE	0.021	FALSE
S118-24	DNMT3A	chr2	25236935	25236935	C	T	splicing	NM_022552:exon21:c.2478+1G>A;NM_175629:exon21:c.2478+1G>A;NM_153759:exon17:c.1911+1G>A;NM_001320893:exon16:c.2022+1G>A;NM_001375819:exon16:c.1809+1G>A	.	.	.	0.5	.	5916	chr2	25236935	.	C	T	.	clustered_events	AS_FilterStatus=SITE;AS_SB_TABLE=2815,2852|124,125;DP=5918;ECNT=3;GERMQ=93;MBQ=20,20;MFRL=240,240;MMQ=60,60;MPOS=38;POPAF=7.30;TLOD=384.96	GT:AD:AF:DP:F1R2:F2R1:SB	0/1	5667	249	0.042	5916	5620249	0,0	NM_022552	NM_022552:exon21:c.2478+1G>A;NM_175629:exon21:c.2478+1G>A;NM_153759:exon17:c.1911+1G>A;NM_001320893:exon16:c.2022+1G>A;NM_001375819:exon16:c.1809+1G>A	nan	TRUE	FALSE	FALSE	TRUE	FALSE	FALSE	0/1:5667,249:0.042:5916:5620,249:0,0:2815,2852,124,125	2815	2852	124	125	FALSE	5667249	FALSE	0.042	FALSE
S118-25	DNMT3A	chr2	25282503	25282503	G	C	exonic	.	stopgain	DNMT3A:NM_001320892:exon4:c.C386G:p.S129X,DNMT3A:NM_022552:exon4:c.C386G:p.S129X,DNMT3A:NM_175629:exon4:c.C386G:p.S129X,DNMT3A:NM_175630:exon4:c.C386G:p.S129X	.	0.5	.	1001	chr2	25282503	.	G	C	.	clustered_events	AS_FilterStatus=SITE;AS_SB_TABLE=307,669|8,17;DP=1004;ECNT=5;GERMQ=93;MBQ=20,20;MFRL=187,240;MMQ=60,60;MPOS=27;POPAF=7.30;TLOD=34.44	GT:AD:AF:DP:F1R2:F2R1:SB	0/1	976	25	0.026	1001	973,25	0,0	NM_022552	DNMT3A:NM_022552:exon4:c.C386G:p.S129X	S129X	TRUE	FALSE	TRUE	FALSE	FALSE	FALSE	0/1:976,25:0.026:1001:973,25:0,0:307,669,8,17	307	669	8	17	FALSE	976,25	FALSE	0.026	FALSE
S118-25	RAD21	chr8	116866585	116866585	C	T	splicing	NM_006265:exon2:c.144+1G>A	.	.	.	0.5	.	970	chr8	116866585	.	C	T	.	PASS	AS_FilterStatus=SITE;AS_SB_TABLE=654,290|13,13;DP=972;ECNT=1;GERMQ=93;MBQ=20,20;MFRL=240,240;MMQ=60,60;MPOS=29;POPAF=7.30;TLOD=38.27	GT:AD:AF:DP:F1R2:F2R1:SB	0/1	944	26	0.021	970	907,26	0,0	NM_006265	NM_006265:exon2:c.144+1G>A	nan	TRUE	FALSE	FALSE	TRUE	FALSE	FALSE	0/1:944,26:0.021:970:907,26:0,0:654,290,13,13	654	290	13	13	FALSE	944,26	FALSE	0.021	FALSE
S118-28	TET2	chr4	105235779	105235779	G	-	exonic	.	frameshift deletion	TET2:NM_001127208:exon3:c.1837delG:p.L615Sfs*24,TET2:NM_017628:exon3:c.1837delG:p.L615Sfs*24	.	0.5	.	845	chr4	105235778	.	TG	T	.	PASS	AS_FilterStatus=SITE;AS_SB_TABLE=364,453|14,14;DP=901;ECNT=1;GERMQ=93;MBQ=20,20;MFRL=230,230;MMQ=60,60;MPOS=53;POPAF=7.30;RPA=6,5;RU=G;STR;STRQ=93;TLOD=5.98	GT:AD:AF:DP:F1R2:F2R1:SB	0/1	817	28	0.028	845	795,28	0,0	NM_001127208	TET2:NM_001127208:exon3:c.1837delG:p.L615Sfs*24	L615Sfs*24	TRUE	FALSE	TRUE	FALSE	FALSE	FALSE	0/1:817,28:0.028:845:795,28:0,0:364,453,14,14	364	453	14	14	FALSE	817,28	FALSE	0.028	FALSE
S118-28	DNMT3A	chr2	25246042	25246042	-	CGCA	exonic	.	frameshift insertion	DNMT3A:NM_001320893:exon7:c.995_996insTGCG:p.Q333Afs*8,DNMT3A:NM_001375819:exon7:c.782_783insTGCG:p.Q262Afs*8,DNMT3A:NM_153759:exon8:c.884_885insTGCG:p.Q296Afs*8,DNMT3A:NM_022552:exon12:c.1451_1452insTGCG:p.Q485Afs*8,DNMT3A:NM_175629:exon12:c.1451_1452insTGCG:p.Q485Afs*8	.	0.5	.	696	chr2	25246042	.	C	CCGCA	.	PASS	AS_FilterStatus=SITE;AS_SB_TABLE=328,328|21,19;DP=696;ECNT=2;GERMQ=93;MBQ=20,20;MFRL=234,234;MMQ=60,60;MPOS=51;POPAF=7.30;RPA=1,2;RU=CGCA;STR;STRQ=93;TLOD=125.42	GT:AD:AF:DP:F1R2:F2R1:PGT:PID:PS:SB	1|0	656	40	0.062	696	648,39	0,0	NM_022552	DNMT3A:NM_022552:exon12:c.1451_1452insTGCG:p.Q485Afs*8	Q485Afs*8	TRUE	FALSE	TRUE	FALSE	FALSE	FALSE	1|0:656,40:0.062:696:648,39:0,0:1|0:25246037_T_C:25246037:328,328,21,19	328	328	21	19	FALSE	656,40	FALSE	0.062	FALSE
S118-32	TET2	chr4	105237321	105237321	C	T	exonic	.	stopgain	TET2:NM_001127208:exon3:c.C3379T:p.Q1127X,TET2:NM_017628:exon3:c.C3379T:p.Q1127X	ID=COSM211704;OCCURENCE=1(haematopoietic_and_lymphoid_tissue)	0.5	.	355	chr4	105237321	.	C	T	.	clustered_events	AS_FilterStatus=SITE;AS_SB_TABLE=159,176|10,10;DP=355;ECNT=3;GERMQ=93;MBQ=26,20;MFRL=218,203;MMQ=60,60;MPOS=34;POPAF=7.30;TLOD=27.10	GT:AD:AF:DP:F1R2:F2R1:SB	0/1	335	20	0.036	355	333,19	0,0	NM_001127208	TET2:NM_001127208:exon3:c.C3379T:p.Q1127X	Q1127X	TRUE	FALSE	TRUE	FALSE	FALSE	FALSE	0/1:335,20:0.036:355:333,19:0,0:159,176,10,10	159	176	10	10	FALSE	335,20	FALSE	0.036	FALSE
S118-32	TP53	chr17	7674180	7674180	C	T	splicing	NM_001126114:exon7:c.782+1G>A;NM_001126113:exon7:c.782+1G>A;NM_001126112:exon7:c.782+1G>A;NM_001126117:exon3:c.386+1G>A;NM_001276761:exon7:c.665+1G>A;NM_001276697:exon3:c.305+1G>A;NM_001276698:exon3:c.305+1G>A;NM_001276699:exon3:c.305+1G>A;NM_001276760:exon7:c.665+1G>A;NM_001126116:exon3:c.386+1G>A;NM_001126115:exon3:c.386+1G>A;NM_001126118:exon6:c.665+1G>A;NM_001276696:exon7:c.665+1G>A;NM_001276…	.	.	ID=COSM3717631,COSM395658,COSM395657,COSM3717630,COSM98255,COSM98254,COSM43571;OCCURENCE=1(lung),1(upper_aerodigestive_tract),1(oesophagus),1(stomach),1(urinary_tract),3(liver),2(large_intestine),1(biliary_tract),3(breast),2(ovary)	0.5	.	330	chr17	7674180	.	C	T	.	PASS	AS_FilterStatus=SITE;AS_SB_TABLE=239,59|16,16;DP=331;ECNT=1;GERMQ=93;MBQ=26,20;MFRL=198,205;MMQ=60,60;MPOS=38;POPAF=7.30;TLOD=51.39	GT:AD:AF:DP:F1R2:F2R1:SB	0/1	298	32	0.066	330	293,32	0,0	NM_001126112	NM_001126114:exon7:c.782+1G>A;NM_001126113:exon7:c.782+1G>A;NM_001126112:exon7:c.782+1G>A;NM_001126117:exon3:c.386+1G>A;NM_001276761:exon7:c.665+1G>A;NM_001276697:exon3:c.305+1G>A;NM_001276698:exon3:c.305+1G>A;NM_001276699:exon3:c.305+1G>A;NM_001276760:exon7:c.665+1G>A;NM_001126116:exon3:c.386+1G>A;NM_001126115:exon3:c.386+1G>A;NM_001126118:exon6:c.665+1G>A;NM_001276696:exon7:c.665+1G>A;NM_001276…	nan	TRUE	FALSE	FALSE	TRUE	FALSE	FALSE	0/1:298,32:0.066:330:293,32:0,0:239,59,16,16	239	59	16	16	FALSE	298,32	FALSE	0.066	FALSE
S118-33	RAD21	chr8	116852564	116852564	G	A	exonic	.	stopgain	RAD21:NM_006265:exon10:c.C1306T:p.Q436X	.	0.5	.	765	chr8	116852564	.	G	A	.	clustered_events	AS_FilterStatus=SITE;AS_SB_TABLE=371,373|10,11;DP=765;ECNT=5;GERMQ=93;MBQ=20,20;MFRL=177,239;MMQ=60,60;MPOS=55;POPAF=7.30;TLOD=36.30	GT:AD:AF:DP:F1R2:F2R1:SB	0/1	744	21	0.03	765	730,21	0,0	NM_006265	RAD21:NM_006265:exon10:c.C1306T:p.Q436X	Q436X	TRUE	FALSE	TRUE	FALSE	FALSE	FALSE	0/1:744,21:0.030:765:730,21:0,0:371,373,10,11	371	373	10	11	FALSE	744,21	FALSE	0.03	FALSE
S118-33	TET2	chr4	105235662	105235662	C	T	exonic	.	stopgain	TET2:NM_001127208:exon3:c.C1720T:p.Q574X,TET2:NM_017628:exon3:c.C1720T:p.Q574X	.	0.5	.	697	chr4	105235662	.	C	T	.	PASS	AS_FilterStatus=SITE;AS_SB_TABLE=314,318|33,32;DP=697;ECNT=1;GERMQ=93;MBQ=20,20;MFRL=233,233;MMQ=60,60;MPOS=51;POPAF=7.30;TLOD=110.60	GT:AD:AF:DP:F1R2:F2R1:SB	0/1	632	65	0.093	697	624,65	0,0	NM_001127208	TET2:NM_001127208:exon3:c.C1720T:p.Q574X	Q574X	TRUE	FALSE	TRUE	FALSE	FALSE	FALSE	0/1:632,65:0.093:697:624,65:0,0:314,318,33,32	314	318	33	32	FALSE	632,65	FALSE	0.093	FALSE
S118-35	DNMT3A	chr2	25243923	25243923	-	AGCA	exonic	.	frameshift insertion	DNMT3A:NM_001320893:exon11:c.1454_1455insTGCT:p.S486Afs*5,DNMT3A:NM_001375819:exon11:c.1241_1242insTGCT:p.S415Afs*5,DNMT3A:NM_153759:exon12:c.1343_1344insTGCT:p.S449Afs*5,DNMT3A:NM_022552:exon16:c.1910_1911insTGCT:p.S638Afs*5,DNMT3A:NM_175629:exon16:c.1910_1911insTGCT:p.S638Afs*5	.	0.5	.	265	chr2	25243923	.	C	CAGCA	.	PASS	AS_FilterStatus=SITE;AS_SB_TABLE=121,120|12,12;DP=265;ECNT=2;GERMQ=93;MBQ=20,20;MFRL=217,217;MMQ=60,60;MPOS=43;POPAF=7.30;RPA=1,2;RU=AGCA;STR;STRQ=93;TLOD=82.41	GT:AD:AF:DP:F1R2:F2R1:PGT:PID:PS:SB	0|1	241	24	0.093	265	239,24	0,0	NM_022552	DNMT3A:NM_022552:exon16:c.1910_1911insTGCT:p.S638Afs*5	S638Afs*5	TRUE	FALSE	TRUE	FALSE	FALSE	FALSE	0|1:241,24:0.093:265:239,24:0,0:0|1:25243923_C_CAGCA:25243923:121,120,12,12	121	120	12	12	FALSE	241,24	FALSE	0.093	FALSE
S118-36	TET2	chr4	105236613	105236613	C	T	exonic	.	stopgain	TET2:NM_001127208:exon3:c.C2671T:p.Q891X,TET2:NM_017628:exon3:c.C2671T:p.Q891X	ID=COSM43502;OCCURENCE=1(haematopoietic_and_lymphoid_tissue)	0.5	.	1727	chr4	105236613	.	C	T	.	PASS	AS_FilterStatus=SITE;AS_SB_TABLE=552,706|296,173;DP=1727;ECNT=1;GERMQ=93;MBQ=26,20;MFRL=226,169;MMQ=60,60;MPOS=64;POPAF=7.30;TLOD=977.01	GT:AD:AF:DP:F1R2:F2R1:SB	0/1	1258	469	0.232	1727	1245465	0,0	NM_001127208	TET2:NM_001127208:exon3:c.C2671T:p.Q891X	Q891X	TRUE	FALSE	TRUE	FALSE	FALSE	FALSE	0/1:1258,469:0.232:1727:1245,465:0,0:552,706,296,173	552	706	296	173	FALSE	1258469	FALSE	0.232	FALSE
S118-36	TET2	chr4	105272630	105272630	G	T	exonic	.	nonsynonymous SNV	TET2:NM_001127208:exon10:c.G4249T:p.V1417F	ID=COSM87169;OCCURENCE=6(haematopoietic_and_lymphoid_tissue)	0.5	.	1807	chr4	105272630	.	G	T	.	PASS	AS_FilterStatus=SITE;AS_SB_TABLE=774,541|243,249;DP=1807;ECNT=2;GERMQ=93;MBQ=20,20;MFRL=213,217;MMQ=60,60;MPOS=51;POPAF=7.30;TLOD=953.92	GT:AD:AF:DP:F1R2:F2R1:SB	0/1	1315	492	0.24	1807	796490	0,0	NM_001127208	TET2:NM_001127208:exon10:c.G4249T:p.V1417F	V1417F	TRUE	TRUE	FALSE	FALSE	TRUE	FALSE	0/1:1315,492:0.240:1807:796,490:0,0:774,541,243,249	774	541	243	249	FALSE	1315492	FALSE	0.24	FALSE
S118-43	PPM1D	chr17	60663314	60663314	A	-	exonic	.	frameshift deletion	PPM1D:NM_003620:exon6:c.1580delA:p.R528Efs*11	.	0.5	.	1310	chr17	60663313	.	GA	G	.	PASS	AS_FilterStatus=SITE;AS_SB_TABLE=419,706|101,84;DP=1310;ECNT=2;GERMQ=93;MBQ=20,20;MFRL=233,190;MMQ=60,60;MPOS=24;POPAF=7.30;RPA=3,2;RU=A;STR;STRQ=93;TLOD=175.95	GT:AD:AF:DP:F1R2:F2R1:SB	0/1	1125	185	0.111	1310	1098185	0,0	NM_003620	PPM1D:NM_003620:exon6:c.1580delA:p.R528Efs*11	R528Efs*11	TRUE	FALSE	TRUE	FALSE	TRUE	FALSE	0/1:1125,185:0.111:1310:1098,185:0,0:419,706,101,84	419	706	101	84	FALSE	1125185	FALSE	0.111	FALSE
S118-45	TET2	chr4	105235208	105235208	A	-	exonic	.	frameshift deletion	TET2:NM_001127208:exon3:c.1266delA:p.S424Afs*3,TET2:NM_017628:exon3:c.1266delA:p.S424Afs*3	.	0.5	.	2462	chr4	105235207	.	GA	G	.	clustered_events	AS_FilterStatus=SITE;AS_SB_TABLE=1711,667|71,13;DP=2758;ECNT=4;GERMQ=93;MBQ=20,25;MFRL=214,238;MMQ=60,60;MPOS=67;POPAF=7.30;RPA=5,4;RU=A;STR;STRQ=93;TLOD=83.00	GT:AD:AF:DP:F1R2:F2R1:SB	0/1	2378	84	0.036	2462	2354,82	0,0	NM_001127208	TET2:NM_001127208:exon3:c.1266delA:p.S424Afs*3	S424Afs*3	TRUE	FALSE	TRUE	FALSE	FALSE	FALSE	0/1:2378,84:0.036:2462:2354,82:0,0:1711,667,71,13	1711	667	71	13	FALSE	2378,84	FALSE	0.036	FALSE
S118-47	DNMT3A	chr2	25240367	25240367	A	G	exonic	.	nonsynonymous SNV	DNMT3A:NM_001320893:exon14:c.T1801C:p.W601R,DNMT3A:NM_001375819:exon14:c.T1588C:p.W530R,DNMT3A:NM_153759:exon15:c.T1690C:p.W564R,DNMT3A:NM_022552:exon19:c.T2257C:p.W753R,DNMT3A:NM_175629:exon19:c.T2257C:p.W753R	.	0.5	.	1322	chr2	25240367	.	A	G	.	PASS	AS_FilterStatus=SITE;AS_SB_TABLE=646,628|24,24;DP=1322;ECNT=2;GERMQ=93;MBQ=20,20;MFRL=186,186;MMQ=60,60;MPOS=34;POPAF=7.30;TLOD=69.32	GT:AD:AF:DP:F1R2:F2R1:SB	0/1	1274	48	0.037	1322	1268,44	0,0	NM_022552	DNMT3A:NM_022552:exon19:c.T2257C:p.W753R	W753R	TRUE	TRUE	FALSE	FALSE	FALSE	FALSE	0/1:1274,48:0.037:1322:1268,44:0,0:646,628,24,24	646	628	24	24	FALSE	1274,48	FALSE	0.037	FALSE
S118-57	DNMT3A	chr2	25234374	25234374	G	A	exonic	.	nonsynonymous SNV	DNMT3A:NM_001320893:exon18:c.C2188T:p.R730C,DNMT3A:NM_001375819:exon18:c.C1975T:p.R659C,DNMT3A:NM_153759:exon19:c.C2077T:p.R693C,DNMT3A:NM_022552:exon23:c.C2644T:p.R882C,DNMT3A:NM_175629:exon23:c.C2644T:p.R882C	ID=COSM1166704,COSM53042;OCCURENCE=161(haematopoietic_and_lymphoid_tissue)	0.5	.	761	chr2	25234374	.	G	A	.	PASS	AS_FilterStatus=SITE;AS_SB_TABLE=272,448|20,21;DP=761;ECNT=1;GERMQ=93;MBQ=20,20;MFRL=220,220;MMQ=60,60;MPOS=61;POPAF=3.61;TLOD=61.92	GT:AD:AF:DP:F1R2:F2R1:SB	0/1	720	41	0.046	761	649,41	0,0	NM_022552	DNMT3A:NM_022552:exon23:c.C2644T:p.R882C	R882C	TRUE	TRUE	FALSE	FALSE	FALSE	FALSE	0/1:720,41:0.046:761:649,41:0,0:272,448,20,21	272	448	20	21	FALSE	720,41	FALSE	0.046	FALSE
S118-62	DNMT3A	chr2	25241588	25241588	C	A	exonic	.	nonsynonymous SNV	DNMT3A:NM_001320893:exon12:c.G1600T:p.D534Y,DNMT3A:NM_001375819:exon12:c.G1387T:p.D463Y,DNMT3A:NM_153759:exon13:c.G1489T:p.D497Y,DNMT3A:NM_022552:exon17:c.G2056T:p.D686Y,DNMT3A:NM_175629:exon17:c.G2056T:p.D686Y	ID=COSM1583095;OCCURENCE=1(haematopoietic_and_lymphoid_tissue)	0.5	.	2213	chr2	25241588	.	C	A	.	PASS	AS_FilterStatus=SITE;AS_SB_TABLE=1253,316|496,148;DP=2213;ECNT=1;GERMQ=93;MBQ=24,24;MFRL=184,237;MMQ=60,60;MPOS=74;POPAF=7.30;TLOD=1235.21	GT:AD:AF:DP:F1R2:F2R1:SB	0/1	1569	644	0.283	2213	1554628	0,0	NM_022552	DNMT3A:NM_022552:exon17:c.G2056T:p.D686Y	D686Y	TRUE	TRUE	FALSE	FALSE	FALSE	FALSE	0/1:1569,644:0.283:2213:1554,628:0,0:1253,316,496,148	1253	316	496	148	FALSE	1569644	FALSE	0.283	FALSE
S118-65	DNMT3A	chr2	25240378	25240378	C	A	exonic	.	nonsynonymous SNV	DNMT3A:NM_001320893:exon14:c.G1790T:p.R597L,DNMT3A:NM_001375819:exon14:c.G1577T:p.R526L,DNMT3A:NM_153759:exon15:c.G1679T:p.R560L,DNMT3A:NM_022552:exon19:c.G2246T:p.R749L,DNMT3A:NM_175629:exon19:c.G2246T:p.R749L	.	0.5	.	1156	chr2	25240378	.	C	A	.	PASS	AS_FilterStatus=SITE;AS_SB_TABLE=525,549|41,41;DP=1160;ECNT=2;GERMQ=93;MBQ=19,20;MFRL=186,240;MMQ=60,60;MPOS=34;POPAF=7.30;TLOD=130.94	GT:AD:AF:DP:F1R2:F2R1:SB	0/1	1074	82	0.071	1156	522,80	0,0	NM_022552	DNMT3A:NM_022552:exon19:c.G2246T:p.R749L	R749L	TRUE	TRUE	FALSE	FALSE	FALSE	FALSE	0/1:1074,82:0.071:1156:522,80:0,0:525,549,41,41	525	549	41	41	FALSE	1074,82	FALSE	0.071	FALSE
S118-66	DNMT3A	chr2	25239199	25239199	A	G	exonic	.	nonsynonymous SNV	DNMT3A:NM_001320893:exon15:c.T1883C:p.I628T,DNMT3A:NM_001375819:exon15:c.T1670C:p.I557T,DNMT3A:NM_153759:exon16:c.T1772C:p.I591T,DNMT3A:NM_022552:exon20:c.T2339C:p.I780T,DNMT3A:NM_175629:exon20:c.T2339C:p.I780T	ID=COSM1583121;OCCURENCE=1(haematopoietic_and_lymphoid_tissue)	0.5	.	1160	chr2	25239199	.	A	G	.	PASS	AS_FilterStatus=SITE;AS_SB_TABLE=292,659|71,138;DP=1163;ECNT=1;GERMQ=93;MBQ=20,20;MFRL=179,179;MMQ=60,60;MPOS=45;POPAF=4.61;TLOD=397.54	GT:AD:AF:DP:F1R2:F2R1:SB	0/1	951	209	0.176	1160	931208	0,0	NM_022552	DNMT3A:NM_022552:exon20:c.T2339C:p.I780T	I780T	TRUE	TRUE	FALSE	FALSE	FALSE	FALSE	0/1:951,209:0.176:1160:931,208:0,0:292,659,71,138	292	659	71	138	FALSE	951209	FALSE	0.176	FALSE
S118-69	TET2	chr4	105235214	105235214	C	-	exonic	.	frameshift deletion	TET2:NM_001127208:exon3:c.1272delC:p.S424Rfs*3,TET2:NM_017628:exon3:c.1272delC:p.S424Rfs*3	.	0.5	.	1435	chr4	105235213	.	GC	G	.	PASS	AS_FilterStatus=SITE;AS_SB_TABLE=874,371|129,61;DP=1435;ECNT=1;GERMQ=93;MBQ=20,20;MFRL=214,214;MMQ=60,60;MPOS=73;POPAF=7.30;TLOD=341.73	GT:AD:AF:DP:F1R2:F2R1:SB	0/1	1245	190	0.131	1435	1217185	0,0	NM_001127208	TET2:NM_001127208:exon3:c.1272delC:p.S424Rfs*3	S424Rfs*3	TRUE	FALSE	TRUE	FALSE	FALSE	FALSE	0/1:1245,190:0.131:1435:1217,185:0,0:874,371,129,61	874	371	129	61	FALSE	1245190	FALSE	0.131	FALSE
S118-71	DNMT3A	chr2	25241581	25241581	C	T	exonic	.	nonsynonymous SNV	DNMT3A:NM_001320893:exon12:c.G1607A:p.R536H,DNMT3A:NM_001375819:exon12:c.G1394A:p.R465H,DNMT3A:NM_153759:exon13:c.G1496A:p.R499H,DNMT3A:NM_022552:exon17:c.G2063A:p.R688H,DNMT3A:NM_175629:exon17:c.G2063A:p.R688H	.	0.5	.	1285	chr2	25241581	.	C	T	.	PASS	AS_FilterStatus=SITE;AS_SB_TABLE=914,235|124,12;DP=1285;ECNT=1;GERMQ=93;MBQ=26,28;MFRL=237,237;MMQ=60,60;MPOS=67;POPAF=7.30;TLOD=256.08	GT:AD:AF:DP:F1R2:F2R1:SB	0/1	1149	136	0.121	1285	1132134	0,0	NM_022552	DNMT3A:NM_022552:exon17:c.G2063A:p.R688H	R688H	TRUE	TRUE	FALSE	FALSE	FALSE	FALSE	0/1:1149,136:0.121:1285:1132,134:0,0:914,235,124,12	914	235	124	12	FALSE	1149136	FALSE	0.121	FALSE
S118-74	DNMT3A	chr2	25240313	25240313	G	A	exonic	.	stopgain	DNMT3A:NM_001320893:exon14:c.C1855T:p.R619X,DNMT3A:NM_001375819:exon14:c.C1642T:p.R548X,DNMT3A:NM_153759:exon15:c.C1744T:p.R582X,DNMT3A:NM_022552:exon19:c.C2311T:p.R771X,DNMT3A:NM_175629:exon19:c.C2311T:p.R771X	ID=COSM231563;OCCURENCE=4(haematopoietic_and_lymphoid_tissue)	0.5	.	12189	chr2	25240313	.	G	A	.	PASS	AS_FilterStatus=SITE;AS_SB_TABLE=8280,3381|386,142;DP=12190;ECNT=1;GERMQ=93;MBQ=20,20;MFRL=184,184;MMQ=60,60;MPOS=63;POPAF=7.30;TLOD=947.66	GT:AD:AF:DP:F1R2:F2R1:SB	0/1	11661	528	0.045	12189	11278522	0,0	NM_022552	DNMT3A:NM_022552:exon19:c.C2311T:p.R771X	R771X	TRUE	FALSE	TRUE	FALSE	FALSE	FALSE	0/1:11661,528:0.045:12189:11278,522:0,0:8280,3381,386,142	8280	3381	386	142	FALSE	11661528	FALSE	0.045	FALSE
S119-1	IDH2	chr15	90088702	90088702	C	T	exonic	.	nonsynonymous SNV	IDH2:NM_001290114:exon2:c.G29A:p.R10Q,IDH2:NM_001289910:exon4:c.G263A:p.R88Q,IDH2:NM_002168:exon4:c.G419A:p.R140Q	ID=COSM41590;OCCURENCE=417(haematopoietic_and_lymphoid_tissue),1(NS)	0.5	.	1657	chr15	90088702	.	C	T	.	PASS	AS_FilterStatus=SITE;AS_SB_TABLE=445,1178|11,23;DP=1657;ECNT=2;GERMQ=93;MBQ=20,20;MFRL=172,172;MMQ=60,60;MPOS=53;POPAF=4.13;TLOD=48.12	GT:AD:AF:DP:F1R2:F2R1:SB	0/1	1623	34	0.02	1657	1605,34	0,0	NM_002168	IDH2:NM_002168:exon4:c.G419A:p.R140Q	R140Q	TRUE	TRUE	FALSE	FALSE	FALSE	FALSE	0/1:1623,34:0.020:1657:1605,34:0,0:445,1178,11,23	445	1178	11	23	FALSE	1623,34	FALSE	0.02	FALSE
S119-1	TET2	chr4	105269640	105269640	C	T	exonic	.	nonsynonymous SNV	TET2:NM_001127208:exon9:c.C4075T:p.R1359C	ID=COSM41649;OCCURENCE=4(haematopoietic_and_lymphoid_tissue)	0.5	.	3983	chr4	105269640	.	C	T	.	clustered_events;strand_bias	AS_FilterStatus=strand_bias;AS_SB_TABLE=1566,2319|15,83;DP=3988;ECNT=3;GERMQ=93;MBQ=20,33;MFRL=232,220;MMQ=60,60;MPOS=40;POPAF=7.30;TLOD=154.01	GT:AD:AF:DP:F1R2:F2R1:SB	0/1	3885	98	0.025	3983	3850,96	0,0	NM_001127208	TET2:NM_001127208:exon9:c.C4075T:p.R1359C	R1359C	TRUE	TRUE	FALSE	FALSE	TRUE	FALSE	0/1:3885,98:0.025:3983:3850,96:0,0:1566,2319,15,83	1566	2319	15	83	FALSE	3885,98	FALSE	0.025	FALSE
S119-1	DNMT3A	chr2	25246632	25246633	CC	AT	exonic	.	stopgain	DNMT3A:NM_001320893:exon5:c.810_811delinsAT:p.E271_V760del,DNMT3A:NM_001375819:exon5:c.597_598delinsAT:p.E200_V689del,DNMT3A:NM_153759:exon6:c.699_700delinsAT:p.E234_V723del,DNMT3A:NM_022552:exon10:c.1266_1267delinsAT:p.E423_V912del,DNMT3A:NM_175629:exon10:c.1266_1267delinsAT:p.E423_V912del	.	0.5	.	2573	chr2	25246632	.	CC	AT	.	clustered_events	AS_FilterStatus=SITE;AS_SB_TABLE=1561,891|76,45;DP=2573;ECNT=5;GERMQ=93;MBQ=20,20;MFRL=171,171;MMQ=60,60;MPOS=53;POPAF=7.30;TLOD=192.05	GT:AD:AF:DP:F1R2:F2R1:SB	0/1	2452	121	0.047	2573	2444120	0,0	NM_022552	DNMT3A:NM_022552:exon10:c.1266_1267delinsAT:p.E423_V912del	E423_V912del	FALSE	FALSE	FALSE	FALSE	FALSE	FALSE	0/1:2452,121:0.047:2573:2444,120:0,0:1561,891,76,45	1561	891	76	45	FALSE	2452121	FALSE	0.047	FALSE
S119-100	RAD21	chr8	116847692	116847692	C	T	splicing	NM_006265:exon14:c.1705-1G>A	.	.	.	0.5	.	2072	chr8	116847692	.	C	T	.	PASS	AS_FilterStatus=SITE;AS_SB_TABLE=1011,1008|26,27;DP=2073;ECNT=2;GERMQ=93;MBQ=20,20;MFRL=216,216;MMQ=60,60;MPOS=72;POPAF=7.30;TLOD=72.45	GT:AD:AF:DP:F1R2:F2R1:SB	0/1	2019	53	0.026	2072	1992,52	0,0	NM_006265	NM_006265:exon14:c.1705-1G>A	nan	TRUE	FALSE	FALSE	TRUE	FALSE	FALSE	0/1:2019,53:0.026:2072:1992,52:0,0:1011,1008,26,27	1011	1008	26	27	FALSE	2019,53	FALSE	0.026	FALSE
S119-15	DNMT3A	chr2	25240417	25240417	C	T	exonic	.	nonsynonymous SNV	DNMT3A:NM_001320893:exon14:c.G1751A:p.R584H,DNMT3A:NM_001375819:exon14:c.G1538A:p.R513H,DNMT3A:NM_153759:exon15:c.G1640A:p.R547H,DNMT3A:NM_022552:exon19:c.G2207A:p.R736H,DNMT3A:NM_175629:exon19:c.G2207A:p.R736H	ID=COSM1318940,COSM133737;OCCURENCE=5(haematopoietic_and_lymphoid_tissue)	0.5	.	1288	chr2	25240417	.	C	T	.	PASS	AS_FilterStatus=SITE;AS_SB_TABLE=186,717|132,253;DP=1288;ECNT=1;GERMQ=93;MBQ=20,20;MFRL=186,186;MMQ=60,60;MPOS=58;POPAF=7.30;TLOD=824.30	GT:AD:AF:DP:F1R2:F2R1:SB	0/1	903	385	0.26	1288	605378	0,0	NM_022552	DNMT3A:NM_022552:exon19:c.G2207A:p.R736H	R736H	TRUE	TRUE	FALSE	FALSE	FALSE	FALSE	0/1:903,385:0.260:1288:605,378:0,0:186,717,132,253	186	717	132	253	FALSE	903385	FALSE	0.26	FALSE
S119-21	DNMT3A	chr2	25239148	25239148	T	C	exonic	.	nonsynonymous SNV	DNMT3A:NM_001320893:exon15:c.A1934G:p.N645S,DNMT3A:NM_001375819:exon15:c.A1721G:p.N574S,DNMT3A:NM_153759:exon16:c.A1823G:p.N608S,DNMT3A:NM_022552:exon20:c.A2390G:p.N797S,DNMT3A:NM_175629:exon20:c.A2390G:p.N797S	.	0.5	.	2680	chr2	25239148	.	T	C	.	PASS	AS_FilterStatus=SITE;AS_SB_TABLE=1276,1315|43,46;DP=2692;ECNT=1;GERMQ=93;MBQ=20,20;MFRL=239,239;MMQ=60,60;MPOS=53;POPAF=7.30;TLOD=129.36	GT:AD:AF:DP:F1R2:F2R1:SB	0/1	2591	89	0.034	2680	2515,87	0,0	NM_022552	DNMT3A:NM_022552:exon20:c.A2390G:p.N797S	N797S	TRUE	TRUE	FALSE	FALSE	FALSE	FALSE	0/1:2591,89:0.034:2680:2515,87:0,0:1276,1315,43,46	1276	1315	43	46	FALSE	2591,89	FALSE	0.034	FALSE
S119-28	DNMT3A	chr2	25240418	25240418	G	A	exonic	.	nonsynonymous SNV	DNMT3A:NM_001320893:exon14:c.C1750T:p.R584C,DNMT3A:NM_001375819:exon14:c.C1537T:p.R513C,DNMT3A:NM_153759:exon15:c.C1639T:p.R547C,DNMT3A:NM_022552:exon19:c.C2206T:p.R736C,DNMT3A:NM_175629:exon19:c.C2206T:p.R736C	ID=COSM231560;OCCURENCE=5(haematopoietic_and_lymphoid_tissue)	0.5	.	207	chr2	25240418	.	G	A	.	clustered_events	AS_FilterStatus=SITE;AS_SB_TABLE=39,110|20,38;DP=210;ECNT=4;GERMQ=75;MBQ=20,20;MFRL=186,186;MMQ=60,60;MPOS=59;POPAF=4.13;TLOD=119.79	GT:AD:AF:DP:F1R2:F2R1:SB	0/1	149	58	0.26	207	113,58	0,0	NM_022552	DNMT3A:NM_022552:exon19:c.C2206T:p.R736C	R736C	TRUE	TRUE	FALSE	FALSE	FALSE	FALSE	0/1:149,58:0.260:207:113,58:0,0:39,110,20,38	39	110	20	38	FALSE	149,58	FALSE	0.26	FALSE
S119-32	DNMT3A	chr2	25234373	25234373	C	T	exonic	.	nonsynonymous SNV	DNMT3A:NM_001320893:exon18:c.G2189A:p.R730H,DNMT3A:NM_001375819:exon18:c.G1976A:p.R659H,DNMT3A:NM_153759:exon19:c.G2078A:p.R693H,DNMT3A:NM_022552:exon23:c.G2645A:p.R882H,DNMT3A:NM_175629:exon23:c.G2645A:p.R882H	ID=COSM52944,COSM442676;OCCURENCE=1(breast),410(haematopoietic_and_lymphoid_tissue)	0.5	.	1379	chr2	25234373	.	C	T	.	PASS	AS_FilterStatus=SITE;AS_SB_TABLE=359,694|161,165;DP=1381;ECNT=1;GERMQ=93;MBQ=20,20;MFRL=220,190;MMQ=60,60;MPOS=60;POPAF=3.35;TLOD=588.93	GT:AD:AF:DP:F1R2:F2R1:SB	0/1	1053	326	0.194	1379	1030302	0,0	NM_022552	DNMT3A:NM_022552:exon23:c.G2645A:p.R882H	R882H	TRUE	TRUE	FALSE	FALSE	FALSE	FALSE	0/1:1053,326:0.194:1379:1030,302:0,0:359,694,161,165	359	694	161	165	FALSE	1053326	FALSE	0.194	FALSE
S119-32	TET2	chr4	105243577	105243577	G	A	exonic	.	nonsynonymous SNV	TET2:NM_001127208:exon6:c.G3602A:p.R1201H	.	0.5	.	1370	chr4	105243577	.	G	A	.	PASS	AS_FilterStatus=SITE;AS_SB_TABLE=667,677|13,13;DP=1371;ECNT=1;GERMQ=93;MBQ=20,20;MFRL=183,183;MMQ=60,60;MPOS=50;POPAF=7.30;TLOD=34.29	GT:AD:AF:DP:F1R2:F2R1:SB	0/1	1344	26	0.02	1370	1252,26	0,0	NM_001127208	TET2:NM_001127208:exon6:c.G3602A:p.R1201H	R1201H	TRUE	TRUE	FALSE	FALSE	TRUE	FALSE	0/1:1344,26:0.020:1370:1252,26:0,0:667,677,13,13	667	677	13	13	FALSE	1344,26	FALSE	0.02	FALSE
S119-43	TET2	chr4	105243619	105243619	A	G	exonic	.	nonsynonymous SNV	TET2:NM_001127208:exon6:c.A3644G:p.E1215G	.	0.5	.	1231	chr4	105243619	.	A	G	.	PASS	AS_FilterStatus=SITE;AS_SB_TABLE=768,436|16,11;DP=1232;ECNT=1;GERMQ=93;MBQ=20,20;MFRL=223,183;MMQ=60,60;MPOS=40;POPAF=7.30;TLOD=29.80	GT:AD:AF:DP:F1R2:F2R1:SB	0/1	1204	27	0.021	1231	1196,25	0,0	NM_001127208	TET2:NM_001127208:exon6:c.A3644G:p.E1215G	E1215G	TRUE	TRUE	FALSE	FALSE	TRUE	FALSE	0/1:1204,27:0.021:1231:1196,25:0,0:768,436,16,11	768	436	16	11	FALSE	1204,27	FALSE	0.021	FALSE
S119-45	DNMT3A	chr2	25240417	25240417	C	T	exonic	.	nonsynonymous SNV	DNMT3A:NM_001320893:exon14:c.G1751A:p.R584H,DNMT3A:NM_001375819:exon14:c.G1538A:p.R513H,DNMT3A:NM_153759:exon15:c.G1640A:p.R547H,DNMT3A:NM_022552:exon19:c.G2207A:p.R736H,DNMT3A:NM_175629:exon19:c.G2207A:p.R736H	ID=COSM1318940,COSM133737;OCCURENCE=5(haematopoietic_and_lymphoid_tissue)	0.5	.	3183	chr2	25240417	.	C	T	.	clustered_events	AS_FilterStatus=SITE;AS_SB_TABLE=611,2480|16,76;DP=3184;ECNT=3;GERMQ=93;MBQ=20,32;MFRL=186,240;MMQ=60,60;MPOS=63;POPAF=7.30;TLOD=148.58	GT:AD:AF:DP:F1R2:F2R1:SB	0/1	3091	92	0.03	3183	3000,92	0,0	NM_022552	DNMT3A:NM_022552:exon19:c.G2207A:p.R736H	R736H	TRUE	TRUE	FALSE	FALSE	FALSE	FALSE	0/1:3091,92:0.030:3183:3000,92:0,0:611,2480,16,76	611	2480	16	76	FALSE	3091,92	FALSE	0.03	FALSE
S119-45	TET2	chr4	105236631	105236631	C	T	exonic	.	stopgain	TET2:NM_001127208:exon3:c.C2689T:p.Q897X,TET2:NM_017628:exon3:c.C2689T:p.Q897X	.	0.5	.	2983	chr4	105236631	.	C	T	.	PASS	AS_FilterStatus=SITE;AS_SB_TABLE=1945,903|94,41;DP=2984;ECNT=1;GERMQ=93;MBQ=20,20;MFRL=169,169;MMQ=60,60;MPOS=46;POPAF=7.30;TLOD=211.09	GT:AD:AF:DP:F1R2:F2R1:SB	0/1	2848	135	0.046	2983	2826133	0,0	NM_001127208	TET2:NM_001127208:exon3:c.C2689T:p.Q897X	Q897X	TRUE	FALSE	TRUE	FALSE	FALSE	FALSE	0/1:2848,135:0.046:2983:2826,133:0,0:1945,903,94,41	1945	903	94	41	FALSE	2848135	FALSE	0.046	FALSE
S119-45	TET2	chr4	105276137	105276137	C	T	exonic	.	nonsynonymous SNV	TET2:NM_001127208:exon11:c.C5627T:p.A1876V	ID=COSM87184;OCCURENCE=1(haematopoietic_and_lymphoid_tissue)	0.5	.	3304	chr4	105276137	.	C	T	.	strand_bias	AS_FilterStatus=strand_bias;AS_SB_TABLE=1310,1905|68,21;DP=3308;ECNT=1;GERMQ=93;MBQ=21,28;MFRL=230,239;MMQ=60,60;MPOS=71;POPAF=7.30;TLOD=114.57	GT:AD:AF:DP:F1R2:F2R1:SB	0/1	3215	89	0.025	3304	3150,88	0,0	NM_001127208	TET2:NM_001127208:exon11:c.C5627T:p.A1876V	A1876V	TRUE	TRUE	FALSE	FALSE	TRUE	FALSE	0/1:3215,89:0.025:3304:3150,88:0,0:1310,1905,68,21	1310	1905	68	21	FALSE	3215,89	FALSE	0.025	FALSE
S119-45	DNMT3A	chr2	25244599	25244600	GT	-	exonic	.	frameshift deletion	DNMT3A:NM_001320893:exon9:c.1151_1152del:p.Y384Lfs*9,DNMT3A:NM_001375819:exon9:c.938_939del:p.Y313Lfs*9,DNMT3A:NM_153759:exon10:c.1040_1041del:p.Y347Lfs*9,DNMT3A:NM_022552:exon14:c.1607_1608del:p.Y536Lfs*9,DNMT3A:NM_175629:exon14:c.1607_1608del:p.Y536Lfs*9	.	0.5	.	3480	chr2	25244598	.	AGT	A	.	clustered_events;haplotype	AS_FilterStatus=SITE;AS_SB_TABLE=1455,1927|50,48;DP=3480;ECNT=3;GERMQ=93;MBQ=20,20;MFRL=231,162;MMQ=60,60;MPOS=64;POPAF=7.30;TLOD=136.10	GT:AD:AF:DP:F1R2:F2R1:PGT:PID:PS:SB	0|1	3382	98	0.025	3480	3359,96	0,0	NM_022552	DNMT3A:NM_022552:exon14:c.1607_1608del:p.Y536Lfs*9	Y536Lfs*9	TRUE	FALSE	TRUE	FALSE	FALSE	FALSE	0|1:3382,98:0.025:3480:3359,96:0,0:0|1:25244598_AGT_A:25244598:1455,1927,50,48	1455	1927	50	48	FALSE	3382,98	FALSE	0.025	FALSE
S119-45	DNMT3A	chr2	25244602	25244602	G	-	exonic	.	frameshift deletion	DNMT3A:NM_001320893:exon9:c.1149delC:p.Y384Tfs*115,DNMT3A:NM_001375819:exon9:c.936delC:p.Y313Tfs*115,DNMT3A:NM_153759:exon10:c.1038delC:p.Y347Tfs*115,DNMT3A:NM_022552:exon14:c.1605delC:p.Y536Tfs*115,DNMT3A:NM_175629:exon14:c.1605delC:p.Y536Tfs*115	.	0.5	.	3480	chr2	25244601	.	AG	A	.	clustered_events;haplotype	AS_FilterStatus=SITE;AS_SB_TABLE=1453,1925|52,50;DP=3480;ECNT=3;GERMQ=93;MBQ=20,20;MFRL=231,162;MMQ=60,60;MPOS=65;POPAF=7.30;RPA=2,1;RU=G;STR;STRQ=93;TLOD=230.72	GT:AD:AF:DP:F1R2:F2R1:PGT:PID:PS:SB	0|1	3378	102	0.026	3480	3354,95	0,0	NM_022552	DNMT3A:NM_022552:exon14:c.1605delC:p.Y536Tfs*115	Y536Tfs*115	TRUE	FALSE	TRUE	FALSE	FALSE	FALSE	0|1:3378,102:0.026:3480:3354,95:0,0:0|1:25244598_AGT_A:25244598:1453,1925,52,50	1453	1925	52	50	FALSE	3378102	FALSE	0.026	FALSE
S119-53	DNMT3A	chr2	25246204	25246204	G	A	exonic	.	nonsynonymous SNV	DNMT3A:NM_001320893:exon6:c.C929T:p.A310V,DNMT3A:NM_001375819:exon6:c.C716T:p.A239V,DNMT3A:NM_153759:exon7:c.C818T:p.A273V,DNMT3A:NM_022552:exon11:c.C1385T:p.A462V,DNMT3A:NM_175629:exon11:c.C1385T:p.A462V	ID=COSM1407113,COSM1407114;OCCURENCE=1(large_intestine)	0.5	.	4710	chr2	25246204	.	G	A	.	germline	AS_FilterStatus=SITE;AS_SB_TABLE=1511,865|1459,875;DP=4712;ECNT=1;GERMQ=1;MBQ=20,20;MFRL=190,232;MMQ=60,60;MPOS=58;POPAF=3.71;TLOD=5412.84	GT:AD:AF:DP:F1R2:F2R1:SB	0/1	2376	2334	0.492	4710	22972246	0,0	NM_022552	DNMT3A:NM_022552:exon11:c.C1385T:p.A462V	A462V	TRUE	TRUE	FALSE	FALSE	FALSE	FALSE	0/1:2376,2334:0.492:4710:2297,2246:0,0:1511,865,1459,875	1511	865	1459	875	FALSE	23762334	FALSE	0.492	FALSE
S119-56	PPM1D	chr17	60663263	60663263	A	-	exonic	.	frameshift deletion	PPM1D:NM_003620:exon6:c.1529delA:p.N512Ifs*2	ID=COSM267241;OCCURENCE=1(large_intestine)	0.5	.	853	chr17	60663262	.	CA	C	.	PASS	AS_FilterStatus=SITE;AS_SB_TABLE=367,460|13,13;DP=1002;ECNT=1;GERMQ=93;MBQ=20,20;MFRL=190,190;MMQ=60,60;MPOS=46;POPAF=7.30;RPA=7,6;RU=A;STR;STRQ=93;TLOD=10.41	GT:AD:AF:DP:F1R2:F2R1:SB	0/1	827	26	0.024	853	793,26	0,0	NM_003620	PPM1D:NM_003620:exon6:c.1529delA:p.N512Ifs*2	N512Ifs*2	TRUE	FALSE	TRUE	FALSE	TRUE	FALSE	0/1:827,26:0.024:853:793,26:0,0:367,460,13,13	367	460	13	13	FALSE	827,26	FALSE	0.024	FALSE
S119-64	DNMT3A	chr2	25244579	25244579	C	G	exonic	.	nonsynonymous SNV	DNMT3A:NM_001320893:exon9:c.G1172C:p.G391A,DNMT3A:NM_001375819:exon9:c.G959C:p.G320A,DNMT3A:NM_153759:exon10:c.G1061C:p.G354A,DNMT3A:NM_022552:exon14:c.G1628C:p.G543A,DNMT3A:NM_175629:exon14:c.G1628C:p.G543A	ID=COSM256033;OCCURENCE=2(haematopoietic_and_lymphoid_tissue)	0.5	.	1054	chr2	25244579	.	C	G	.	PASS	AS_FilterStatus=SITE;AS_SB_TABLE=690,341|14,9;DP=1394;ECNT=2;GERMQ=93;MBQ=20,20;MFRL=178,162;MMQ=60,60;MPOS=54;POPAF=7.30;TLOD=28.73	GT:AD:AF:DP:F1R2:F2R1:SB	0/1	1031	23	0.021	1054	1024,23	0,0	NM_022552	DNMT3A:NM_022552:exon14:c.G1628C:p.G543A	G543A	TRUE	TRUE	FALSE	FALSE	FALSE	FALSE	0/1:1031,23:0.021:1054:1024,23:0,0:690,341,14,9	690	341	14	9	FALSE	1031,23	FALSE	0.021	FALSE
S119-68	DNMT3A	chr2	25240360	25240360	A	G	exonic	.	nonsynonymous SNV	DNMT3A:NM_001320893:exon14:c.T1808C:p.F603S,DNMT3A:NM_001375819:exon14:c.T1595C:p.F532S,DNMT3A:NM_153759:exon15:c.T1697C:p.F566S,DNMT3A:NM_022552:exon19:c.T2264C:p.F755S,DNMT3A:NM_175629:exon19:c.T2264C:p.F755S	.	0.5	.	645	chr2	25240360	.	A	G	.	PASS	AS_FilterStatus=SITE;AS_SB_TABLE=314,289|21,21;DP=656;ECNT=1;GERMQ=93;MBQ=20,20;MFRL=186,186;MMQ=60,60;MPOS=37;POPAF=7.30;TLOD=62.23	GT:AD:AF:DP:F1R2:F2R1:SB	0/1	603	42	0.066	645	545,42	0,0	NM_022552	DNMT3A:NM_022552:exon19:c.T2264C:p.F755S	F755S	TRUE	TRUE	FALSE	FALSE	FALSE	FALSE	0/1:603,42:0.066:645:545,42:0,0:314,289,21,21	314	289	21	21	FALSE	603,42	FALSE	0.066	FALSE
S119-72	DNMT3A	chr2	25244629	25244629	G	C	exonic	.	stopgain	DNMT3A:NM_001320893:exon9:c.C1122G:p.Y374X,DNMT3A:NM_001375819:exon9:c.C909G:p.Y303X,DNMT3A:NM_153759:exon10:c.C1011G:p.Y337X,DNMT3A:NM_022552:exon14:c.C1578G:p.Y526X,DNMT3A:NM_175629:exon14:c.C1578G:p.Y526X	.	0.5	.	236	chr2	25244629	.	G	C	.	PASS	AS_FilterStatus=SITE;AS_SB_TABLE=109,103|13,11;DP=236;ECNT=1;GERMQ=93;MBQ=20,20;MFRL=231,162;MMQ=60,60;MPOS=45;POPAF=7.30;TLOD=40.49	GT:AD:AF:DP:F1R2:F2R1:SB	0/1	212	24	0.113	236	212,24	0,0	NM_022552	DNMT3A:NM_022552:exon14:c.C1578G:p.Y526X	Y526X	TRUE	FALSE	TRUE	FALSE	FALSE	FALSE	0/1:212,24:0.113:236:212,24:0,0:109,103,13,11	109	103	13	11	FALSE	212,24	FALSE	0.113	FALSE
S12-13	DNMT3A	chr2	25247666	25247666	C	T	exonic	.	stopgain	DNMT3A:NM_001320893:exon3:c.G483A:p.W161X,DNMT3A:NM_001375819:exon3:c.G270A:p.W90X,DNMT3A:NM_153759:exon4:c.G372A:p.W124X,DNMT3A:NM_022552:exon8:c.G939A:p.W313X,DNMT3A:NM_175629:exon8:c.G939A:p.W313X	.	0.5	.	1310	chr2	25247666	.	C	T	.	PASS	AS_FilterStatus=SITE;AS_SB_TABLE=429,458|208,215;DP=1310;ECNT=1;GERMQ=93;MBQ=20,20;MFRL=187,187;MMQ=60,60;MPOS=35;POPAF=4.13;TLOD=841.93	GT:AD:AF:DP:F1R2:F2R1:SB	0/1	887	423	0.321	1310	876416	0,0	NM_022552	DNMT3A:NM_022552:exon8:c.G939A:p.W313X	W313X	TRUE	FALSE	TRUE	FALSE	FALSE	FALSE	0/1:887,423:0.321:1310:876,416:0,0:429,458,208,215	429	458	208	215	FALSE	887423	FALSE	0.321	FALSE
S12-13	TET2	chr4	105236508	105236508	G	T	exonic	.	stopgain	TET2:NM_001127208:exon3:c.G2566T:p.G856X,TET2:NM_017628:exon3:c.G2566T:p.G856X	.	0.5	.	2339	chr4	105236508	.	G	T	.	PASS	AS_FilterStatus=SITE;AS_SB_TABLE=808,1144|194,193;DP=2668;ECNT=1;GERMQ=93;MBQ=20,20;MFRL=226,226;MMQ=60,60;MPOS=38;POPAF=7.30;TLOD=687.87	GT:AD:AF:DP:F1R2:F2R1:SB	0/1	1952	387	0.143	2339	1897375	0,0	NM_001127208	TET2:NM_001127208:exon3:c.G2566T:p.G856X	G856X	TRUE	FALSE	TRUE	FALSE	FALSE	FALSE	0/1:1952,387:0.143:2339:1897,375:0,0:808,1144,194,193	808	1144	194	193	FALSE	1952387	FALSE	0.143	FALSE
S12-19	DNMT3A	chr2	25244539	25244539	C	T	splicing	NM_022552:exon14:c.1667+1G>A;NM_175629:exon14:c.1667+1G>A;NM_153759:exon10:c.1100+1G>A;NM_001320893:exon9:c.1211+1G>A;NM_001375819:exon9:c.998+1G>A	.	.	ID=COSM3720632,COSM3720633;OCCURENCE=1(haematopoietic_and_lymphoid_tissue)	0.5	.	844	chr2	25244539	.	C	T	.	clustered_events	AS_FilterStatus=SITE;AS_SB_TABLE=537,148|137,22;DP=844;ECNT=3;GERMQ=93;MBQ=25,28;MFRL=231,231;MMQ=60,60;MPOS=39;POPAF=7.30;TLOD=328.02	GT:AD:AF:DP:F1R2:F2R1:SB	0/1	685	159	0.202	844	683158	0,0	NM_022552	NM_022552:exon14:c.1667+1G>A;NM_175629:exon14:c.1667+1G>A;NM_153759:exon10:c.1100+1G>A;NM_001320893:exon9:c.1211+1G>A;NM_001375819:exon9:c.998+1G>A	nan	TRUE	FALSE	FALSE	TRUE	FALSE	FALSE	0/1:685,159:0.202:844:683,158:0,0:537,148,137,22	537	148	137	22	FALSE	685159	FALSE	0.202	FALSE
S12-21	TET2	chr4	105269701	105269701	C	T	exonic	.	nonsynonymous SNV	TET2:NM_001127208:exon9:c.C4136T:p.A1379V	.	0.5	.	2216	chr4	105269701	.	C	T	.	PASS	AS_FilterStatus=SITE;AS_SB_TABLE=893,1234|54,35;DP=2217;ECNT=1;GERMQ=93;MBQ=21,20;MFRL=232,173;MMQ=60,60;MPOS=46;POPAF=7.30;TLOD=124.93	GT:AD:AF:DP:F1R2:F2R1:SB	0/1	2127	89	0.031	2216	2105,87	0,0	NM_001127208	TET2:NM_001127208:exon9:c.C4136T:p.A1379V	A1379V	TRUE	TRUE	FALSE	FALSE	TRUE	FALSE	0/1:2127,89:0.031:2216:2105,87:0,0:893,1234,54,35	893	1234	54	35	FALSE	2127,89	FALSE	0.031	FALSE
S12-26	BCOR	chrX	40074579	40074579	-	G	exonic	.	frameshift insertion	BCOR:NM_001123383:exon4:c.766dupC:p.H256Pfs*45,BCOR:NM_001123384:exon4:c.766dupC:p.H256Pfs*45,BCOR:NM_001123385:exon4:c.766dupC:p.H256Pfs*45,BCOR:NM_017745:exon4:c.766dupC:p.H256Pfs*45	.	0.5	.	812	chrX	40074579	.	T	TG	.	clustered_events	AS_FilterStatus=SITE;AS_SB_TABLE=375,402|18,17;DP=812;ECNT=3;GERMQ=93;MBQ=20,20;MFRL=237,237;MMQ=60,60;MPOS=19;POPAF=7.30;RPA=4,5;RU=G;STR;STRQ=93;TLOD=9.37	GT:AD:AF:DP:F1R2:F2R1:SB	0/1	777	35	0.028	812	769,35	0,0	NM_001123385	BCOR:NM_001123385:exon4:c.766dupC:p.H256Pfs*45	H256Pfs*45	TRUE	FALSE	TRUE	FALSE	FALSE	FALSE	0/1:777,35:0.028:812:769,35:0,0:375,402,18,17	375	402	18	17	FALSE	777,35	FALSE	0.028	FALSE
S12-26	CBL	chr11	119278271	119278271	T	A	exonic	.	nonsynonymous SNV	CBL:NM_005188:exon8:c.T1201A:p.C401S	ID=COSM3719949;OCCURENCE=1(haematopoietic_and_lymphoid_tissue)	0.5	.	1679	chr11	119278271	.	T	A	.	PASS	AS_FilterStatus=SITE;AS_SB_TABLE=760,881|19,19;DP=1680;ECNT=2;GERMQ=93;MBQ=20,20;MFRL=234,234;MMQ=60,60;MPOS=33;POPAF=7.30;TLOD=57.63	GT:AD:AF:DP:F1R2:F2R1:SB	0/1	1641	38	0.021	1679	1628,37	0,0	NM_005188	CBL:NM_005188:exon8:c.T1201A:p.C401S	C401S	TRUE	TRUE	FALSE	FALSE	TRUE	FALSE	0/1:1641,38:0.021:1679:1628,37:0,0:760,881,19,19	760	881	19	19	FALSE	1641,38	FALSE	0.021	FALSE
S12-26	TET2	chr4	105261844	105261844	A	G	exonic	.	nonsynonymous SNV	TET2:NM_001127208:exon8:c.A4040G:p.N1347S	.	0.5	.	1429	chr4	105261844	.	A	G	.	clustered_events	AS_FilterStatus=SITE;AS_SB_TABLE=720,680|15,14;DP=1433;ECNT=5;GERMQ=93;MBQ=20,20;MFRL=231,231;MMQ=60,60;MPOS=52;POPAF=7.30;TLOD=38.00	GT:AD:AF:DP:F1R2:F2R1:SB	0/1	1400	29	0.021	1429	1370,29	0,0	NM_001127208	TET2:NM_001127208:exon8:c.A4040G:p.N1347S	N1347S	TRUE	TRUE	FALSE	FALSE	TRUE	FALSE	0/1:1400,29:0.021:1429:1370,29:0,0:720,680,15,14	720	680	15	14	FALSE	1400,29	FALSE	0.021	FALSE
S12-27	TET2	chr4	105276286	105276286	C	T	exonic	.	nonsynonymous SNV	TET2:NM_001127208:exon11:c.C5776T:p.R1926C	.	0.5	.	462	chr4	105276286	.	C	T	.	clustered_events	AS_FilterStatus=SITE;AS_SB_TABLE=247,188|14,13;DP=462;ECNT=3;GERMQ=93;MBQ=20,20;MFRL=220,230;MMQ=60,60;MPOS=55;POPAF=7.30;TLOD=39.98	GT:AD:AF:DP:F1R2:F2R1:SB	0/1	435	27	0.049	462	432,27	0,0	NM_001127208	TET2:NM_001127208:exon11:c.C5776T:p.R1926C	R1926C	TRUE	TRUE	FALSE	FALSE	TRUE	FALSE	0/1:435,27:0.049:462:432,27:0,0:247,188,14,13	247	188	14	13	FALSE	435,27	FALSE	0.049	FALSE
S12-27	TP53	chr17	7674230	7674230	C	T	exonic	.	nonsynonymous SNV	TP53:NM_001126115:exon3:c.G337A:p.G113S,TP53:NM_001126116:exon3:c.G337A:p.G113S,TP53:NM_001126117:exon3:c.G337A:p.G113S,TP53:NM_001276697:exon3:c.G256A:p.G86S,TP53:NM_001276698:exon3:c.G256A:p.G86S,TP53:NM_001276699:exon3:c.G256A:p.G86S,TP53:NM_001126118:exon6:c.G616A:p.G206S,TP53:NM_000546:exon7:c.G733A:p.G245S,TP53:NM_001126112:exon7:c.G733A:p.G245S,TP53:NM_001126113:exon7:c.G733A:p.G245S,TP53:…	ID=COSM1640833,COSM121036,COSM6932,COSM121035,COSM121037,COSM3356965;OCCURENCE=25(central_nervous_system),31(stomach),13(upper_aerodigestive_tract),2(vulva),20(oesophagus),7(lung),1(cervix),19(haematopoietic_and_lymphoid_tissue),1(soft_tissue),24(ovary),1(salivary_gland),2(endometrium),6(skin),30(breast),4(small_intestine),12(urinary_tract),9(pancreas),4(liver),3(prostate),115(large_intestine)	0.5	.	353	chr17	7674230	.	C	T	.	PASS	AS_FilterStatus=SITE;AS_SB_TABLE=163,155|18,17;DP=353;ECNT=1;GERMQ=93;MBQ=20,20;MFRL=198,198;MMQ=60,60;MPOS=65;POPAF=4.61;TLOD=58.85	GT:AD:AF:DP:F1R2:F2R1:SB	0/1	318	35	0.103	353	272,34	0,0	NM_001126112	TP53:NM_001126112:exon7:c.G733A:p.G245S	G245S	TRUE	TRUE	FALSE	FALSE	FALSE	FALSE	0/1:318,35:0.103:353:272,34:0,0:163,155,18,17	163	155	18	17	FALSE	318,35	FALSE	0.103	FALSE
S12-30	CBL	chr11	119278211	119278211	T	C	exonic	.	nonsynonymous SNV	CBL:NM_005188:exon8:c.T1141C:p.C381R	ID=COSM34056;OCCURENCE=2(haematopoietic_and_lymphoid_tissue),1(large_intestine)	0.5	.	1141	chr11	119278211	.	T	C	.	PASS	AS_FilterStatus=SITE;AS_SB_TABLE=532,336|148,125;DP=1142;ECNT=1;GERMQ=93;MBQ=30,20;MFRL=221,221;MMQ=60,60;MPOS=35;POPAF=7.30;TLOD=493.98	GT:AD:AF:DP:F1R2:F2R1:SB	0/1	868	273	0.226	1141	857198	0,0	NM_005188	CBL:NM_005188:exon8:c.T1141C:p.C381R	C381R	TRUE	TRUE	FALSE	FALSE	TRUE	FALSE	0/1:868,273:0.226:1141:857,198:0,0:532,336,148,125	532	336	148	125	FALSE	868273	FALSE	0.226	FALSE
S12-6	DNMT3A	chr2	25240360	25240360	A	G	exonic	.	nonsynonymous SNV	DNMT3A:NM_001320893:exon14:c.T1808C:p.F603S,DNMT3A:NM_001375819:exon14:c.T1595C:p.F532S,DNMT3A:NM_153759:exon15:c.T1697C:p.F566S,DNMT3A:NM_022552:exon19:c.T2264C:p.F755S,DNMT3A:NM_175629:exon19:c.T2264C:p.F755S	.	0.5	.	1377	chr2	25240360	.	A	G	.	PASS	AS_FilterStatus=SITE;AS_SB_TABLE=641,626|57,53;DP=1377;ECNT=1;GERMQ=93;MBQ=20,20;MFRL=240,184;MMQ=60,60;MPOS=38;POPAF=7.30;TLOD=175.61	GT:AD:AF:DP:F1R2:F2R1:SB	0/1	1267	110	0.082	1377	1213103	0,0	NM_022552	DNMT3A:NM_022552:exon19:c.T2264C:p.F755S	F755S	TRUE	TRUE	FALSE	FALSE	FALSE	FALSE	0/1:1267,110:0.082:1377:1213,103:0,0:641,626,57,53	641	626	57	53	FALSE	1267110	FALSE	0.082	FALSE
S12-74	TET2	chr4	105243610	105243610	T	C	exonic	.	nonsynonymous SNV	TET2:NM_001127208:exon6:c.T3635C:p.L1212S	.	0.5	.	6819	chr4	105243610	.	T	C	.	clustered_events	AS_FilterStatus=SITE;AS_SB_TABLE=4089,2588|93,49;DP=6820;ECNT=3;GERMQ=93;MBQ=20,20;MFRL=223,223;MMQ=60,60;MPOS=35;POPAF=7.30;TLOD=169.55	GT:AD:AF:DP:F1R2:F2R1:SB	0/1	6677	142	0.021	6819	6585137	0,0	NM_001127208	TET2:NM_001127208:exon6:c.T3635C:p.L1212S	L1212S	TRUE	TRUE	FALSE	FALSE	TRUE	FALSE	0/1:6677,142:0.021:6819:6585,137:0,0:4089,2588,93,49	4089	2588	93	49	FALSE	6677142	FALSE	0.021	FALSE
S120-1	PTPN11	chr12	112489081	112489081	C	T	exonic	.	nonsynonymous SNV	PTPN11:NM_001330437:exon13:c.C1517T:p.S506L,PTPN11:NM_001374625:exon13:c.C1502T:p.S501L,PTPN11:NM_002834:exon13:c.C1505T:p.S502L	ID=COSM13023;OCCURENCE=1(lung),3(haematopoietic_and_lymphoid_tissue)	0.5	.	2011	chr12	112489081	.	C	T	.	PASS	AS_FilterStatus=SITE;AS_SB_TABLE=1004,949|29,29;DP=2017;ECNT=2;GERMQ=93;MBQ=20,20;MFRL=188,188;MMQ=60,60;MPOS=26;POPAF=7.30;TLOD=74.35	GT:AD:AF:DP:F1R2:F2R1:SB	0/1	1953	58	0.029	2011	1928,52	0,0	NM_002834	PTPN11:NM_002834:exon13:c.C1505T:p.S502L	S502L	TRUE	TRUE	FALSE	FALSE	FALSE	FALSE	0/1:1953,58:0.029:2011:1928,52:0,0:1004,949,29,29	1004	949	29	29	FALSE	1953,58	FALSE	0.029	FALSE
S120-1	TET2	chr4	105272567	105272567	T	C	exonic	.	nonsynonymous SNV	TET2:NM_001127208:exon10:c.T4186C:p.C1396R	ID=COSM1660183;OCCURENCE=1(kidney)	0.5	.	3186	chr4	105272567	.	T	C	.	clustered_events	AS_FilterStatus=SITE;AS_SB_TABLE=1591,1519|39,37;DP=3191;ECNT=3;GERMQ=93;MBQ=20,20;MFRL=217,217;MMQ=60,60;MPOS=69;POPAF=7.30;TLOD=100.80	GT:AD:AF:DP:F1R2:F2R1:SB	0/1	3110	76	0.024	3186	2998,75	0,0	NM_001127208	TET2:NM_001127208:exon10:c.T4186C:p.C1396R	C1396R	TRUE	TRUE	FALSE	FALSE	TRUE	FALSE	0/1:3110,76:0.024:3186:2998,75:0,0:1591,1519,39,37	1591	1519	39	37	FALSE	3110,76	FALSE	0.024	FALSE
S120-16	TET2	chr4	105242845	105242845	A	G	exonic	.	nonsynonymous SNV	TET2:NM_001127208:exon5:c.A3512G:p.K1171R	.	0.5	.	725	chr4	105242845	.	A	G	.	PASS	AS_FilterStatus=SITE;AS_SB_TABLE=354,351|10,10;DP=727;ECNT=1;GERMQ=93;MBQ=20,20;MFRL=192,216;MMQ=60,60;MPOS=29;POPAF=7.30;TLOD=24.90	GT:AD:AF:DP:F1R2:F2R1:SB	0/1	705	20	0.029	725	691,19	0,0	NM_001127208	TET2:NM_001127208:exon5:c.A3512G:p.K1171R	K1171R	TRUE	TRUE	FALSE	FALSE	TRUE	FALSE	0/1:705,20:0.029:725:691,19:0,0:354,351,10,10	354	351	10	10	FALSE	705,20	FALSE	0.029	FALSE
S120-26	DNMT3A	chr2	25240672	25240672	G	C	exonic	.	nonsynonymous SNV	DNMT3A:NM_001320893:exon13:c.C1685G:p.S562C,DNMT3A:NM_001375819:exon13:c.C1472G:p.S491C,DNMT3A:NM_153759:exon14:c.C1574G:p.S525C,DNMT3A:NM_022552:exon18:c.C2141G:p.S714C,DNMT3A:NM_175629:exon18:c.C2141G:p.S714C	ID=COSM442677,COSM87011;OCCURENCE=11(haematopoietic_and_lymphoid_tissue),1(breast)	0.5	.	1469	chr2	25240672	.	G	C	.	clustered_events	AS_FilterStatus=SITE;AS_SB_TABLE=726,698|22,23;DP=1472;ECNT=3;GERMQ=93;MBQ=20,20;MFRL=224,177;MMQ=60,60;MPOS=58;POPAF=4.31;TLOD=61.93	GT:AD:AF:DP:F1R2:F2R1:SB	0/1	1424	45	0.031	1469	1410,43	0,0	NM_022552	DNMT3A:NM_022552:exon18:c.C2141G:p.S714C	S714C	TRUE	TRUE	FALSE	FALSE	FALSE	FALSE	0/1:1424,45:0.031:1469:1410,43:0,0:726,698,22,23	726	698	22	23	FALSE	1424,45	FALSE	0.031	FALSE
S120-26	RAD21	chr8	116852564	116852564	G	A	exonic	.	stopgain	RAD21:NM_006265:exon10:c.C1306T:p.Q436X	.	0.5	.	3441	chr8	116852564	.	G	A	.	PASS	AS_FilterStatus=SITE;AS_SB_TABLE=1708,1664|33,36;DP=3444;ECNT=1;GERMQ=93;MBQ=20,20;MFRL=239,239;MMQ=60,60;MPOS=55;POPAF=7.30;TLOD=88.14	GT:AD:AF:DP:F1R2:F2R1:SB	0/1	3372	69	0.021	3441	3289,68	0,0	NM_006265	RAD21:NM_006265:exon10:c.C1306T:p.Q436X	Q436X	TRUE	FALSE	TRUE	FALSE	FALSE	FALSE	0/1:3372,69:0.021:3441:3289,68:0,0:1708,1664,33,36	1708	1664	33	36	FALSE	3372,69	FALSE	0.021	FALSE
S120-26	TET2	chr4	105234764	105234764	C	-	exonic	.	frameshift deletion	TET2:NM_001127208:exon3:c.822delC:p.N275Ifs*18,TET2:NM_017628:exon3:c.822delC:p.N275Ifs*18	ID=COSM1318631,COSM43437,COSM1318632;OCCURENCE=3(haematopoietic_and_lymphoid_tissue)	0.5	.	4922	chr4	105234763	.	TC	T	.	PASS	AS_FilterStatus=SITE;AS_SB_TABLE=2778,1975|100,69;DP=4922;ECNT=2;GERMQ=93;MBQ=31,31;MFRL=233,237;MMQ=60,60;MPOS=55;POPAF=7.30;TLOD=358.87	GT:AD:AF:DP:F1R2:F2R1:SB	0/1	4753	169	0.036	4922	4705168	0,0	NM_001127208	TET2:NM_001127208:exon3:c.822delC:p.N275Ifs*18	N275Ifs*18	TRUE	FALSE	TRUE	FALSE	FALSE	FALSE	0/1:4753,169:0.036:4922:4705,168:0,0:2778,1975,100,69	2778	1975	100	69	FALSE	4753169	FALSE	0.036	FALSE
S120-32	DNMT3A	chr2	25241665	25241665	T	C	exonic	.	nonsynonymous SNV	DNMT3A:NM_001320893:exon12:c.A1523G:p.Y508C,DNMT3A:NM_001375819:exon12:c.A1310G:p.Y437C,DNMT3A:NM_153759:exon13:c.A1412G:p.Y471C,DNMT3A:NM_022552:exon17:c.A1979G:p.Y660C,DNMT3A:NM_175629:exon17:c.A1979G:p.Y660C	ID=COSM256036;OCCURENCE=1(haematopoietic_and_lymphoid_tissue)	0.5	.	992	chr2	25241665	.	T	C	.	PASS	AS_FilterStatus=SITE;AS_SB_TABLE=260,664|20,48;DP=1421;ECNT=2;GERMQ=93;MBQ=20,20;MFRL=180,180;MMQ=60,60;MPOS=59;POPAF=7.30;TLOD=121.16	GT:AD:AF:DP:F1R2:F2R1:SB	0/1	924	68	0.069	992	897,68	0,0	NM_022552	DNMT3A:NM_022552:exon17:c.A1979G:p.Y660C	Y660C	TRUE	TRUE	FALSE	FALSE	FALSE	FALSE	0/1:924,68:0.069:992:897,68:0,0:260,664,20,48	260	664	20	48	FALSE	924,68	FALSE	0.069	FALSE
S120-46	DNMT3A	chr2	25241664	25241664	G	C	exonic	.	stopgain	DNMT3A:NM_001320893:exon12:c.C1524G:p.Y508X,DNMT3A:NM_001375819:exon12:c.C1311G:p.Y437X,DNMT3A:NM_153759:exon13:c.C1413G:p.Y471X,DNMT3A:NM_022552:exon17:c.C1980G:p.Y660X,DNMT3A:NM_175629:exon17:c.C1980G:p.Y660X	.	0.5	.	1001	chr2	25241664	.	G	C	.	PASS	AS_FilterStatus=SITE;AS_SB_TABLE=182,765|12,42;DP=1638;ECNT=1;GERMQ=93;MBQ=25,25;MFRL=237,237;MMQ=60,60;MPOS=58;POPAF=7.30;TLOD=69.28	GT:AD:AF:DP:F1R2:F2R1:SB	0/1	947	54	0.052	1001	941,51	0,0	NM_022552	DNMT3A:NM_022552:exon17:c.C1980G:p.Y660X	Y660X	TRUE	FALSE	TRUE	FALSE	FALSE	FALSE	0/1:947,54:0.052:1001:941,51:0,0:182,765,12,42	182	765	12	42	FALSE	947,54	FALSE	0.052	FALSE
S120-46	TET2	chr4	105276147	105276147	G	C	exonic	.	nonsynonymous SNV	TET2:NM_001127208:exon11:c.G5637C:p.E1879D	.	0.5	.	440	chr4	105276147	.	G	C	.	PASS	AS_FilterStatus=SITE;AS_SB_TABLE=295,118|22,5;DP=440;ECNT=1;GERMQ=93;MBQ=20,25;MFRL=220,239;MMQ=60,60;MPOS=61;POPAF=7.30;TLOD=37.04	GT:AD:AF:DP:F1R2:F2R1:SB	0/1	413	27	0.071	440	408,26	0,0	NM_001127208	TET2:NM_001127208:exon11:c.G5637C:p.E1879D	E1879D	TRUE	TRUE	FALSE	FALSE	TRUE	FALSE	0/1:413,27:0.071:440:408,26:0,0:295,118,22,5	295	118	22	5	FALSE	413,27	FALSE	0.071	FALSE
S120-6	DNMT3A	chr2	25234419	25234419	C	-	exonic	.	frameshift deletion	DNMT3A:NM_001320893:exon18:c.2143delG:p.V715Yfs*14,DNMT3A:NM_001375819:exon18:c.1930delG:p.V644Yfs*14,DNMT3A:NM_153759:exon19:c.2032delG:p.V678Yfs*14,DNMT3A:NM_022552:exon23:c.2599delG:p.V867Yfs*14,DNMT3A:NM_175629:exon23:c.2599delG:p.V867Yfs*14	.	0.5	.	847	chr2	25234418	.	AC	A	.	PASS	AS_FilterStatus=SITE;AS_SB_TABLE=211,616|5,15;DP=847;ECNT=1;GERMQ=93;MBQ=20,28;MFRL=220,220;MMQ=60,60;MPOS=28;POPAF=7.30;RPA=3,2;RU=C;STR;STRQ=93;TLOD=18.29	GT:AD:AF:DP:F1R2:F2R1:SB	0/1	827	20	0.025	847	808,20	0,0	NM_022552	DNMT3A:NM_022552:exon23:c.2599delG:p.V867Yfs*14	V867Yfs*14	TRUE	FALSE	TRUE	FALSE	FALSE	FALSE	0/1:827,20:0.025:847:808,20:0,0:211,616,5,15	211	616	5	15	FALSE	827,20	FALSE	0.025	FALSE
S121-1	TET2	chr4	105237204	105237204	-	C	exonic	.	frameshift insertion	TET2:NM_001127208:exon3:c.3263dupC:p.E1089Rfs*15,TET2:NM_017628:exon3:c.3263dupC:p.E1089Rfs*15	.	0.5	.	5709	chr4	105237204	.	T	TC	.	PASS	AS_FilterStatus=SITE;AS_SB_TABLE=1197,3535|227,750;DP=5709;ECNT=2;GERMQ=93;MBQ=20,31;MFRL=218,218;MMQ=60,60;MPOS=34;POPAF=7.30;RPA=1,2;RU=C;STR;STRQ=93;TLOD=1827.59	GT:AD:AF:DP:F1R2:F2R1:SB	0/1	4732	977	0.173	5709	4640970	0,0	NM_001127208	TET2:NM_001127208:exon3:c.3263dupC:p.E1089Rfs*15	E1089Rfs*15	TRUE	FALSE	TRUE	FALSE	FALSE	FALSE	0/1:4732,977:0.173:5709:4640,970:0,0:1197,3535,227,750	1197	3535	227	750	FALSE	4732977	FALSE	0.173	FALSE
S121-100	TP53	chr17	7676041	7676041	G	A	exonic	.	nonsynonymous SNV	TP53:NM_001126118:exon3:c.C211T:p.R71C,TP53:NM_000546:exon4:c.C328T:p.R110C,TP53:NM_001126112:exon4:c.C328T:p.R110C,TP53:NM_001126113:exon4:c.C328T:p.R110C,TP53:NM_001126114:exon4:c.C328T:p.R110C,TP53:NM_001276695:exon4:c.C211T:p.R71C,TP53:NM_001276696:exon4:c.C211T:p.R71C,TP53:NM_001276760:exon4:c.C211T:p.R71C,TP53:NM_001276761:exon4:c.C211T:p.R71C	ID=COSM247949,COSM43682,COSM247948;OCCURENCE=1(oesophagus),1(skin),1(small_intestine),1(liver),1(prostate),1(large_intestine)	0.5	.	3554	chr17	7676041	.	G	A	.	PASS	AS_FilterStatus=SITE;AS_SB_TABLE=1764,1717|37,36;DP=3556;ECNT=2;GERMQ=93;MBQ=20,20;MFRL=202,202;MMQ=60,60;MPOS=49;POPAF=7.30;TLOD=97.73	GT:AD:AF:DP:F1R2:F2R1:SB	0/1	3481	73	0.021	3554	3380,72	0,0	NM_001126112	TP53:NM_001126112:exon4:c.C328T:p.R110C	R110C	TRUE	TRUE	FALSE	FALSE	FALSE	FALSE	0/1:3481,73:0.021:3554:3380,72:0,0:1764,1717,37,36	1764	1717	37	36	FALSE	3481,73	FALSE	0.021	FALSE
S121-14	TP53	chr17	7669645	7669645	T	-	exonic	.	frameshift deletion	TP53:NM_001126115:exon7:c.750delA:p.K250Nfs*40,TP53:NM_001276697:exon7:c.669delA:p.K223Nfs*40,TP53:NM_001126118:exon10:c.1029delA:p.K343Nfs*40,TP53:NM_000546:exon11:c.1146delA:p.K382Nfs*40,TP53:NM_001126112:exon11:c.1146delA:p.K382Nfs*40,TP53:NM_001276760:exon11:c.1029delA:p.K343Nfs*40,TP53:NM_001276761:exon11:c.1029delA:p.K343Nfs*40	ID=COSM13747,COSM1610825;OCCURENCE=1(liver),1(bone),2(central_nervous_system)	0.5	.	1160	chr17	7669644	.	GT	G	.	clustered_events	AS_FilterStatus=SITE;AS_SB_TABLE=570,553|18,19;DP=1160;ECNT=4;GERMQ=93;MBQ=20,20;MFRL=236,236;MMQ=60,60;MPOS=33;POPAF=7.30;RPA=6,5;RU=T;STR;STRQ=93;TLOD=12.88	GT:AD:AF:DP:F1R2:F2R1:SB	0/1	1123	37	0.02	1160	1107,36	0,0	NM_001126112	TP53:NM_001126112:exon11:c.1146delA:p.K382Nfs*40	K382Nfs*40	TRUE	FALSE	TRUE	FALSE	FALSE	FALSE	0/1:1123,37:0.020:1160:1107,36:0,0:570,553,18,19	570	553	18	19	FALSE	1123,37	FALSE	0.02	FALSE
S121-19	SRSF2	chr17	76736877	76736877	G	T	exonic	.	nonsynonymous SNV	SRSF2:NM_001195427:exon1:c.C284A:p.P95H,SRSF2:NM_003016:exon1:c.C284A:p.P95H	ID=COSM211029,COSM211505,COSM211504;OCCURENCE=80(haematopoietic_and_lymphoid_tissue)	0.5	.	320	chr17	76736877	.	G	T	.	clustered_events	AS_FilterStatus=SITE;AS_SB_TABLE=127,131|29,33;DP=320;ECNT=5;GERMQ=93;MBQ=20,20;MFRL=216,216;MMQ=60,60;MPOS=48;POPAF=4.01;TLOD=112.93	GT:AD:AF:DP:F1R2:F2R1:SB	0/1	258	62	0.188	320	258,60	0,0	NM_003016	SRSF2:NM_003016:exon1:c.C284A:p.P95H	P95H	TRUE	TRUE	FALSE	FALSE	FALSE	FALSE	0/1:258,62:0.188:320:258,60:0,0:127,131,29,33	127	131	29	33	FALSE	258,62	FALSE	0.188	FALSE
S121-19	TET2	chr4	105236370	105236370	C	T	exonic	.	stopgain	TET2:NM_001127208:exon3:c.C2428T:p.Q810X,TET2:NM_017628:exon3:c.C2428T:p.Q810X	ID=COSM43446;OCCURENCE=3(haematopoietic_and_lymphoid_tissue)	0.5	.	1972	chr4	105236370	.	C	T	.	PASS	AS_FilterStatus=SITE;AS_SB_TABLE=868,910|96,98;DP=1972;ECNT=1;GERMQ=93;MBQ=20,20;MFRL=236,236;MMQ=60,60;MPOS=47;POPAF=4.31;TLOD=319.70	GT:AD:AF:DP:F1R2:F2R1:SB	0/1	1778	194	0.098	1972	1749188	0,0	NM_001127208	TET2:NM_001127208:exon3:c.C2428T:p.Q810X	Q810X	TRUE	FALSE	TRUE	FALSE	FALSE	FALSE	0/1:1778,194:0.098:1972:1749,188:0,0:868,910,96,98	868	910	96	98	FALSE	1778194	FALSE	0.098	FALSE
S121-19	PPM1D	chr17	60663014	60663014	G	A	exonic	.	stopgain	PPM1D:NM_003620:exon6:c.G1280A:p.W427X	.	0.5	.	2055	chr17	60663014	.	G	A	.	haplotype;strand_bias	AS_FilterStatus=strand_bias;AS_SB_TABLE=1460,539|52,4;DP=2057;ECNT=2;GERMQ=93;MBQ=20,26;MFRL=218,240;MMQ=60,60;MPOS=67;POPAF=7.30;TLOD=65.05	GT:AD:AF:DP:F1R2:F2R1:PGT:PID:PS:SB	0|1	1999	56	0.034	2055	1964,55	0,0	NM_003620	PPM1D:NM_003620:exon6:c.G1280A:p.W427X	W427X	TRUE	FALSE	TRUE	FALSE	TRUE	FALSE	0|1:1999,56:0.034:2055:1964,55:0,0:0|1:60663014_G_A:60663014:1460,539,52,4	1460	539	52	4	FALSE	1999,56	FALSE	0.034	FALSE
S121-25	RAD21	chr8	116861941	116861941	C	T	splicing	NM_006265:exon4:c.275-1G>A	.	.	.	0.5	.	1592	chr8	116861941	.	C	T	.	PASS	AS_FilterStatus=SITE;AS_SB_TABLE=653,903|18,18;DP=1596;ECNT=1;GERMQ=93;MBQ=20,20;MFRL=222,222;MMQ=60,60;MPOS=36;POPAF=7.30;TLOD=27.90	GT:AD:AF:DP:F1R2:F2R1:SB	0/1	1556	36	0.02	1592	1537,33	0,0	NM_006265	NM_006265:exon4:c.275-1G>A	nan	TRUE	FALSE	FALSE	TRUE	FALSE	FALSE	0/1:1556,36:0.020:1592:1537,33:0,0:653,903,18,18	653	903	18	18	FALSE	1556,36	FALSE	0.02	FALSE
S121-26	DNMT3A	chr2	25240316	25240316	A	G	exonic	.	nonsynonymous SNV	DNMT3A:NM_001320893:exon14:c.T1852C:p.S618P,DNMT3A:NM_001375819:exon14:c.T1639C:p.S547P,DNMT3A:NM_153759:exon15:c.T1741C:p.S581P,DNMT3A:NM_022552:exon19:c.T2308C:p.S770P,DNMT3A:NM_175629:exon19:c.T2308C:p.S770P	ID=COSM1407102,COSM1407103;OCCURENCE=1(large_intestine)	0.5	.	636	chr2	25240316	.	A	G	.	clustered_events	AS_FilterStatus=SITE;AS_SB_TABLE=455,142|37,2;DP=636;ECNT=3;GERMQ=93;MBQ=31,26;MFRL=240,240;MMQ=60,60;MPOS=74;POPAF=7.30;TLOD=61.59	GT:AD:AF:DP:F1R2:F2R1:SB	0/1	597	39	0.075	636	597,36	0,0	NM_022552	DNMT3A:NM_022552:exon19:c.T2308C:p.S770P	S770P	TRUE	TRUE	FALSE	FALSE	FALSE	FALSE	0/1:597,39:0.075:636:597,36:0,0:455,142,37,2	455	142	37	2	FALSE	597,39	FALSE	0.075	FALSE
S121-26	TET2	chr4	105243619	105243619	A	G	exonic	.	nonsynonymous SNV	TET2:NM_001127208:exon6:c.A3644G:p.E1215G	.	0.5	.	1239	chr4	105243619	.	A	G	.	PASS	AS_FilterStatus=SITE;AS_SB_TABLE=741,455|22,21;DP=1239;ECNT=1;GERMQ=93;MBQ=20,20;MFRL=223,223;MMQ=60,60;MPOS=40;POPAF=7.30;TLOD=59.74	GT:AD:AF:DP:F1R2:F2R1:SB	0/1	1196	43	0.029	1239	1187,43	0,0	NM_001127208	TET2:NM_001127208:exon6:c.A3644G:p.E1215G	E1215G	TRUE	TRUE	FALSE	FALSE	TRUE	FALSE	0/1:1196,43:0.029:1239:1187,43:0,0:741,455,22,21	741	455	22	21	FALSE	1196,43	FALSE	0.029	FALSE
S121-26	TET2	chr4	105276152	105276152	A	G	exonic	.	nonsynonymous SNV	TET2:NM_001127208:exon11:c.A5642G:p.H1881R	ID=COSM43445;OCCURENCE=3(haematopoietic_and_lymphoid_tissue)	0.5	.	1029	chr4	105276152	.	A	G	.	PASS	AS_FilterStatus=SITE;AS_SB_TABLE=503,502|12,12;DP=1029;ECNT=1;GERMQ=93;MBQ=20,20;MFRL=239,239;MMQ=60,60;MPOS=39;POPAF=7.30;TLOD=32.62	GT:AD:AF:DP:F1R2:F2R1:SB	0/1	1005	24	0.024	1029	1000,24	0,0	NM_001127208	TET2:NM_001127208:exon11:c.A5642G:p.H1881R	H1881R	TRUE	TRUE	FALSE	FALSE	TRUE	FALSE	0/1:1005,24:0.024:1029:1000,24:0,0:503,502,12,12	503	502	12	12	FALSE	1005,24	FALSE	0.024	FALSE
S121-26	TP53	chr17	7674894	7674894	G	A	exonic	.	stopgain	TP53:NM_001126115:exon2:c.C241T:p.R81X,TP53:NM_001126116:exon2:c.C241T:p.R81X,TP53:NM_001126117:exon2:c.C241T:p.R81X,TP53:NM_001276697:exon2:c.C160T:p.R54X,TP53:NM_001276698:exon2:c.C160T:p.R54X,TP53:NM_001276699:exon2:c.C160T:p.R54X,TP53:NM_001126118:exon5:c.C520T:p.R174X,TP53:NM_000546:exon6:c.C637T:p.R213X,TP53:NM_001126112:exon6:c.C637T:p.R213X,TP53:NM_001126113:exon6:c.C637T:p.R213X,TP53:NM_…	ID=COSM99618,COSM1638393,COSM99616,COSM10654,COSM99617,COSM3378350,COSM99615;OCCURENCE=11(central_nervous_system),15(stomach),1(bone),3(NS),16(upper_aerodigestive_tract),24(oesophagus),13(lung),1(thyroid),9(haematopoietic_and_lymphoid_tissue),3(soft_tissue),9(ovary),6(endometrium),37(breast),17(skin),1(small_intestine),1(kidney),6(liver),7(pancreas),8(urinary_tract),4(biliary_tract),67(large_inte…	0.5	.	636	chr17	7674894	.	G	A	.	clustered_events	AS_FilterStatus=SITE;AS_SB_TABLE=296,311|14,15;DP=637;ECNT=4;GERMQ=93;MBQ=20,20;MFRL=233,233;MMQ=60,60;MPOS=38;POPAF=7.30;TLOD=42.28	GT:AD:AF:DP:F1R2:F2R1:SB	0/1	607	29	0.047	636	581,29	0,0	NM_001126112	TP53:NM_001126112:exon6:c.C637T:p.R213X	R213X	TRUE	FALSE	TRUE	FALSE	FALSE	FALSE	0/1:607,29:0.047:636:581,29:0,0:296,311,14,15	296	311	14	15	FALSE	607,29	FALSE	0.047	FALSE
S121-26	BCOR	chrX	40077843	40077843	C	T	splicing	NM_001123383:exon2:c.86+1G>A;NM_017745:exon2:c.86+1G>A;NM_001123385:exon2:c.86+1G>A;NM_001123384:exon2:c.86+1G>A	.	.	.	0.5	.	494	chrX	40077843	.	C	T	.	PASS	AS_FilterStatus=SITE;AS_SB_TABLE=297,171|13,13;DP=494;ECNT=2;GERMQ=93;MBQ=20,20;MFRL=234,234;MMQ=60,60;MPOS=33;POPAF=7.30;TLOD=39.01	GT:AD:AF:DP:F1R2:F2R1:PGT:PID:PS:SB	0|1	468	26	0.045	494	463,26	0,0	NM_001123385	NM_001123383:exon2:c.86+1G>A;NM_017745:exon2:c.86+1G>A;NM_001123385:exon2:c.86+1G>A;NM_001123384:exon2:c.86+1G>A	nan	TRUE	FALSE	FALSE	TRUE	FALSE	FALSE	0|1:468,26:0.045:494:463,26:0,0:0|1:40077843_C_T:40077843:297,171,13,13	297	171	13	13	FALSE	468,26	FALSE	0.045	FALSE
S121-26	DNMT3A	chr2	25235800	25235800	G	A	exonic	.	nonsynonymous SNV	DNMT3A:NM_001320893:exon17:c.C2048T:p.T683M,DNMT3A:NM_001375819:exon17:c.C1835T:p.T612M,DNMT3A:NM_153759:exon18:c.C1937T:p.T646M,DNMT3A:NM_022552:exon22:c.C2504T:p.T835M,DNMT3A:NM_175629:exon22:c.C2504T:p.T835M	ID=COSM1583146;OCCURENCE=1(haematopoietic_and_lymphoid_tissue)	0.5	.	823	chr2	25235800	.	G	A	.	PASS	AS_FilterStatus=SITE;AS_SB_TABLE=342,437|21,23;DP=824;ECNT=2;GERMQ=93;MBQ=20,20;MFRL=203,203;MMQ=60,60;MPOS=58;POPAF=7.30;TLOD=64.25	GT:AD:AF:DP:F1R2:F2R1:PGT:PID:PS:SB	1|0	779	44	0.052	823	749,42	0,0	NM_022552	DNMT3A:NM_022552:exon22:c.C2504T:p.T835M	T835M	TRUE	TRUE	FALSE	FALSE	FALSE	FALSE	1|0:779,44:0.052:823:749,42:0,0:1|0:25235784_T_C:25235784:342,437,21,23	342	437	21	23	FALSE	779,44	FALSE	0.052	FALSE
S121-27	DNMT3A	chr2	25239199	25239199	A	G	exonic	.	nonsynonymous SNV	DNMT3A:NM_001320893:exon15:c.T1883C:p.I628T,DNMT3A:NM_001375819:exon15:c.T1670C:p.I557T,DNMT3A:NM_153759:exon16:c.T1772C:p.I591T,DNMT3A:NM_022552:exon20:c.T2339C:p.I780T,DNMT3A:NM_175629:exon20:c.T2339C:p.I780T	ID=COSM1583121;OCCURENCE=1(haematopoietic_and_lymphoid_tissue)	0.5	.	207	chr2	25239199	.	A	G	.	clustered_events;haplotype	AS_FilterStatus=SITE;AS_SB_TABLE=23,96|44,44;DP=207;ECNT=3;GERMQ=5;MBQ=31,20;MFRL=239,179;MMQ=60,60;MPOS=57;POPAF=4.61;TLOD=194.03	GT:AD:AF:DP:F1R2:F2R1:PGT:PID:PS:SB	0|1	119	88	0.318	207	115,88	0,0	NM_022552	DNMT3A:NM_022552:exon20:c.T2339C:p.I780T	I780T	TRUE	TRUE	FALSE	FALSE	FALSE	FALSE	0|1:119,88:0.318:207:115,88:0,0:0|1:25239199_A_G:25239199:23,96,44,44	23	96	44	44	FALSE	119,88	FALSE	0.318	FALSE
S121-32	TET2	chr4	105235943	105235943	T	-	exonic	.	frameshift deletion	TET2:NM_001127208:exon3:c.2001delT:p.L668Yfs*32,TET2:NM_017628:exon3:c.2001delT:p.L668Yfs*32	ID=COSM120171;OCCURENCE=1(haematopoietic_and_lymphoid_tissue)	0.5	.	647	chr4	105235942	.	AT	A	.	PASS	AS_FilterStatus=SITE;AS_SB_TABLE=430,192|13,12;DP=647;ECNT=1;GERMQ=93;MBQ=20,20;MFRL=189,240;MMQ=60,60;MPOS=30;POPAF=7.30;RPA=3,2;RU=T;STR;STRQ=93;TLOD=4.95	GT:AD:AF:DP:F1R2:F2R1:SB	0/1	622	25	0.02	647	605,25	0,0	NM_001127208	TET2:NM_001127208:exon3:c.2001delT:p.L668Yfs*32	L668Yfs*32	TRUE	FALSE	TRUE	FALSE	FALSE	FALSE	0/1:622,25:0.020:647:605,25:0,0:430,192,13,12	430	192	13	12	FALSE	622,25	FALSE	0.02	FALSE
S121-33	PPM1D	chr17	60663334	60663334	T	-	exonic	.	frameshift deletion	PPM1D:NM_003620:exon6:c.1600delT:p.F534Lfs*5	.	0.5	.	412	chr17	60663333	.	CT	C	.	PASS	AS_FilterStatus=SITE;AS_SB_TABLE=143,236|10,23;DP=412;ECNT=1;GERMQ=93;MBQ=20,20;MFRL=239,239;MMQ=60,60;MPOS=30;POPAF=7.30;RPA=3,2;RU=T;STR;STRQ=93;TLOD=40.13	GT:AD:AF:DP:F1R2:F2R1:SB	0/1	379	33	0.088	412	374,32	0,0	NM_003620	PPM1D:NM_003620:exon6:c.1600delT:p.F534Lfs*5	F534Lfs*5	TRUE	FALSE	TRUE	FALSE	TRUE	FALSE	0/1:379,33:0.088:412:374,32:0,0:143,236,10,23	143	236	10	23	FALSE	379,33	FALSE	0.088	FALSE
S121-33	TET2	chr4	105243639	105243639	G	A	exonic	.	nonsynonymous SNV	TET2:NM_001127208:exon6:c.G3664A:p.E1222K	.	0.5	.	710	chr4	105243639	.	G	A	.	PASS	AS_FilterStatus=SITE;AS_SB_TABLE=418,271|11,10;DP=839;ECNT=1;GERMQ=93;MBQ=20,20;MFRL=223,223;MMQ=60,60;MPOS=53;POPAF=7.30;TLOD=34.84	GT:AD:AF:DP:F1R2:F2R1:SB	0/1	689	21	0.026	710	685,20	0,0	NM_001127208	TET2:NM_001127208:exon6:c.G3664A:p.E1222K	E1222K	TRUE	TRUE	FALSE	FALSE	TRUE	FALSE	0/1:689,21:0.026:710:685,20:0,0:418,271,11,10	418	271	11	10	FALSE	689,21	FALSE	0.026	FALSE
S121-34	TET2	chr4	105276362	105276362	G	A	exonic	.	nonsynonymous SNV	TET2:NM_001127208:exon11:c.G5852A:p.R1951Q	.	0.5	.	3060	chr4	105276362	.	G	A	.	clustered_events;strand_bias	AS_FilterStatus=strand_bias;AS_SB_TABLE=1334,985|141,600;DP=3060;ECNT=3;GERMQ=93;MBQ=21,29;MFRL=229,230;MMQ=60,60;MPOS=61;POPAF=4.13;TLOD=1628.77	GT:AD:AF:DP:F1R2:F2R1:SB	0/1	2319	741	0.23	3060	1996740	0,0	NM_001127208	TET2:NM_001127208:exon11:c.G5852A:p.R1951Q	R1951Q	TRUE	TRUE	FALSE	FALSE	TRUE	FALSE	0/1:2319,741:0.230:3060:1996,740:0,0:1334,985,141,600	1334	985	141	600	FALSE	2319741	FALSE	0.23	FALSE
S121-34	ZRSR2	chrX	15822813	15822813	G	A	exonic	.	stopgain	ZRSR2:NM_005089:exon11:c.G1020A:p.W340X	.	0.5	.	1229	chrX	15822813	.	G	A	.	PASS	AS_FilterStatus=SITE;AS_SB_TABLE=741,380|51,57;DP=1229;ECNT=1;GERMQ=93;MBQ=26,31;MFRL=224,220;MMQ=60,60;MPOS=48;POPAF=7.30;TLOD=225.85	GT:AD:AF:DP:F1R2:F2R1:SB	0/1	1121	108	0.088	1229	1114108	0,0	NM_005089	ZRSR2:NM_005089:exon11:c.G1020A:p.W340X	W340X	TRUE	FALSE	TRUE	FALSE	FALSE	FALSE	0/1:1121,108:0.088:1229:1114,108:0,0:741,380,51,57	741	380	51	57	FALSE	1121108	FALSE	0.088	FALSE
S121-38	DNMT3A	chr2	25248147	25248147	G	A	exonic	.	stopgain	DNMT3A:NM_001320893:exon2:c.C289T:p.Q97X,DNMT3A:NM_001375819:exon2:c.C76T:p.Q26X,DNMT3A:NM_153759:exon3:c.C178T:p.Q60X,DNMT3A:NM_022552:exon7:c.C745T:p.Q249X,DNMT3A:NM_175629:exon7:c.C745T:p.Q249X	.	0.5	.	3252	chr2	25248147	.	G	A	.	PASS	AS_FilterStatus=SITE;AS_SB_TABLE=1299,1843|35,75;DP=3253;ECNT=1;GERMQ=93;MBQ=27,20;MFRL=230,230;MMQ=60,60;MPOS=64;POPAF=7.30;TLOD=155.02	GT:AD:AF:DP:F1R2:F2R1:SB	0/1	3142	110	0.03	3252	3101109	0,0	NM_022552	DNMT3A:NM_022552:exon7:c.C745T:p.Q249X	Q249X	TRUE	FALSE	TRUE	FALSE	FALSE	FALSE	0/1:3142,110:0.030:3252:3101,109:0,0:1299,1843,35,75	1299	1843	35	75	FALSE	3142110	FALSE	0.03	FALSE
S121-4	DNMT3A	chr2	25234307	25234307	G	A	exonic	.	nonsynonymous SNV	DNMT3A:NM_001320893:exon18:c.C2255T:p.P752L,DNMT3A:NM_001375819:exon18:c.C2042T:p.P681L,DNMT3A:NM_153759:exon19:c.C2144T:p.P715L,DNMT3A:NM_022552:exon23:c.C2711T:p.P904L,DNMT3A:NM_175629:exon23:c.C2711T:p.P904L	ID=COSM87007;OCCURENCE=6(haematopoietic_and_lymphoid_tissue)	0.5	.	3296	chr2	25234307	.	G	A	.	PASS	AS_FilterStatus=SITE;AS_SB_TABLE=1849,1376|43,28;DP=3296;ECNT=1;GERMQ=93;MBQ=19,20;MFRL=220,220;MMQ=60,60;MPOS=34;POPAF=4.61;TLOD=98.23	GT:AD:AF:DP:F1R2:F2R1:SB	0/1	3225	71	0.022	3296	1350,70	0,0	NM_022552	DNMT3A:NM_022552:exon23:c.C2711T:p.P904L	P904L	TRUE	TRUE	FALSE	FALSE	FALSE	FALSE	0/1:3225,71:0.022:3296:1350,70:0,0:1849,1376,43,28	1849	1376	43	28	FALSE	3225,71	FALSE	0.022	FALSE
S121-46	TET2	chr4	105276128	105276128	T	C	exonic	.	nonsynonymous SNV	TET2:NM_001127208:exon11:c.T5618C:p.I1873T	ID=COSM41741;OCCURENCE=18(haematopoietic_and_lymphoid_tissue)	0.5	.	835	chr4	105276128	.	T	C	.	PASS	AS_FilterStatus=SITE;AS_SB_TABLE=345,470|13,7;DP=836;ECNT=1;GERMQ=93;MBQ=30,20;MFRL=230,220;MMQ=60,60;MPOS=52;POPAF=4.13;TLOD=23.82	GT:AD:AF:DP:F1R2:F2R1:SB	0/1	815	20	0.02	835	797,20	0,0	NM_001127208	TET2:NM_001127208:exon11:c.T5618C:p.I1873T	I1873T	TRUE	TRUE	FALSE	FALSE	TRUE	FALSE	0/1:815,20:0.020:835:797,20:0,0:345,470,13,7	345	470	13	7	FALSE	815,20	FALSE	0.02	FALSE
S121-48	DNMT3A	chr2	25240360	25240360	A	G	exonic	.	nonsynonymous SNV	DNMT3A:NM_001320893:exon14:c.T1808C:p.F603S,DNMT3A:NM_001375819:exon14:c.T1595C:p.F532S,DNMT3A:NM_153759:exon15:c.T1697C:p.F566S,DNMT3A:NM_022552:exon19:c.T2264C:p.F755S,DNMT3A:NM_175629:exon19:c.T2264C:p.F755S	.	0.5	.	1069	chr2	25240360	.	A	G	.	PASS	AS_FilterStatus=SITE;AS_SB_TABLE=536,508|12,13;DP=1083;ECNT=1;GERMQ=93;MBQ=20,20;MFRL=186,186;MMQ=60,60;MPOS=30;POPAF=7.30;TLOD=26.94	GT:AD:AF:DP:F1R2:F2R1:SB	0/1	1044	25	0.023	1069	963,23	0,0	NM_022552	DNMT3A:NM_022552:exon19:c.T2264C:p.F755S	F755S	TRUE	TRUE	FALSE	FALSE	FALSE	FALSE	0/1:1044,25:0.023:1069:963,23:0,0:536,508,12,13	536	508	12	13	FALSE	1044,25	FALSE	0.023	FALSE
S121-62	TP53	chr17	7673776	7673776	G	C	exonic	.	nonsynonymous SNV	TP53:NM_001126115:exon4:c.C448G:p.R150G,TP53:NM_001126116:exon4:c.C448G:p.R150G,TP53:NM_001126117:exon4:c.C448G:p.R150G,TP53:NM_001276697:exon4:c.C367G:p.R123G,TP53:NM_001276698:exon4:c.C367G:p.R123G,TP53:NM_001276699:exon4:c.C367G:p.R123G,TP53:NM_001126118:exon7:c.C727G:p.R243G,TP53:NM_000546:exon8:c.C844G:p.R282G,TP53:NM_001126112:exon8:c.C844G:p.R282G,TP53:NM_001126113:exon8:c.C844G:p.R282G,TP…	ID=COSM3675520,COSM1725698,COSM99934,COSM10992;OCCURENCE=1(oesophagus),3(upper_aerodigestive_tract),2(stomach),3(haematopoietic_and_lymphoid_tissue),6(lung),1(soft_tissue),1(large_intestine),2(liver),3(urinary_tract),1(skin),6(breast)	0.5	.	900	chr17	7673776	.	G	C	.	PASS	AS_FilterStatus=SITE;AS_SB_TABLE=434,441|13,12;DP=901;ECNT=1;GERMQ=93;MBQ=20,20;MFRL=238,238;MMQ=60,60;MPOS=48;POPAF=7.30;TLOD=31.97	GT:AD:AF:DP:F1R2:F2R1:SB	0/1	875	25	0.027	900	830,24	0,0	NM_001126112	TP53:NM_001126112:exon8:c.C844G:p.R282G	R282G	TRUE	TRUE	FALSE	FALSE	FALSE	FALSE	0/1:875,25:0.027:900:830,24:0,0:434,441,13,12	434	441	13	12	FALSE	875,25	FALSE	0.027	FALSE
S122-100	DNMT3A	chr2	25240312	25240312	C	T	exonic	.	nonsynonymous SNV	DNMT3A:NM_001320893:exon14:c.G1856A:p.R619Q,DNMT3A:NM_001375819:exon14:c.G1643A:p.R548Q,DNMT3A:NM_153759:exon15:c.G1745A:p.R582Q,DNMT3A:NM_022552:exon19:c.G2312A:p.R771Q,DNMT3A:NM_175629:exon19:c.G2312A:p.R771Q	ID=COSM720760,COSM133732;OCCURENCE=1(lung),3(haematopoietic_and_lymphoid_tissue),1(endometrium)	0.5	.	4850	chr2	25240312	.	C	T	.	PASS	AS_FilterStatus=SITE;AS_SB_TABLE=3135,1362|297,56;DP=4852;ECNT=2;GERMQ=93;MBQ=20,32;MFRL=184,240;MMQ=60,60;MPOS=71;POPAF=7.30;TLOD=700.07	GT:AD:AF:DP:F1R2:F2R1:SB	0/1	4497	353	0.085	4850	4428345	0,0	NM_022552	DNMT3A:NM_022552:exon19:c.G2312A:p.R771Q	R771Q	TRUE	TRUE	FALSE	FALSE	FALSE	FALSE	0/1:4497,353:0.085:4850:4428,345:0,0:3135,1362,297,56	3135	1362	297	56	FALSE	4497353	FALSE	0.085	FALSE
S122-100	TET2	chr4	105234081	105234081	G	T	exonic	.	stopgain	TET2:NM_001127208:exon3:c.G139T:p.E47X,TET2:NM_017628:exon3:c.G139T:p.E47X	.	0.5	.	11549	chr4	105234081	.	G	T	.	PASS	AS_FilterStatus=SITE;AS_SB_TABLE=6765,4256|375,153;DP=11553;ECNT=1;GERMQ=93;MBQ=25,20;MFRL=220,220;MMQ=60,60;MPOS=38;POPAF=7.30;TLOD=819.84	GT:AD:AF:DP:F1R2:F2R1:SB	0/1	11021	528	0.039	11549	10931518	0,0	NM_001127208	TET2:NM_001127208:exon3:c.G139T:p.E47X	E47X	TRUE	FALSE	TRUE	FALSE	FALSE	FALSE	0/1:11021,528:0.039:11549:10931,518:0,0:6765,4256,375,153	6765	4256	375	153	FALSE	11021528	FALSE	0.039	FALSE
S122-11	CBL	chr11	119278220	119278220	T	C	exonic	.	nonsynonymous SNV	CBL:NM_005188:exon8:c.T1150C:p.C384R	ID=COSM34057;OCCURENCE=1(skin),8(haematopoietic_and_lymphoid_tissue)	0.5	.	1696	chr11	119278220	.	T	C	.	strand_bias	AS_FilterStatus=strand_bias;AS_SB_TABLE=1035,628|31,2;DP=1696;ECNT=2;GERMQ=93;MBQ=28,24;MFRL=221,234;MMQ=60,60;MPOS=44;POPAF=7.30;TLOD=25.05	GT:AD:AF:DP:F1R2:F2R1:SB	0/1	1663	33	0.021	1696	1650,31	0,0	NM_005188	CBL:NM_005188:exon8:c.T1150C:p.C384R	C384R	TRUE	TRUE	FALSE	FALSE	TRUE	FALSE	0/1:1663,33:0.021:1696:1650,31:0,0:1035,628,31,2	1035	628	31	2	FALSE	1663,33	FALSE	0.021	FALSE
S122-12	TET2	chr4	105272783	105272783	A	T	exonic	.	stopgain	TET2:NM_001127208:exon10:c.A4402T:p.K1468X	.	0.5	.	1237	chr4	105272783	.	A	T	.	PASS	AS_FilterStatus=SITE;AS_SB_TABLE=589,602|23,23;DP=1237;ECNT=1;GERMQ=93;MBQ=20,20;MFRL=217,188;MMQ=60,60;MPOS=50;POPAF=7.30;TLOD=63.13	GT:AD:AF:DP:F1R2:F2R1:SB	0/1	1191	46	0.035	1237	1180,44	0,0	NM_001127208	TET2:NM_001127208:exon10:c.A4402T:p.K1468X	K1468X	TRUE	FALSE	TRUE	FALSE	FALSE	FALSE	0/1:1191,46:0.035:1237:1180,44:0,0:589,602,23,23	589	602	23	23	FALSE	1191,46	FALSE	0.035	FALSE
S122-25	BCOR	chrX	40063946	40063946	C	T	exonic	.	stopgain	BCOR:NM_001123385:exon8:c.G3509A:p.W1170X	.	0.5	.	611	chrX	40063946	.	C	T	.	PASS	AS_FilterStatus=SITE;AS_SB_TABLE=139,245|76,151;DP=611;ECNT=2;GERMQ=93;MBQ=20,20;MFRL=223,223;MMQ=60,60;MPOS=44;POPAF=7.30;TLOD=411.82	GT:AD:AF:DP:F1R2:F2R1:SB	0/1	384	227	0.379	611	369224	0,0	NM_001123385	BCOR:NM_001123385:exon8:c.G3509A:p.W1170X	W1170X	TRUE	FALSE	TRUE	FALSE	FALSE	FALSE	0/1:384,227:0.379:611:369,224:0,0:139,245,76,151	139	245	76	151	FALSE	384227	FALSE	0.379	FALSE
S122-25	TET2	chr4	105243616	105243616	G	A	exonic	.	nonsynonymous SNV	TET2:NM_001127208:exon6:c.G3641A:p.R1214Q	.	0.5	.	3040	chr4	105243616	.	G	A	.	PASS	AS_FilterStatus=SITE;AS_SB_TABLE=1982,996|42,20;DP=3040;ECNT=1;GERMQ=93;MBQ=20,20;MFRL=223,183;MMQ=60,60;MPOS=43;POPAF=7.30;TLOD=87.40	GT:AD:AF:DP:F1R2:F2R1:SB	0/1	2978	62	0.021	3040	2881,62	1,0	NM_001127208	TET2:NM_001127208:exon6:c.G3641A:p.R1214Q	R1214Q	TRUE	TRUE	FALSE	FALSE	TRUE	FALSE	0/1:2978,62:0.021:3040:2881,62:1,0:1982,996,42,20	1982	996	42	20	FALSE	2978,62	FALSE	0.021	FALSE
S122-26	CBL	chr11	119278517	119278517	A	G	exonic	.	nonsynonymous SNV	CBL:NM_005188:exon9:c.A1235G:p.E412G	.	0.5	.	625	chr11	119278517	.	A	G	.	PASS	AS_FilterStatus=SITE;AS_SB_TABLE=290,311|11,13;DP=625;ECNT=1;GERMQ=93;MBQ=20,20;MFRL=240,179;MMQ=60,60;MPOS=40;POPAF=7.30;TLOD=30.77	GT:AD:AF:DP:F1R2:F2R1:SB	0/1	601	24	0.042	625	591,22	0,0	NM_005188	CBL:NM_005188:exon9:c.A1235G:p.E412G	E412G	TRUE	TRUE	FALSE	FALSE	TRUE	FALSE	0/1:601,24:0.042:625:591,22:0,0:290,311,11,13	290	311	11	13	FALSE	601,24	FALSE	0.042	FALSE
S122-26	JAK2	chr9	5073770	5073770	G	T	exonic	.	nonsynonymous SNV	JAK2:NM_001322204:exon11:c.G1402T:p.V468F,JAK2:NM_001322195:exon13:c.G1849T:p.V617F,JAK2:NM_001322196:exon13:c.G1849T:p.V617F,JAK2:NM_001322194:exon14:c.G1849T:p.V617F,JAK2:NM_001322198:exon14:c.G634T:p.V212F,JAK2:NM_001322199:exon14:c.G634T:p.V212F,JAK2:NM_004972:exon14:c.G1849T:p.V617F	ID=COSM12600;OCCURENCE=1(central_nervous_system),3(lung),33324(haematopoietic_and_lymphoid_tissue)	0.5	.	1381	chr9	5073770	.	G	T	.	clustered_events	AS_FilterStatus=SITE;AS_SB_TABLE=348,950|39,44;DP=1381;ECNT=5;GERMQ=93;MBQ=26,20;MFRL=236,224;MMQ=60,60;MPOS=45;POPAF=3.40;TLOD=130.13	GT:AD:AF:DP:F1R2:F2R1:SB	0/1	1298	83	0.038	1381	1289,82	0,0	NM_004972	JAK2:NM_004972:exon14:c.G1849T:p.V617F	V617F	TRUE	TRUE	FALSE	FALSE	FALSE	FALSE	0/1:1298,83:0.038:1381:1289,82:0,0:348,950,39,44	348	950	39	44	FALSE	1298,83	FALSE	0.038	FALSE
S122-26	DNMT3A	chr2	25236934	25236934	A	G	splicing	NM_022552:exon21:c.2478+2T>C;NM_175629:exon21:c.2478+2T>C;NM_153759:exon17:c.1911+2T>C;NM_001320893:exon16:c.2022+2T>C;NM_001375819:exon16:c.1809+2T>C	.	.	.	0.5	.	770	chr2	25236934	.	A	G	.	PASS	AS_FilterStatus=SITE;AS_SB_TABLE=382,367|10,11;DP=771;ECNT=2;GERMQ=93;MBQ=20,20;MFRL=240,240;MMQ=60,60;MPOS=37;POPAF=7.30;TLOD=28.88	GT:AD:AF:DP:F1R2:F2R1:PGT:PID:PS:SB	1|0	749	21	0.03	770	741,21	0,0	NM_022552	NM_022552:exon21:c.2478+2T>C;NM_175629:exon21:c.2478+2T>C;NM_153759:exon17:c.1911+2T>C;NM_001320893:exon16:c.2022+2T>C;NM_001375819:exon16:c.1809+2T>C	nan	TRUE	FALSE	FALSE	TRUE	FALSE	FALSE	1|0:749,21:0.030:770:741,21:0,0:1|0:25236922_A_G:25236922:382,367,10,11	382	367	10	11	FALSE	749,21	FALSE	0.03	FALSE
S122-29	DNMT3A	chr2	25234421	25234421	C	G	splicing	NM_022552:exon23:c.2598-1G>C;NM_175629:exon23:c.2598-1G>C;NM_153759:exon19:c.2031-1G>C;NM_001320893:exon18:c.2142-1G>C;NM_001375819:exon18:c.1929-1G>C	.	.	.	0.5	.	414	chr2	25234421	.	C	G	.	PASS	AS_FilterStatus=SITE;AS_SB_TABLE=133,249|15,17;DP=415;ECNT=1;GERMQ=93;MBQ=20,20;MFRL=190,190;MMQ=60,60;MPOS=26;POPAF=7.30;TLOD=47.76	GT:AD:AF:DP:F1R2:F2R1:SB	0/1	382	32	0.066	414	380,17	0,0	NM_022552	NM_022552:exon23:c.2598-1G>C;NM_175629:exon23:c.2598-1G>C;NM_153759:exon19:c.2031-1G>C;NM_001320893:exon18:c.2142-1G>C;NM_001375819:exon18:c.1929-1G>C	nan	TRUE	FALSE	FALSE	TRUE	FALSE	FALSE	0/1:382,32:0.066:414:380,17:0,0:133,249,15,17	133	249	15	17	FALSE	382,32	FALSE	0.066	FALSE
S122-33	BCOR	chrX	40054281	40054281	C	T	exonic	.	stopgain	BCOR:NM_001123384:exon12:c.G4638A:p.W1546X,BCOR:NM_001123383:exon13:c.G4692A:p.W1564X,BCOR:NM_001123385:exon13:c.G4794A:p.W1598X,BCOR:NM_017745:exon13:c.G4692A:p.W1564X	.	0.5	.	420	chrX	40054281	.	C	T	.	clustered_events	AS_FilterStatus=SITE;AS_SB_TABLE=193,189|19,19;DP=420;ECNT=3;GERMQ=93;MBQ=20,20;MFRL=231,231;MMQ=60,60;MPOS=32;POPAF=7.30;TLOD=52.32	GT:AD:AF:DP:F1R2:F2R1:SB	0/1	382	38	0.092	420	375,38	0,0	NM_001123385	BCOR:NM_001123385:exon13:c.G4794A:p.W1598X	W1598X	TRUE	FALSE	TRUE	FALSE	FALSE	FALSE	0/1:382,38:0.092:420:375,38:0,0:193,189,19,19	193	189	19	19	FALSE	382,38	FALSE	0.092	FALSE
S122-36	DNMT3A	chr2	25246066	25246066	T	C	splicing	NM_022552:exon12:c.1430-2A>G;NM_175629:exon12:c.1430-2A>G;NM_153759:exon8:c.863-2A>G;NM_001320893:exon7:c.974-2A>G;NM_001375819:exon7:c.761-2A>G	.	.	.	0.5	.	4395	chr2	25246066	.	T	C	.	clustered_events	AS_FilterStatus=SITE;AS_SB_TABLE=2161,2128|53,53;DP=4400;ECNT=6;GERMQ=93;MBQ=20,20;MFRL=234,234;MMQ=60,60;MPOS=28;POPAF=7.30;TLOD=144.95	GT:AD:AF:DP:F1R2:F2R1:SB	0/1	4289	106	0.024	4395	4242105	0,0	NM_022552	NM_022552:exon12:c.1430-2A>G;NM_175629:exon12:c.1430-2A>G;NM_153759:exon8:c.863-2A>G;NM_001320893:exon7:c.974-2A>G;NM_001375819:exon7:c.761-2A>G	nan	TRUE	FALSE	FALSE	TRUE	FALSE	FALSE	0/1:4289,106:0.024:4395:4242,105:0,0:2161,2128,53,53	2161	2128	53	53	FALSE	4289106	FALSE	0.024	FALSE
S122-43	TET2	chr4	105243779	105243779	G	A	splicing	NM_001127208:exon6:c.3803+1G>A	.	.	.	0.5	.	1244	chr4	105243779	.	G	A	.	PASS	AS_FilterStatus=SITE;AS_SB_TABLE=405,816|7,16;DP=1244;ECNT=1;GERMQ=93;MBQ=20,20;MFRL=219,219;MMQ=60,60;MPOS=43;POPAF=7.30;TLOD=26.62	GT:AD:AF:DP:F1R2:F2R1:SB	0/1	1221	23	0.02	1244	1210,22	0,0	NM_001127208	NM_001127208:exon6:c.3803+1G>A	nan	TRUE	FALSE	FALSE	TRUE	FALSE	FALSE	0/1:1221,23:0.020:1244:1210,22:0,0:405,816,7,16	405	816	7	16	FALSE	1221,23	FALSE	0.02	FALSE
S122-56	RAD21	chr8	116847661	116847661	-	AA	exonic	.	frameshift insertion	RAD21:NM_006265:exon14:c.1734_1735insTT:p.I579Lfs*34	.	0.5	.	1815	chr8	116847661	.	T	TAA	.	PASS	AS_FilterStatus=SITE;AS_SB_TABLE=895,870|25,25;DP=1815;ECNT=2;GERMQ=93;MBQ=20,20;MFRL=216,216;MMQ=60,60;MPOS=40;POPAF=7.30;RPA=1,3;RU=A;STR;STRQ=93;TLOD=76.09	GT:AD:AF:DP:F1R2:F2R1:SB	0/1	1765	50	0.031	1815	1718,49	0,0	NM_006265	RAD21:NM_006265:exon14:c.1734_1735insTT:p.I579Lfs*34	I579Lfs*34	TRUE	FALSE	TRUE	FALSE	FALSE	FALSE	0/1:1765,50:0.031:1815:1718,49:0,0:895,870,25,25	895	870	25	25	FALSE	1765,50	FALSE	0.031	FALSE
S122-56	TET2	chr4	105236078	105236078	A	-	exonic	.	frameshift deletion	TET2:NM_001127208:exon3:c.2136delA:p.S714Qfs*37,TET2:NM_017628:exon3:c.2136delA:p.S714Qfs*37	.	0.5	.	1451	chr4	105236077	.	CA	C	.	PASS	AS_FilterStatus=SITE;AS_SB_TABLE=819,563|27,42;DP=1452;ECNT=1;GERMQ=93;MBQ=25,26;MFRL=210,189;MMQ=60,60;MPOS=29;POPAF=7.30;TLOD=148.74	GT:AD:AF:DP:F1R2:F2R1:SB	0/1	1382	69	0.048	1451	1371,67	0,0	NM_001127208	TET2:NM_001127208:exon3:c.2136delA:p.S714Qfs*37	S714Qfs*37	TRUE	FALSE	TRUE	FALSE	FALSE	FALSE	0/1:1382,69:0.048:1451:1371,67:0,0:819,563,27,42	819	563	27	42	FALSE	1382,69	FALSE	0.048	FALSE
S122-57	TET2	chr4	105275143	105275143	C	T	exonic	.	stopgain	TET2:NM_001127208:exon11:c.C4633T:p.Q1545X	.	0.5	.	2553	chr4	105275143	.	C	T	.	clustered_events;haplotype;strand_bias	AS_FilterStatus=strand_bias;AS_SB_TABLE=1560,926|66,1;DP=2561;ECNT=3;GERMQ=93;MBQ=31,28;MFRL=238,238;MMQ=60,60;MPOS=35;POPAF=7.30;TLOD=96.70	GT:AD:AF:DP:F1R2:F2R1:PGT:PID:PS:SB	1|0	2486	67	0.026	2553	1740,1	0,0	NM_001127208	TET2:NM_001127208:exon11:c.C4633T:p.Q1545X	Q1545X	TRUE	FALSE	TRUE	FALSE	FALSE	FALSE	1|0:2486,67:0.026:2553:1740,1:0,0:1|0:105275124_CCAG_C:105275124:1560,926,66,1	1560	926	66	1	FALSE	2486,67	FALSE	0.026	FALSE
S122-6	TET2	chr4	105237262	105237262	C	T	exonic	.	nonsynonymous SNV	TET2:NM_001127208:exon3:c.C3320T:p.S1107L,TET2:NM_017628:exon3:c.C3320T:p.S1107L	.	0.5	.	727	chr4	105237262	.	C	T	.	PASS	AS_FilterStatus=SITE;AS_SB_TABLE=521,186|10,10;DP=727;ECNT=1;GERMQ=93;MBQ=20,20;MFRL=185,185;MMQ=60,60;MPOS=56;POPAF=7.30;TLOD=25.83	GT:AD:AF:DP:F1R2:F2R1:SB	0/1	707	20	0.021	727	699,20	0,0	NM_001127208	TET2:NM_001127208:exon3:c.C3320T:p.S1107L	S1107L	TRUE	TRUE	FALSE	FALSE	TRUE	FALSE	0/1:707,20:0.021:727:699,20:0,0:521,186,10,10	521	186	10	10	FALSE	707,20	FALSE	0.021	FALSE
S122-60	TET2	chr4	105259628	105259628	C	G	exonic	.	nonsynonymous SNV	TET2:NM_001127208:exon7:c.C3813G:p.C1271W	ID=COSM120176;OCCURENCE=1(bone),3(haematopoietic_and_lymphoid_tissue)	0.5	.	867	chr4	105259628	.	C	G	.	PASS	AS_FilterStatus=SITE;AS_SB_TABLE=440,302|62,63;DP=867;ECNT=1;GERMQ=93;MBQ=20,20;MFRL=215,220;MMQ=60,60;MPOS=37;POPAF=7.30;TLOD=187.70	GT:AD:AF:DP:F1R2:F2R1:SB	0/1	742	125	0.126	867	592125	0,0	NM_001127208	TET2:NM_001127208:exon7:c.C3813G:p.C1271W	C1271W	TRUE	TRUE	FALSE	FALSE	TRUE	FALSE	0/1:742,125:0.126:867:592,125:0,0:440,302,62,63	440	302	62	63	FALSE	742125	FALSE	0.126	FALSE
S122-67	TP53	chr17	7675105	7675105	C	T	exonic	.	nonsynonymous SNV	TP53:NM_001126115:exon1:c.G111A:p.M37I,TP53:NM_001126116:exon1:c.G111A:p.M37I,TP53:NM_001126117:exon1:c.G111A:p.M37I,TP53:NM_001276697:exon1:c.G30A:p.M10I,TP53:NM_001276698:exon1:c.G30A:p.M10I,TP53:NM_001276699:exon1:c.G30A:p.M10I,TP53:NM_001126118:exon4:c.G390A:p.M130I,TP53:NM_000546:exon5:c.G507A:p.M169I,TP53:NM_001126112:exon5:c.G507A:p.M169I,TP53:NM_001126113:exon5:c.G507A:p.M169I,TP53:NM_001…	ID=COSM357728,COSM357730,COSM44126,COSM357727,COSM357729;OCCURENCE=1(breast),1(skin),1(prostate),1(large_intestine),1(lung),1(stomach),1(upper_aerodigestive_tract)	0.5	.	804	chr17	7675105	.	C	T	.	PASS	AS_FilterStatus=SITE;AS_SB_TABLE=500,283|11,10;DP=804;ECNT=1;GERMQ=93;MBQ=20,20;MFRL=220,220;MMQ=60,60;MPOS=49;POPAF=7.30;TLOD=26.60	GT:AD:AF:DP:F1R2:F2R1:SB	0/1	783	21	0.023	804	779,21	0,0	NM_001126112	TP53:NM_001126112:exon5:c.G507A:p.M169I	M169I	TRUE	TRUE	FALSE	FALSE	FALSE	FALSE	0/1:783,21:0.023:804:779,21:0,0:500,283,11,10	500	283	11	10	FALSE	783,21	FALSE	0.023	FALSE
S122-75	DNMT3A	chr2	25235768	25235768	G	A	exonic	.	stopgain	DNMT3A:NM_001320893:exon17:c.C2080T:p.Q694X,DNMT3A:NM_001375819:exon17:c.C1867T:p.Q623X,DNMT3A:NM_153759:exon18:c.C1969T:p.Q657X,DNMT3A:NM_022552:exon22:c.C2536T:p.Q846X,DNMT3A:NM_175629:exon22:c.C2536T:p.Q846X	.	0.5	.	2697	chr2	25235768	.	G	A	.	PASS	AS_FilterStatus=SITE;AS_SB_TABLE=1307,1313|39,38;DP=2703;ECNT=2;GERMQ=93;MBQ=20,20;MFRL=203,203;MMQ=60,60;MPOS=36;POPAF=7.30;TLOD=110.55	GT:AD:AF:DP:F1R2:F2R1:SB	0/1	2620	77	0.028	2697	2546,77	0,0	NM_022552	DNMT3A:NM_022552:exon22:c.C2536T:p.Q846X	Q846X	TRUE	FALSE	TRUE	FALSE	FALSE	FALSE	0/1:2620,77:0.028:2697:2546,77:0,0:1307,1313,39,38	1307	1313	39	38	FALSE	2620,77	FALSE	0.028	FALSE
S122-8	DNMT3A	chr2	25234307	25234307	G	T	exonic	.	nonsynonymous SNV	DNMT3A:NM_001320893:exon18:c.C2255A:p.P752Q,DNMT3A:NM_001375819:exon18:c.C2042A:p.P681Q,DNMT3A:NM_153759:exon19:c.C2144A:p.P715Q,DNMT3A:NM_022552:exon23:c.C2711A:p.P904Q,DNMT3A:NM_175629:exon23:c.C2711A:p.P904Q	.	0.5	.	1165	chr2	25234307	.	G	T	.	clustered_events	AS_FilterStatus=SITE;AS_SB_TABLE=693,443|16,13;DP=1165;ECNT=3;GERMQ=93;MBQ=19,20;MFRL=220,220;MMQ=60,60;MPOS=68;POPAF=7.30;TLOD=40.51	GT:AD:AF:DP:F1R2:F2R1:SB	0/1	1136	29	0.024	1165	544,29	0,0	NM_022552	DNMT3A:NM_022552:exon23:c.C2711A:p.P904Q	P904Q	TRUE	TRUE	FALSE	FALSE	FALSE	FALSE	0/1:1136,29:0.024:1165:544,29:0,0:693,443,16,13	693	443	16	13	FALSE	1136,29	FALSE	0.024	FALSE
S123-1	DNMT3A	chr2	25239128	25239128	A	G	splicing	NM_022552:exon20:c.2408+2T>C;NM_175629:exon20:c.2408+2T>C;NM_153759:exon16:c.1841+2T>C;NM_001320893:exon15:c.1952+2T>C;NM_001375819:exon15:c.1739+2T>C	.	.	.	0.5	.	4382	chr2	25239128	.	A	G	.	clustered_events	AS_FilterStatus=SITE;AS_SB_TABLE=2114,2148|60,60;DP=4400;ECNT=4;GERMQ=93;MBQ=20,20;MFRL=239,239;MMQ=60,60;MPOS=27;POPAF=7.30;TLOD=166.46	GT:AD:AF:DP:F1R2:F2R1:SB	0/1	4262	120	0.028	4382	3952117	0,0	NM_022552	NM_022552:exon20:c.2408+2T>C;NM_175629:exon20:c.2408+2T>C;NM_153759:exon16:c.1841+2T>C;NM_001320893:exon15:c.1952+2T>C;NM_001375819:exon15:c.1739+2T>C	nan	TRUE	FALSE	FALSE	TRUE	FALSE	FALSE	0/1:4262,120:0.028:4382:3952,117:0,0:2114,2148,60,60	2114	2148	60	60	FALSE	4262120	FALSE	0.028	FALSE
S123-1	TET2	chr4	105276160	105276160	A	G	exonic	.	nonsynonymous SNV	TET2:NM_001127208:exon11:c.A5650G:p.T1884A	.	0.5	.	2955	chr4	105276160	.	A	G	.	clustered_events	AS_FilterStatus=SITE;AS_SB_TABLE=1412,1486|29,28;DP=2961;ECNT=5;GERMQ=93;MBQ=20,20;MFRL=239,239;MMQ=60,60;MPOS=48;POPAF=7.30;TLOD=74.90	GT:AD:AF:DP:F1R2:F2R1:SB	0/1	2898	57	0.02	2955	2753,57	0,0	NM_001127208	TET2:NM_001127208:exon11:c.A5650G:p.T1884A	T1884A	TRUE	TRUE	FALSE	FALSE	TRUE	FALSE	0/1:2898,57:0.020:2955:2753,57:0,0:1412,1486,29,28	1412	1486	29	28	FALSE	2898,57	FALSE	0.02	FALSE
S123-18	PPM1D	chr17	60663106	60663106	C	T	exonic	.	stopgain	PPM1D:NM_003620:exon6:c.C1372T:p.R458X	.	0.5	.	1937	chr17	60663106	.	C	T	.	PASS	AS_FilterStatus=SITE;AS_SB_TABLE=734,1151|18,34;DP=1937;ECNT=1;GERMQ=93;MBQ=19,30;MFRL=233,218;MMQ=60,60;MPOS=57;POPAF=7.30;TLOD=73.98	GT:AD:AF:DP:F1R2:F2R1:SB	0/1	1885	52	0.027	1937	730,52	0,0	NM_003620	PPM1D:NM_003620:exon6:c.C1372T:p.R458X	R458X	TRUE	FALSE	TRUE	FALSE	TRUE	FALSE	0/1:1885,52:0.027:1937:730,52:0,0:734,1151,18,34	734	1151	18	34	FALSE	1885,52	FALSE	0.027	FALSE
S123-2	DNMT3A	chr2	25240727	25240727	G	-	exonic	.	frameshift deletion	DNMT3A:NM_001320893:exon13:c.1630delC:p.Q544Rfs*9,DNMT3A:NM_001375819:exon13:c.1417delC:p.Q473Rfs*9,DNMT3A:NM_153759:exon14:c.1519delC:p.Q507Rfs*9,DNMT3A:NM_022552:exon18:c.2086delC:p.Q696Rfs*9,DNMT3A:NM_175629:exon18:c.2086delC:p.Q696Rfs*9	ID=COSM1583101;OCCURENCE=1(haematopoietic_and_lymphoid_tissue)	0.5	.	1124	chr2	25240726	.	TG	T	.	PASS	AS_FilterStatus=SITE;AS_SB_TABLE=457,624|19,24;DP=1124;ECNT=1;GERMQ=93;MBQ=20,20;MFRL=177,177;MMQ=60,60;MPOS=30;POPAF=7.30;RPA=2,1;RU=G;STR;STRQ=93;TLOD=39.71	GT:AD:AF:DP:F1R2:F2R1:SB	0/1	1081	43	0.039	1124	1077,43	0,0	NM_022552	DNMT3A:NM_022552:exon18:c.2086delC:p.Q696Rfs*9	Q696Rfs*9	TRUE	FALSE	TRUE	FALSE	FALSE	FALSE	0/1:1081,43:0.039:1124:1077,43:0,0:457,624,19,24	457	624	19	24	FALSE	1081,43	FALSE	0.039	FALSE
S123-22	RAD21	chr8	116863211	116863211	G	A	exonic	.	stopgain	RAD21:NM_006265:exon3:c.C193T:p.R65X	.	0.5	.	1009	chr8	116863211	.	G	A	.	PASS	AS_FilterStatus=SITE;AS_SB_TABLE=396,579|17,17;DP=1009;ECNT=1;GERMQ=93;MBQ=20,20;MFRL=185,237;MMQ=60,60;MPOS=50;POPAF=7.30;TLOD=46.30	GT:AD:AF:DP:F1R2:F2R1:SB	0/1	975	34	0.029	1009	735,33	0,0	NM_006265	RAD21:NM_006265:exon3:c.C193T:p.R65X	R65X	TRUE	FALSE	TRUE	FALSE	FALSE	FALSE	0/1:975,34:0.029:1009:735,33:0,0:396,579,17,17	396	579	17	17	FALSE	975,34	FALSE	0.029	FALSE
S123-24	DNMT3A	chr2	25240420	25240420	T	C	exonic	.	nonsynonymous SNV	DNMT3A:NM_001320893:exon14:c.A1748G:p.Y583C,DNMT3A:NM_001375819:exon14:c.A1535G:p.Y512C,DNMT3A:NM_153759:exon15:c.A1637G:p.Y546C,DNMT3A:NM_022552:exon19:c.A2204G:p.Y735C,DNMT3A:NM_175629:exon19:c.A2204G:p.Y735C	ID=COSM133126;OCCURENCE=4(haematopoietic_and_lymphoid_tissue)	0.5	.	1799	chr2	25240420	.	T	C	.	PASS	AS_FilterStatus=SITE;AS_SB_TABLE=259,1330|45,165;DP=1799;ECNT=1;GERMQ=93;MBQ=27,30;MFRL=186,240;MMQ=60,60;MPOS=60;POPAF=4.01;TLOD=410.61	GT:AD:AF:DP:F1R2:F2R1:SB	0/1	1589	210	0.111	1799	1563210	0,0	NM_022552	DNMT3A:NM_022552:exon19:c.A2204G:p.Y735C	Y735C	TRUE	TRUE	FALSE	FALSE	FALSE	FALSE	0/1:1589,210:0.111:1799:1563,210:0,0:259,1330,45,165	259	1330	45	165	FALSE	1589210	FALSE	0.111	FALSE
S123-35	BRCC3	chrX	155077239	155077239	C	T	exonic	.	stopgain	BRCC3:NM_001018055:exon4:c.C265T:p.R89X,BRCC3:NM_001242640:exon4:c.C268T:p.R90X,BRCC3:NM_024332:exon4:c.C265T:p.R89X	.	0.5	.	502	chrX	155077239	.	C	T	.	clustered_events	AS_FilterStatus=SITE;AS_SB_TABLE=117,365|9,11;DP=502;ECNT=5;GERMQ=93;MBQ=21,20;MFRL=222,216;MMQ=60,60;MPOS=8;POPAF=7.30;TLOD=31.50	GT:AD:AF:DP:F1R2:F2R1:SB	0/1	482	20	0.031	502	454,20	0,0	NM_024332	BRCC3:NM_024332:exon4:c.C265T:p.R89X	R89X	TRUE	FALSE	TRUE	FALSE	FALSE	FALSE	0/1:482,20:0.031:502:454,20:0,0:117,365,9,11	117	365	9	11	FALSE	482,20	FALSE	0.031	FALSE
S123-37	BCOR	chrX	40075182	40075182	T	C	splicing	NM_001123383:exon4:c.166-2A>G;NM_017745:exon4:c.166-2A>G;NM_001123385:exon4:c.166-2A>G;NM_001123384:exon4:c.166-2A>G	.	.	.	0.5	.	1691	chrX	40075182	.	T	C	.	PASS	AS_FilterStatus=SITE;AS_SB_TABLE=428,1229|4,30;DP=1695;ECNT=1;GERMQ=93;MBQ=20,25;MFRL=172,223;MMQ=60,60;MPOS=39;POPAF=7.30;TLOD=33.43	GT:AD:AF:DP:F1R2:F2R1:SB	0/1	1657	34	0.024	1691	1576,34	0,0	NM_001123385	NM_001123383:exon4:c.166-2A>G;NM_017745:exon4:c.166-2A>G;NM_001123385:exon4:c.166-2A>G;NM_001123384:exon4:c.166-2A>G	nan	TRUE	FALSE	FALSE	TRUE	FALSE	FALSE	0/1:1657,34:0.024:1691:1576,34:0,0:428,1229,4,30	428	1229	4	30	FALSE	1657,34	FALSE	0.024	FALSE
S123-37	TET2	chr4	105259636	105259636	A	T	exonic	.	nonsynonymous SNV	TET2:NM_001127208:exon7:c.A3821T:p.Q1274L	.	0.5	.	2166	chr4	105259636	.	A	T	.	strand_bias	AS_FilterStatus=strand_bias;AS_SB_TABLE=1353,782|27,4;DP=2178;ECNT=1;GERMQ=93;MBQ=20,28;MFRL=215,181;MMQ=60,60;MPOS=19;POPAF=7.30;TLOD=35.97	GT:AD:AF:DP:F1R2:F2R1:SB	0/1	2135	31	0.02	2166	2114,29	0,0	NM_001127208	TET2:NM_001127208:exon7:c.A3821T:p.Q1274L	Q1274L	TRUE	TRUE	FALSE	FALSE	TRUE	FALSE	0/1:2135,31:0.020:2166:2114,29:0,0:1353,782,27,4	1353	782	27	4	FALSE	2135,31	FALSE	0.02	FALSE
S123-46	TET2	chr4	105236280	105236281	AA	-	exonic	.	frameshift deletion	TET2:NM_001127208:exon3:c.2338_2339del:p.K780Sfs*8,TET2:NM_017628:exon3:c.2338_2339del:p.K780Sfs*8	.	0.5	.	2143	chr4	105236279	.	TAA	T	.	PASS	AS_FilterStatus=SITE;AS_SB_TABLE=868,1207|24,44;DP=3117;ECNT=1;GERMQ=93;MBQ=20,20;MFRL=188,188;MMQ=60,60;MPOS=53;POPAF=7.30;RPA=3,1;RU=A;STR;STRQ=93;TLOD=122.76	GT:AD:AF:DP:F1R2:F2R1:SB	0/1	2075	68	0.03	2143	2039,65	0,0	NM_001127208	TET2:NM_001127208:exon3:c.2338_2339del:p.K780Sfs*8	K780Sfs*8	TRUE	FALSE	TRUE	FALSE	FALSE	FALSE	0/1:2075,68:0.030:2143:2039,65:0,0:868,1207,24,44	868	1207	24	44	FALSE	2075,68	FALSE	0.03	FALSE
S123-48	DNMT3A	chr2	25246704	25246704	C	-	exonic	.	frameshift deletion	DNMT3A:NM_001320893:exon5:c.739delG:p.V247Wfs*8,DNMT3A:NM_001375819:exon5:c.526delG:p.V176Wfs*8,DNMT3A:NM_153759:exon6:c.628delG:p.V210Wfs*8,DNMT3A:NM_022552:exon10:c.1195delG:p.V399Wfs*8,DNMT3A:NM_175629:exon10:c.1195delG:p.V399Wfs*8	.	0.5	.	961	chr2	25246703	.	AC	A	.	PASS	AS_FilterStatus=SITE;AS_SB_TABLE=447,447|34,33;DP=961;ECNT=2;GERMQ=93;MBQ=20,20;MFRL=174,171;MMQ=60,60;MPOS=24;POPAF=7.30;TLOD=78.84	GT:AD:AF:DP:F1R2:F2R1:SB	0/1	894	67	0.074	961	877,67	0,0	NM_022552	DNMT3A:NM_022552:exon10:c.1195delG:p.V399Wfs*8	V399Wfs*8	TRUE	FALSE	TRUE	FALSE	FALSE	FALSE	0/1:894,67:0.074:961:877,67:0,0:447,447,34,33	447	447	34	33	FALSE	894,67	FALSE	0.074	FALSE
S123-64	DNMT3A	chr2	25248094	25248104	CCCCACGGGCT	-	exonic	.	frameshift deletion	DNMT3A:NM_001320893:exon2:c.332_342del:p.E111Vfs*14,DNMT3A:NM_001375819:exon2:c.119_129del:p.E40Vfs*14,DNMT3A:NM_153759:exon3:c.221_231del:p.E74Vfs*14,DNMT3A:NM_022552:exon7:c.788_798del:p.E263Vfs*14,DNMT3A:NM_175629:exon7:c.788_798del:p.E263Vfs*14	.	0.5	.	688	chr2	25248093	.	ACCCCACGGGCT	A	.	PASS	AS_FilterStatus=SITE;AS_SB_TABLE=411,238|23,16;DP=688;ECNT=1;GERMQ=93;MBQ=20,20;MFRL=230,230;MMQ=60,60;MPOS=32;POPAF=7.30;TLOD=134.91	GT:AD:AF:DP:F1R2:F2R1:SB	0/1	649	39	0.054	688	642,39	0,0	NM_022552	DNMT3A:NM_022552:exon7:c.788_798del:p.E263Vfs*14	E263Vfs*14	TRUE	FALSE	TRUE	FALSE	FALSE	FALSE	0/1:649,39:0.054:688:642,39:0,0:411,238,23,16	411	238	23	16	FALSE	649,39	FALSE	0.054	FALSE
S123-65	BCOR	chrX	40073624	40073624	G	-	exonic	.	frameshift deletion	BCOR:NM_001123383:exon4:c.1722delC:p.N575Mfs*14,BCOR:NM_001123384:exon4:c.1722delC:p.N575Mfs*14,BCOR:NM_001123385:exon4:c.1722delC:p.N575Mfs*14,BCOR:NM_017745:exon4:c.1722delC:p.N575Mfs*14	.	0.5	.	781	chrX	40073623	.	TG	T	.	PASS	AS_FilterStatus=SITE;AS_SB_TABLE=383,370|13,15;DP=926;ECNT=2;GERMQ=93;MBQ=20,20;MFRL=240,240;MMQ=60,60;MPOS=10;POPAF=7.30;RPA=5,4;RU=G;STR;STRQ=93;TLOD=4.66	GT:AD:AF:DP:F1R2:F2R1:SB	0/1	753	28	0.022	781	736,28	0,0	NM_001123385	BCOR:NM_001123385:exon4:c.1722delC:p.N575Mfs*14	N575Mfs*14	TRUE	FALSE	TRUE	FALSE	FALSE	FALSE	0/1:753,28:0.022:781:736,28:0,0:383,370,13,15	383	370	13	15	FALSE	753,28	FALSE	0.022	FALSE
S124-1	DNMT3A	chr2	25240451	25240451	C	T	splicing	NM_022552:exon19:c.2174-1G>A;NM_175629:exon19:c.2174-1G>A;NM_153759:exon15:c.1607-1G>A;NM_001320893:exon14:c.1718-1G>A;NM_001375819:exon14:c.1505-1G>A	.	.	.	0.5	.	1463	chr2	25240451	.	C	T	.	strand_bias	AS_FilterStatus=strand_bias;AS_SB_TABLE=475,965|2,21;DP=1463;ECNT=1;GERMQ=93;MBQ=20,31;MFRL=186,240;MMQ=60,60;MPOS=29;POPAF=4.61;TLOD=31.79	GT:AD:AF:DP:F1R2:F2R1:SB	0/1	1440	23	0.022	1463	1439,23	0,0	NM_022552	NM_022552:exon19:c.2174-1G>A;NM_175629:exon19:c.2174-1G>A;NM_153759:exon15:c.1607-1G>A;NM_001320893:exon14:c.1718-1G>A;NM_001375819:exon14:c.1505-1G>A	nan	TRUE	FALSE	FALSE	TRUE	FALSE	FALSE	0/1:1440,23:0.022:1463:1439,23:0,0:475,965,2,21	475	965	2	21	FALSE	1440,23	FALSE	0.022	FALSE
S124-100	DNMT3A	chr2	25244307	25244307	C	-	exonic	.	frameshift deletion	DNMT3A:NM_001320893:exon10:c.1243delG:p.V415Wfs*84,DNMT3A:NM_001375819:exon10:c.1030delG:p.V344Wfs*84,DNMT3A:NM_153759:exon11:c.1132delG:p.V378Wfs*84,DNMT3A:NM_022552:exon15:c.1699delG:p.V567Wfs*84,DNMT3A:NM_175629:exon15:c.1699delG:p.V567Wfs*84	.	0.5	.	9874	chr2	25244306	.	AC	A	.	clustered_events	AS_FilterStatus=SITE;AS_SB_TABLE=4892,4768|108,106;DP=9874;ECNT=3;GERMQ=93;MBQ=20,20;MFRL=240,240;MMQ=60,60;MPOS=41;POPAF=7.30;RPA=2,1;RU=C;STR;STRQ=93;TLOD=141.80	GT:AD:AF:DP:F1R2:F2R1:SB	0/1	9660	214	0.021	9874	9614212	0,0	NM_022552	DNMT3A:NM_022552:exon15:c.1699delG:p.V567Wfs*84	V567Wfs*84	TRUE	FALSE	TRUE	FALSE	FALSE	FALSE	0/1:9660,214:0.021:9874:9614,212:0,0:4892,4768,108,106	4892	4768	108	106	FALSE	9660214	FALSE	0.021	FALSE
S124-100	SRSF2	chr17	76736877	76736877	G	A	exonic	.	nonsynonymous SNV	SRSF2:NM_001195427:exon1:c.C284T:p.P95L,SRSF2:NM_003016:exon1:c.C284T:p.P95L	ID=COSM146288,COSM211506,COSM211028;OCCURENCE=53(haematopoietic_and_lymphoid_tissue)	0.5	.	1762	chr17	76736877	.	G	A	.	PASS	AS_FilterStatus=SITE;AS_SB_TABLE=789,934|20,19;DP=1762;ECNT=1;GERMQ=93;MBQ=20,20;MFRL=216,216;MMQ=60,60;MPOS=51;POPAF=4.61;TLOD=50.48	GT:AD:AF:DP:F1R2:F2R1:SB	0/1	1723	39	0.021	1762	1718,38	0,0	NM_003016	SRSF2:NM_003016:exon1:c.C284T:p.P95L	P95L	TRUE	TRUE	FALSE	FALSE	FALSE	FALSE	0/1:1723,39:0.021:1762:1718,38:0,0:789,934,20,19	789	934	20	19	FALSE	1723,39	FALSE	0.021	FALSE
S124-11	TET2	chr4	105259636	105259636	A	T	exonic	.	nonsynonymous SNV	TET2:NM_001127208:exon7:c.A3821T:p.Q1274L	.	0.5	.	1721	chr4	105259636	.	A	T	.	strand_bias	AS_FilterStatus=strand_bias;AS_SB_TABLE=969,727|22,3;DP=1722;ECNT=1;GERMQ=93;MBQ=20,28;MFRL=215,181;MMQ=60,60;MPOS=19;POPAF=7.30;TLOD=24.39	GT:AD:AF:DP:F1R2:F2R1:SB	0/1	1696	25	0.021	1721	1678,22	2,0	NM_001127208	TET2:NM_001127208:exon7:c.A3821T:p.Q1274L	Q1274L	TRUE	TRUE	FALSE	FALSE	TRUE	FALSE	0/1:1696,25:0.021:1721:1678,22:2,0:969,727,22,3	969	727	22	3	FALSE	1696,25	FALSE	0.021	FALSE
S124-26	BCOR	chrX	40074570	40074570	G	T	exonic	.	stopgain	BCOR:NM_001123383:exon4:c.C776A:p.S259X,BCOR:NM_001123384:exon4:c.C776A:p.S259X,BCOR:NM_001123385:exon4:c.C776A:p.S259X,BCOR:NM_017745:exon4:c.C776A:p.S259X	.	0.5	.	898	chrX	40074570	.	G	T	.	clustered_events	AS_FilterStatus=SITE;AS_SB_TABLE=394,483|10,11;DP=898;ECNT=3;GERMQ=93;MBQ=20,20;MFRL=237,237;MMQ=60,60;MPOS=34;POPAF=7.30;TLOD=26.29	GT:AD:AF:DP:F1R2:F2R1:SB	0/1	877	21	0.022	898	864,20	0,0	NM_001123385	BCOR:NM_001123385:exon4:c.C776A:p.S259X	S259X	TRUE	FALSE	TRUE	FALSE	FALSE	FALSE	0/1:877,21:0.022:898:864,20:0,0:394,483,10,11	394	483	10	11	FALSE	877,21	FALSE	0.022	FALSE
S124-26	TET2	chr4	105241386	105241386	G	A	exonic	.	nonsynonymous SNV	TET2:NM_001127208:exon4:c.G3457A:p.A1153T	.	0.5	.	1685	chr4	105241386	.	G	A	.	PASS	AS_FilterStatus=SITE;AS_SB_TABLE=831,820|17,17;DP=1686;ECNT=2;GERMQ=93;MBQ=20,20;MFRL=223,223;MMQ=60,60;MPOS=38;POPAF=7.30;TLOD=42.81	GT:AD:AF:DP:F1R2:F2R1:SB	0/1	1651	34	0.021	1685	1627,34	1,0	NM_001127208	TET2:NM_001127208:exon4:c.G3457A:p.A1153T	A1153T	TRUE	TRUE	FALSE	FALSE	TRUE	FALSE	0/1:1651,34:0.021:1685:1627,34:1,0:831,820,17,17	831	820	17	17	FALSE	1651,34	FALSE	0.021	FALSE
S124-3	DNMT3A	chr2	25244317	25244318	CA	-	exonic	.	frameshift deletion	DNMT3A:NM_001320893:exon10:c.1232_1233del:p.V411Gfs*14,DNMT3A:NM_001375819:exon10:c.1019_1020del:p.V340Gfs*14,DNMT3A:NM_153759:exon11:c.1121_1122del:p.V374Gfs*14,DNMT3A:NM_022552:exon15:c.1688_1689del:p.V563Gfs*14,DNMT3A:NM_175629:exon15:c.1688_1689del:p.V563Gfs*14	.	0.5	.	524	chr2	25244316	.	CCA	C	.	PASS	AS_FilterStatus=SITE;AS_SB_TABLE=239,241|22,22;DP=571;ECNT=2;GERMQ=93;MBQ=20,20;MFRL=169,240;MMQ=60,60;MPOS=39;POPAF=7.30;RPA=3,2;RU=CA;STR;STRQ=93;TLOD=47.03	GT:AD:AF:DP:F1R2:F2R1:SB	0/1	480	44	0.078	524	474,42	0,0	NM_022552	DNMT3A:NM_022552:exon15:c.1688_1689del:p.V563Gfs*14	V563Gfs*14	TRUE	FALSE	TRUE	FALSE	FALSE	FALSE	0/1:480,44:0.078:524:474,42:0,0:239,241,22,22	239	241	22	22	FALSE	480,44	FALSE	0.078	FALSE
S124-32	PTPN11	chr12	112489095	112489095	A	G	exonic	.	nonsynonymous SNV	PTPN11:NM_001330437:exon13:c.A1531G:p.T511A,PTPN11:NM_001374625:exon13:c.A1516G:p.T506A,PTPN11:NM_002834:exon13:c.A1519G:p.T507A	ID=COSM1358900;OCCURENCE=3(large_intestine)	0.5	.	678	chr12	112489095	.	A	G	.	PASS	AS_FilterStatus=SITE;AS_SB_TABLE=332,326|10,10;DP=678;ECNT=1;GERMQ=93;MBQ=20,20;MFRL=188,188;MMQ=60,60;MPOS=38;POPAF=7.30;TLOD=27.93	GT:AD:AF:DP:F1R2:F2R1:SB	0/1	658	20	0.032	678	650,20	0,0	NM_002834	PTPN11:NM_002834:exon13:c.A1519G:p.T507A	T507A	TRUE	TRUE	FALSE	FALSE	FALSE	FALSE	0/1:658,20:0.032:678:650,20:0,0:332,326,10,10	332	326	10	10	FALSE	658,20	FALSE	0.032	FALSE
S124-32	TP53	chr17	7669645	7669645	T	-	exonic	.	frameshift deletion	TP53:NM_001126115:exon7:c.750delA:p.K250Nfs*40,TP53:NM_001276697:exon7:c.669delA:p.K223Nfs*40,TP53:NM_001126118:exon10:c.1029delA:p.K343Nfs*40,TP53:NM_000546:exon11:c.1146delA:p.K382Nfs*40,TP53:NM_001126112:exon11:c.1146delA:p.K382Nfs*40,TP53:NM_001276760:exon11:c.1029delA:p.K343Nfs*40,TP53:NM_001276761:exon11:c.1029delA:p.K343Nfs*40	ID=COSM13747,COSM1610825;OCCURENCE=1(liver),1(bone),2(central_nervous_system)	0.5	.	1073	chr17	7669644	.	GT	G	.	clustered_events	AS_FilterStatus=SITE;AS_SB_TABLE=532,505|18,18;DP=1073;ECNT=3;GERMQ=93;MBQ=20,20;MFRL=236,236;MMQ=60,60;MPOS=33;POPAF=7.30;RPA=6,5;RU=T;STR;STRQ=93;TLOD=10.04	GT:AD:AF:DP:F1R2:F2R1:SB	0/1	1037	36	0.024	1073	1028,36	0,0	NM_001126112	TP53:NM_001126112:exon11:c.1146delA:p.K382Nfs*40	K382Nfs*40	TRUE	FALSE	TRUE	FALSE	FALSE	FALSE	0/1:1037,36:0.024:1073:1028,36:0,0:532,505,18,18	532	505	18	18	FALSE	1037,36	FALSE	0.024	FALSE
S124-32	TET2	chr4	105242868	105242868	A	G	exonic	.	nonsynonymous SNV	TET2:NM_001127208:exon5:c.A3535G:p.R1179G	.	0.5	.	769	chr4	105242868	.	A	G	.	PASS	AS_FilterStatus=SITE;AS_SB_TABLE=257,489|10,13;DP=770;ECNT=2;GERMQ=93;MBQ=20,20;MFRL=192,192;MMQ=60,60;MPOS=61;POPAF=7.30;TLOD=33.32	GT:AD:AF:DP:F1R2:F2R1:PGT:PID:PS:SB	0|1	746	23	0.027	769	740,19	0,0	NM_001127208	TET2:NM_001127208:exon5:c.A3535G:p.R1179G	R1179G	TRUE	TRUE	FALSE	FALSE	TRUE	FALSE	0|1:746,23:0.027:769:740,19:0,0:0|1:105242860_G_T:105242860:257,489,10,13	257	489	10	13	FALSE	746,23	FALSE	0.027	FALSE
S124-45	DNMT3A	chr2	25243923	25243923	-	AGCA	exonic	.	frameshift insertion	DNMT3A:NM_001320893:exon11:c.1454_1455insTGCT:p.S486Afs*5,DNMT3A:NM_001375819:exon11:c.1241_1242insTGCT:p.S415Afs*5,DNMT3A:NM_153759:exon12:c.1343_1344insTGCT:p.S449Afs*5,DNMT3A:NM_022552:exon16:c.1910_1911insTGCT:p.S638Afs*5,DNMT3A:NM_175629:exon16:c.1910_1911insTGCT:p.S638Afs*5	.	0.5	.	1374	chr2	25243923	.	C	CAGCA	.	PASS	AS_FilterStatus=SITE;AS_SB_TABLE=669,648|29,28;DP=1374;ECNT=1;GERMQ=93;MBQ=20,20;MFRL=217,217;MMQ=60,60;MPOS=28;POPAF=7.30;RPA=1,2;RU=AGCA;STR;STRQ=93;TLOD=183.40	GT:AD:AF:DP:F1R2:F2R1:SB	0/1	1317	57	0.045	1374	1312,56	0,0	NM_022552	DNMT3A:NM_022552:exon16:c.1910_1911insTGCT:p.S638Afs*5	S638Afs*5	TRUE	FALSE	TRUE	FALSE	FALSE	FALSE	0/1:1317,57:0.045:1374:1312,56:0,0:669,648,29,28	669	648	29	28	FALSE	1317,57	FALSE	0.045	FALSE
S124-46	DNMT3A	chr2	25246778	25246778	T	C	splicing	NM_022552:exon10:c.1123-2A>G;NM_175629:exon10:c.1123-2A>G;NM_153759:exon6:c.556-2A>G;NM_001320893:exon5:c.667-2A>G;NM_001375819:exon5:c.454-2A>G	.	.	ID=COSM133125;OCCURENCE=1(haematopoietic_and_lymphoid_tissue)	0.5	.	614	chr2	25246778	.	T	C	.	PASS	AS_FilterStatus=SITE;AS_SB_TABLE=196,396|5,17;DP=616;ECNT=1;GERMQ=93;MBQ=20,20;MFRL=181,229;MMQ=60,60;MPOS=33;POPAF=7.30;TLOD=22.16	GT:AD:AF:DP:F1R2:F2R1:SB	0/1	592	22	0.041	614	558,22	0,0	NM_022552	NM_022552:exon10:c.1123-2A>G;NM_175629:exon10:c.1123-2A>G;NM_153759:exon6:c.556-2A>G;NM_001320893:exon5:c.667-2A>G;NM_001375819:exon5:c.454-2A>G	nan	TRUE	FALSE	FALSE	TRUE	FALSE	FALSE	0/1:592,22:0.041:614:558,22:0,0:196,396,5,17	196	396	5	17	FALSE	592,22	FALSE	0.041	FALSE
S124-52	DNMT3A	chr2	25239151	25239151	C	T	exonic	.	nonsynonymous SNV	DNMT3A:NM_001320893:exon15:c.G1931A:p.G644D,DNMT3A:NM_001375819:exon15:c.G1718A:p.G573D,DNMT3A:NM_153759:exon16:c.G1820A:p.G607D,DNMT3A:NM_022552:exon20:c.G2387A:p.G796D,DNMT3A:NM_175629:exon20:c.G2387A:p.G796D	.	0.5	.	674	chr2	25239151	.	C	T	.	PASS	AS_FilterStatus=SITE;AS_SB_TABLE=317,321|17,19;DP=674;ECNT=2;GERMQ=93;MBQ=20,20;MFRL=179,179;MMQ=60,60;MPOS=37;POPAF=7.30;TLOD=49.29	GT:AD:AF:DP:F1R2:F2R1:SB	0/1	638	36	0.058	674	633,36	0,0	NM_022552	DNMT3A:NM_022552:exon20:c.G2387A:p.G796D	G796D	TRUE	TRUE	FALSE	FALSE	FALSE	FALSE	0/1:638,36:0.058:674:633,36:0,0:317,321,17,19	317	321	17	19	FALSE	638,36	FALSE	0.058	FALSE
S124-54	BCOR	chrX	40063834	40063834	T	-	exonic	.	frameshift deletion	BCOR:NM_001123384:exon7:c.3465delA:p.K1155Nfs*31,BCOR:NM_001123383:exon8:c.3519delA:p.K1173Nfs*31,BCOR:NM_001123385:exon8:c.3621delA:p.K1207Nfs*31,BCOR:NM_017745:exon8:c.3519delA:p.K1173Nfs*31	ID=COSM301761;OCCURENCE=1(central_nervous_system)	0.5	.	828	chrX	40063833	.	GT	G	.	PASS	AS_FilterStatus=SITE;AS_SB_TABLE=217,591|5,15;DP=834;ECNT=1;GERMQ=93;MBQ=26,26;MFRL=222,222;MMQ=60,60;MPOS=59;POPAF=7.30;RPA=6,5;RU=T;STR;STRQ=93;TLOD=21.02	GT:AD:AF:DP:F1R2:F2R1:SB	0/1	808	20	0.025	828	789,20	0,0	NM_001123385	BCOR:NM_001123385:exon8:c.3621delA:p.K1207Nfs*31	K1207Nfs*31	TRUE	FALSE	TRUE	FALSE	FALSE	FALSE	0/1:808,20:0.025:828:789,20:0,0:217,591,5,15	217	591	5	15	FALSE	808,20	FALSE	0.025	FALSE
S124-60	DNMT3A	chr2	25236937	25236937	T	C	exonic	.	nonsynonymous SNV	DNMT3A:NM_001320893:exon16:c.A2021G:p.K674R,DNMT3A:NM_001375819:exon16:c.A1808G:p.K603R,DNMT3A:NM_153759:exon17:c.A1910G:p.K637R,DNMT3A:NM_022552:exon21:c.A2477G:p.K826R,DNMT3A:NM_175629:exon21:c.A2477G:p.K826R	ID=COSM1583124;OCCURENCE=1(haematopoietic_and_lymphoid_tissue)	0.5	.	8728	chr2	25236937	.	T	C	.	PASS	AS_FilterStatus=SITE;AS_SB_TABLE=4189,4235|150,154;DP=8751;ECNT=1;GERMQ=93;MBQ=20,20;MFRL=240,240;MMQ=60,60;MPOS=40;POPAF=7.30;TLOD=430.47	GT:AD:AF:DP:F1R2:F2R1:SB	0/1	8424	304	0.035	8728	8276297	0,0	NM_022552	DNMT3A:NM_022552:exon21:c.A2477G:p.K826R	K826R	TRUE	TRUE	FALSE	FALSE	FALSE	FALSE	0/1:8424,304:0.035:8728:8276,297:0,0:4189,4235,150,154	4189	4235	150	154	FALSE	8424304	FALSE	0.035	FALSE
S124-62	TET2	chr4	105272733	105272733	G	A	exonic	.	nonsynonymous SNV	TET2:NM_001127208:exon10:c.G4352A:p.R1451Q	ID=COSM1426219;OCCURENCE=1(large_intestine),1(kidney)	0.5	.	1074	chr4	105272733	.	G	A	.	PASS	AS_FilterStatus=SITE;AS_SB_TABLE=473,266|172,163;DP=1076;ECNT=1;GERMQ=93;MBQ=19,20;MFRL=213,231;MMQ=60,60;MPOS=49;POPAF=4.31;TLOD=658.12	GT:AD:AF:DP:F1R2:F2R1:SB	0/1	739	335	0.267	1074	318334	0,0	NM_001127208	TET2:NM_001127208:exon10:c.G4352A:p.R1451Q	R1451Q	TRUE	TRUE	FALSE	FALSE	TRUE	FALSE	0/1:739,335:0.267:1074:318,334:0,0:473,266,172,163	473	266	172	163	FALSE	739335	FALSE	0.267	FALSE
[truncated: 3,467 more rows]
[truncated: 11 more columns]

## Sheet: Table S5
anon_id	Gene	Mutation	age_cat	Sex	CVD	Statin	Beta blocker	Cholesterol	Hypertension	Antiplatelet	RAAS inhibitor	Current smoker	AF_2	AF_4	AF_6	AF_8	AF_9	growth_rate_1	growth_rate_2
[truncated: 120 more rows]

[truncated: 1 more sheets: Table S6]
